# Supplementary material for: Mapping resistance to powdery mildew in barley reveals a large-effect nonhost resistance QTL
Source: Theor Appl Genet. 2018 Jan 25;131(5):1031–45. doi: 10.1007/s00122-018-3055-0 (PMC5895680; doi:10.1007/s00122-018-3055-0)
Supplement: Supplementary file 1 — Online Resource 1 QTL mapping files for Vada × SusBgtSC and Vada × SusBgtDC mapping populations (XLSX 356 kb) [file 122_2018_3055_MOESM1_ESM.xlsx]

## Sheet: info
This file contains the information used for QTL mapping analysis reported on the work:
article title: "Mapping Resistance to Powdery Mildew in Barley Reveals a Large-Effect Nonhost Resistance QTL"
journal name: Theoretical and Applied Genetics
authors: Cynara C. T. Romero, Jasper P. Vermeulen, Anton Vels, Axel Himmelbach, Martin Mascher and Rients E. Niks
corresponding author: Rients E. Niks (rients.niks@wur.nl), Wageningen University and Research
Information in the following tabs correspond to the data files loaded into MapQTL6 to perform QTL mapping analyses:
tab	description
VxSC .loc	loc-file contains the genotypic information for the loci of Vada x SusBgtSC population
VxSC .map	map-file contains the map position of all loci in the Vada xSusBgtSC population
VxSC .qua	qua-file contains the data of the quantitative traits scores for resistance to Blumeria graminis f.sp. tritici (Bgt), f.sp. hordei-murini (Bghm) and f. sp. hordei (Bgh)
VxDC .loc	loc-file contains the genotypic information for the loci of Vada x SusBgtDC population
VxDC .map	map-file contains the map position of all loci in the Vada xSusBgtDC population
VxDC .qua	qua-file contains the data of the quantitative traits scores for resistance to Blumeria graminis f.sp. tritici (Bgt), f.sp. hordei-murini (Bghm) and f. sp. hordei (Bgh)
The last two tabs "VxSC skeletal map" and "VxDC skeletal map" contain the corresponding information of the markers used for QTL mapping analysis in the high-density genetic maps of Vada x SusBgtSC and Vada x SusBgtDC mapping populations (Electronic Supplementary Material 2)

## Sheet: VxSC .loc
; A allele comes from Vada and B allele comes from SusBgtSC
name = VadaxSusBgtSC
popt = RI7
nloc = 354
nind = 110
;	SC01	SC02	SC03	SC04	SC05	SC06	SC07	SC08	SC09	SC10	SC11	SC12	SC13	SC14	SC15	SC16	SC17	SC18	SC19	SC20	SC21	SC22	SC23	SC24	SC25	SC26	SC27	SC28	SC29	SC30	SC31	SC32	SC33	SC34	SC35	SC36	SC37	SC38	SC39	SC40	SC41	SC42	SC43	SC44	SC45	SC46	SC47	SC48	SC49
SC_C1-SNP1	A	A	A	A	B	B	A	B	B	A	A	A	A	B	A	A	B	B	B	A	A	B	A	A	B	B	B	B	B	A	B	A	B	B	H	A	B	A	A	B	A	B	B	A	A	A	B	B	A
SC_C1-SNP2	A	A	A	A	B	B	A	B	B	A	A	A	A	B	A	A	B	B	B	A	A	H	A	A	B	B	B	B	B	A	B	A	B	B	A	A	B	A	A	B	A	B	B	A	A	A	B	B	A
SC_C1-SNP3	A	A	A	A	B	B	A	B	B	A	A	A	A	B	A	A	B	B	B	A	A	B	A	A	B	B	B	B	B	A	B	A	A	B	A	A	B	A	A	B	A	B	B	H	A	A	B	B	A
SC_C1-SNP4	A	A	A	A	A	B	A	B	B	A	A	A	A	B	A	A	B	B	B	A	A	B	A	A	B	B	B	B	B	A	B	A	A	B	A	A	B	A	A	B	A	B	B	H	A	A	B	B	A
SC_C1-SNP5	A	A	A	A	A	U	A	B	B	A	A	A	A	B	A	A	B	B	B	A	U	B	A	A	B	B	B	B	B	A	B	A	A	B	A	A	U	A	A	B	B	U	B	H	A	A	B	B	A
SC_C1-SNP6	A	A	A	A	A	B	A	B	B	A	A	A	A	B	A	A	B	A	B	A	A	B	B	A	B	U	B	B	B	A	B	A	A	B	A	A	B	A	A	B	B	B	B	H	A	A	B	B	A
SC_C1-SNP7	A	A	A	A	A	B	A	B	B	A	A	A	A	B	A	A	B	A	B	A	A	B	B	A	B	B	B	B	B	B	B	A	A	B	A	A	B	A	A	B	B	B	B	B	A	A	B	B	A
SC_C1-SNP8	A	A	A	A	B	B	A	B	B	A	A	A	A	B	A	A	B	A	B	A	A	B	B	A	B	B	B	B	A	A	B	A	A	B	A	A	B	A	A	B	B	B	B	B	A	A	A	B	A
SC_C1-SNP9	A	A	A	A	B	B	A	B	B	A	A	A	A	B	A	A	B	A	B	A	A	B	B	A	A	B	B	B	A	A	B	A	A	B	A	A	B	A	A	B	B	B	B	B	A	A	A	B	A
SC_C1-SNP10	A	A	A	A	B	B	A	B	B	A	A	A	A	B	A	A	B	A	B	A	A	B	A	A	A	B	B	B	A	A	A	A	A	B	A	A	B	A	A	B	B	B	B	B	A	A	A	A	A
SC_C1-SNP11	A	A	A	A	B	A	A	B	B	A	A	B	A	B	A	A	B	B	B	A	A	B	A	A	A	A	A	B	A	A	A	A	A	B	A	A	B	A	A	B	B	B	B	H	A	A	A	A	A
SC_C1-SNP12	A	A	A	A	B	A	A	B	B	A	A	B	A	B	A	A	B	B	B	A	A	A	A	A	A	A	A	B	A	A	A	A	A	B	A	A	H	A	A	B	B	B	B	H	A	A	A	A	A
SC_C1-SNP13	A	A	A	A	B	A	A	B	B	B	A	B	A	B	B	A	B	B	B	A	A	A	U	A	A	A	A	B	A	A	A	A	A	B	A	A	B	A	A	B	B	B	B	B	A	A	A	A	A
SC_C1-SNP14	A	A	A	A	B	A	A	B	B	B	A	B	A	B	B	A	B	B	B	A	A	A	A	A	A	B	A	B	A	A	A	A	A	B	A	A	A	A	A	B	B	B	B	B	A	A	A	A	A
SC_C1-SNP15	A	A	A	A	B	A	A	B	B	B	A	B	A	B	B	A	B	B	A	A	A	A	A	A	A	B	A	B	A	A	A	A	A	B	A	A	A	A	A	B	B	B	B	B	A	A	A	A	A
SC_C1-SNP16	A	A	A	A	B	A	A	B	B	B	A	B	A	B	B	A	B	B	A	A	A	A	U	B	A	B	A	B	A	A	A	A	A	B	A	A	A	A	A	B	B	B	B	B	A	A	A	A	A
SC_C1-SNP17	A	A	A	A	B	A	A	B	B	B	A	B	A	B	B	A	B	B	A	A	A	A	A	B	A	B	A	B	A	A	A	A	A	B	A	A	A	A	A	B	B	B	B	B	A	A	A	A	A
SC_C1-SNP18	A	A	A	A	B	A	B	B	B	B	A	B	A	A	B	A	B	B	A	A	A	A	A	B	A	B	A	B	A	A	A	A	A	B	A	A	A	A	A	B	B	B	B	B	A	A	A	A	A
SC_C1-SNP19	A	A	A	A	B	A	B	B	B	B	A	B	A	U	B	A	B	A	A	A	A	A	A	B	A	B	A	B	A	B	B	A	A	B	A	A	A	A	A	B	B	B	B	B	A	A	A	A	A
SC_C1-SNP20	A	A	A	A	B	A	B	A	A	B	A	B	A	A	B	A	B	A	A	A	A	A	A	B	A	B	A	B	A	B	B	A	A	B	A	A	A	A	A	B	B	A	B	B	A	A	A	A	B
SC_C1-SNP21	A	A	A	A	B	A	B	A	A	B	A	B	A	A	B	B	B	A	A	A	A	A	A	B	A	B	A	A	A	B	B	A	A	B	A	A	A	A	A	B	B	A	B	B	A	A	A	A	B
SC_C1-SNP22	A	A	A	A	B	A	B	A	A	B	A	B	A	A	B	B	B	A	A	A	A	A	A	A	A	B	A	A	A	B	A	A	A	B	A	A	A	B	A	B	B	A	B	B	A	A	A	A	B
SC_C1-SNP23	A	A	B	A	B	A	B	B	A	A	A	B	A	A	B	B	B	A	A	A	A	A	A	B	A	B	A	A	A	B	A	A	A	B	A	A	A	B	A	B	B	A	B	B	A	A	A	A	B
SC_C1-SNP24	A	A	B	A	B	A	B	B	A	A	A	B	A	A	B	B	B	A	A	A	A	A	A	B	A	B	A	A	A	B	A	A	A	B	A	A	A	B	A	B	B	B	B	B	A	A	A	A	B
SC_C1-SNP25	A	A	B	A	B	A	B	B	A	A	A	B	A	A	B	A	B	A	A	A	A	A	A	B	A	B	A	B	A	B	A	A	A	B	A	A	B	B	A	B	B	B	B	B	A	A	A	A	B
SC_C1-SNP26	A	A	B	A	A	A	B	B	A	B	A	B	A	A	B	A	B	A	A	A	A	A	A	A	A	B	A	B	A	B	A	A	A	B	A	A	B	B	A	B	B	B	B	B	A	A	A	A	B
SC_C1-SNP27	A	A	B	A	A	A	B	A	A	B	A	B	A	A	B	A	B	A	A	A	A	A	A	A	A	A	A	B	A	B	A	A	A	B	A	A	B	B	A	B	B	B	B	B	A	A	A	A	B
SC_C1-SNP28	A	A	B	A	A	A	B	A	A	B	A	B	A	A	B	A	B	A	A	A	A	A	A	A	A	A	A	A	A	B	A	A	A	B	A	A	B	B	A	B	B	B	B	B	A	A	A	A	B
SC_C1-SNP29	A	A	B	A	A	A	B	H	A	A	A	B	A	U	B	B	B	A	A	A	A	A	B	A	A	A	A	A	A	B	A	A	A	B	A	A	B	B	A	B	B	B	B	B	A	A	A	A	B
SC_C1-SNP30	A	A	B	A	A	A	B	A	A	A	A	B	A	A	B	B	B	A	A	A	A	A	B	A	A	A	A	A	A	B	A	A	A	B	A	A	B	B	A	B	B	B	B	B	A	A	A	A	B
SC_C1-SNP31	A	A	B	A	A	A	B	A	A	A	A	B	A	A	B	B	B	A	A	A	A	A	H	A	A	A	A	B	A	B	A	A	A	B	A	A	B	A	A	B	B	B	A	B	A	A	A	A	B
SC_C1-SNP32	A	A	B	A	A	A	A	A	A	A	A	B	A	A	B	B	B	A	A	A	A	H	B	A	B	A	B	B	A	B	A	A	A	B	A	A	B	A	A	B	B	B	A	B	A	A	A	A	A
SC_C1-SNP33	A	A	B	A	A	A	A	A	A	A	A	B	B	A	B	B	B	A	B	A	A	A	B	A	B	A	B	B	A	B	A	A	A	B	A	A	B	A	A	B	B	B	A	B	A	B	A	A	A
SC_C1-SNP34	A	A	B	A	A	A	A	A	A	A	A	B	B	B	B	B	B	A	B	A	A	A	B	A	B	B	B	B	A	B	A	A	A	B	A	A	B	A	A	B	B	B	A	B	A	B	A	A	A
SC_C1-SNP35	A	A	B	A	A	A	A	A	A	A	A	B	B	B	B	B	B	A	B	B	A	A	B	A	B	B	B	B	A	B	A	A	A	B	A	A	B	A	A	B	B	B	A	B	A	B	A	A	A
SC_C1-SNP36	A	A	B	A	A	A	A	A	A	A	A	B	B	B	B	B	B	A	B	B	A	A	B	A	B	B	B	B	B	B	A	A	A	B	A	A	B	A	A	B	B	A	A	B	A	B	A	A	A
SC_C1-SNP37	A	A	B	A	A	A	A	A	A	A	A	B	B	B	B	B	B	A	B	B	A	A	A	A	B	B	B	B	B	B	A	A	A	B	A	A	B	A	A	B	B	A	A	A	A	B	A	A	A
SC_C1-SNP38	A	A	B	A	B	A	A	A	A	A	B	B	B	B	B	B	B	A	B	B	A	A	B	A	B	B	B	B	B	B	A	A	A	B	A	A	B	A	A	B	B	A	A	A	A	B	A	B	A
SC_C1-SNP39	A	A	B	A	B	A	H	A	A	A	B	B	B	B	B	B	B	A	B	B	A	A	B	A	B	B	A	B	B	B	A	A	A	B	A	A	B	A	A	B	B	A	A	A	A	B	A	B	A
SC_C1-SNP40	A	A	B	A	B	B	A	A	A	A	B	B	B	A	B	B	B	A	B	B	A	A	B	A	B	B	A	B	B	B	A	A	A	A	A	A	B	A	A	B	U	A	A	A	A	B	A	B	A
SC_C1-SNP41	B	A	B	A	B	B	A	A	B	A	B	B	B	A	A	B	B	A	B	B	A	A	B	A	B	B	A	B	B	B	A	A	A	A	A	A	B	A	A	B	B	A	A	A	A	B	A	B	A
SC_C1-SNP42	B	A	B	A	B	B	A	A	B	A	B	B	B	A	A	B	A	B	B	B	A	A	B	A	B	B	A	B	B	B	A	A	B	A	B	A	B	A	B	B	B	A	A	A	A	B	A	B	A
SC_C1-SNP43	B	A	B	A	B	U	A	A	B	A	B	B	B	A	A	A	A	B	B	B	A	A	B	A	B	B	A	B	B	B	A	A	B	A	B	A	B	A	B	B	B	A	A	A	A	A	A	B	A
SC_C1-SNP44	B	A	B	B	B	B	U	A	B	A	B	B	B	A	A	A	A	B	B	B	A	A	B	A	B	B	A	B	B	B	A	A	B	A	B	A	B	A	B	B	B	A	A	A	A	B	A	B	A
SC_C1-SNP45	B	A	B	B	B	B	A	A	B	A	B	B	B	A	A	A	A	B	B	B	A	A	B	A	B	B	A	B	B	B	A	A	B	A	B	A	A	A	B	B	B	A	A	A	A	B	A	B	A
SC_C1-SNP46	B	A	H	B	B	B	A	A	B	B	B	B	B	A	A	A	A	B	B	B	A	A	B	A	B	B	A	B	H	B	A	B	B	A	B	A	A	B	B	B	B	A	A	A	A	A	A	B	B
SC_C1-SNP47	B	A	B	B	B	B	U	A	B	B	B	B	B	A	A	A	A	B	B	A	A	A	B	A	B	B	A	B	B	B	A	B	B	A	B	A	A	B	B	B	B	A	A	A	A	A	A	B	B
SC_C1-SNP48	B	A	B	B	B	B	A	A	B	B	B	B	B	A	A	A	A	B	B	A	A	A	B	A	B	B	A	B	A	B	A	B	B	A	B	A	A	B	B	B	B	A	A	A	A	A	A	B	B
SC_C1-SNP49	A	A	B	B	B	B	A	A	B	B	B	A	B	A	A	A	U	B	B	A	A	A	B	A	B	B	A	B	B	B	A	B	B	A	B	A	A	B	B	B	A	A	A	A	A	A	A	B	B
SC_C1-SNP50	A	A	B	B	B	B	A	A	B	B	B	A	B	A	A	A	A	B	B	A	A	A	B	A	A	B	A	B	B	A	A	B	B	A	B	A	A	B	B	B	A	A	A	A	A	A	A	B	B
SC_C1-SNP51	A	A	B	B	B	A	A	A	B	B	B	A	B	A	A	A	A	B	B	A	A	B	B	A	B	B	A	B	B	A	A	B	B	A	B	A	A	B	B	B	A	A	A	A	A	A	A	A	B
SC_C1-SNP52	A	A	B	B	B	A	A	A	B	B	B	A	B	A	A	A	A	B	B	A	A	B	B	A	B	B	A	B	B	A	A	B	B	A	B	B	A	B	B	B	A	A	B	A	A	A	A	A	B
SC_C2-SNP1	B	A	A	B	A	U	A	B	A	B	A	B	A	A	A	B	A	B	H	B	A	B	B	A	B	B	A	A	H	A	B	A	A	B	A	A	B	A	A	A	A	B	A	A	A	A	A	A	B
SC_C2-SNP2	B	B	A	B	A	B	A	B	A	B	A	B	A	A	A	B	A	B	B	B	A	B	B	B	B	B	B	A	H	A	B	A	A	B	A	A	B	B	A	A	A	B	A	A	A	A	A	A	B
SC_C2-SNP3	B	B	B	B	A	B	A	B	B	B	A	A	A	A	A	B	A	B	A	B	A	B	B	B	B	B	B	A	H	A	B	A	A	B	A	A	B	B	A	A	A	B	A	A	A	A	A	A	B
SC_C2-SNP4	B	B	B	B	A	B	A	B	B	B	A	A	A	A	A	B	A	B	A	B	A	B	B	B	B	B	B	A	H	A	B	A	B	A	A	A	B	B	A	A	A	B	A	A	A	A	A	A	B
SC_C2-SNP5	B	B	B	B	A	B	A	B	B	B	A	A	B	B	A	B	A	B	U	B	A	B	B	B	B	B	B	A	H	B	B	A	B	A	A	A	B	B	A	A	A	B	A	A	A	A	A	A	B
SC_C2-SNP6	B	B	B	B	A	B	A	B	B	B	A	A	B	B	A	B	A	B	A	B	A	B	B	B	B	B	B	A	H	B	A	A	B	A	A	B	B	B	A	A	A	B	A	A	A	A	A	A	B
SC_C2-SNP7	B	B	B	B	A	B	A	B	B	B	B	A	B	B	A	B	A	A	A	B	A	B	B	B	B	B	B	A	B	B	U	A	B	A	A	B	B	B	B	A	A	B	A	A	B	A	A	B	B
SC_C2-SNP8	B	B	B	A	A	B	A	B	B	B	B	A	B	B	A	B	A	A	A	B	A	B	B	B	B	B	B	A	B	B	A	A	A	A	B	B	B	B	B	A	A	B	A	A	B	A	A	B	B
SC_C2-SNP9	B	B	B	A	A	B	A	B	B	B	B	A	B	B	B	B	A	A	A	B	A	B	B	B	B	B	B	A	B	A	A	A	A	A	B	B	B	B	B	A	A	B	A	A	B	A	A	B	B
SC_C2-SNP10	B	B	B	A	A	B	A	B	A	B	A	A	B	B	B	B	A	A	A	B	A	B	A	B	B	B	B	A	B	A	A	A	A	A	B	B	B	B	B	A	A	B	A	A	B	A	A	B	B
SC_C2-SNP11	B	B	B	A	A	B	A	B	A	B	A	A	B	B	B	B	A	A	A	B	A	B	A	B	B	B	B	A	B	A	A	A	A	A	B	B	B	B	B	A	A	B	B	A	B	A	A	B	B
SC_C2-SNP12	B	B	B	A	A	B	A	B	A	B	A	A	B	B	B	B	A	A	B	B	A	B	A	B	B	B	A	A	A	A	A	A	A	A	B	B	B	B	B	B	A	B	B	A	A	B	A	B	B
SC_C2-SNP13	B	B	B	A	A	B	A	B	A	B	A	A	B	B	B	B	A	A	B	B	A	B	A	B	A	B	A	A	A	A	A	A	A	A	B	B	B	B	B	B	A	B	B	A	A	B	A	B	A
SC_C2-SNP14	B	A	B	A	B	B	A	B	A	B	A	A	B	B	B	A	A	A	A	B	A	B	A	B	A	B	A	A	A	A	A	A	A	A	B	B	B	B	B	B	A	B	B	A	A	B	A	B	A
SC_C2-SNP15	B	A	B	A	B	B	A	B	A	B	A	A	B	B	B	A	A	A	A	B	A	B	A	B	A	B	A	A	A	A	A	A	A	A	B	B	B	B	B	B	A	A	B	A	A	B	A	B	A
SC_C2-SNP16	B	U	B	A	B	U	A	B	A	B	A	A	B	B	B	A	A	A	A	B	A	B	A	B	A	B	A	A	A	A	A	A	A	A	B	B	B	B	B	B	A	A	B	A	A	B	A	B	A
SC_C2-SNP17	B	A	B	A	B	B	A	B	A	B	A	A	B	B	B	A	B	A	A	B	A	B	A	B	A	A	A	A	A	A	A	A	A	A	B	B	B	B	B	B	A	A	B	B	A	B	A	B	B
SC_C2-SNP18	B	A	B	B	B	B	A	B	A	B	A	A	B	B	B	A	B	A	A	B	A	B	A	B	A	A	A	A	A	A	A	A	A	A	B	B	B	B	B	B	A	A	B	B	A	B	A	B	B
SC_C2-SNP19	B	A	B	B	B	B	A	B	A	B	A	A	B	B	B	A	A	A	A	B	A	B	A	B	A	A	A	A	A	A	A	A	A	A	B	B	B	A	B	B	A	A	B	B	A	B	B	B	B
SC_C2-SNP20	B	A	B	B	B	B	A	B	A	B	A	A	B	B	B	A	A	A	A	B	A	B	A	B	A	A	A	B	A	A	A	A	A	A	B	B	B	A	B	A	A	A	B	B	A	B	B	B	B
SC_C2-SNP21	B	A	B	B	B	B	A	B	A	B	A	A	B	B	B	A	A	A	A	B	A	A	A	B	A	A	A	A	A	A	A	A	A	A	B	B	B	A	B	A	A	B	B	B	A	B	B	B	B
SC_C2-SNP22	B	U	B	B	A	B	U	B	A	B	B	A	B	U	B	A	A	A	A	B	B	A	A	B	A	A	A	A	A	A	A	A	A	A	B	B	B	A	B	B	B	B	B	B	A	B	B	B	B
SC_C2-SNP23	B	A	B	B	B	B	A	B	A	B	B	A	B	B	B	A	A	A	A	B	B	B	A	B	A	A	A	A	A	A	A	A	A	A	B	B	A	A	B	B	B	B	B	B	A	B	B	B	A
SC_C2-SNP24	B	A	B	B	B	B	A	B	A	B	B	A	A	B	B	A	A	A	A	B	B	B	A	B	A	A	B	A	A	A	A	A	A	A	B	B	A	A	B	B	B	B	B	B	A	B	B	B	A
SC_C2-SNP25	B	A	B	B	B	B	A	B	A	B	B	A	A	B	B	A	A	A	A	B	B	B	A	B	A	A	B	A	A	A	A	A	A	A	B	B	A	A	B	B	B	B	B	B	A	B	B	B	A
SC_C2-SNP26	B	A	B	B	B	B	U	B	B	B	A	A	A	A	B	A	A	B	A	B	B	B	A	B	A	A	B	A	A	A	A	A	A	A	B	B	A	A	B	B	B	B	B	B	A	B	B	B	A
SC_C2-SNP27	B	A	B	B	B	B	A	A	B	B	B	A	A	A	B	A	A	B	A	B	B	B	A	B	A	A	B	A	A	A	A	A	A	A	B	B	A	A	B	B	B	A	B	B	A	B	B	B	A
SC_C2-SNP28	B	A	B	B	B	B	A	A	B	B	B	A	A	A	B	A	B	B	A	B	A	B	A	B	A	A	B	A	A	A	A	A	B	A	B	B	A	A	B	B	B	A	B	B	A	B	B	B	B
SC_C2-SNP29	B	A	A	B	B	B	A	A	B	B	B	A	A	A	B	A	B	A	A	B	A	B	A	B	A	A	B	A	A	A	A	A	B	A	B	B	A	A	B	B	B	A	B	B	A	B	B	B	B
SC_C2-SNP30	B	A	A	B	B	B	A	A	B	B	B	A	A	A	B	A	B	A	A	B	A	B	A	B	A	A	B	A	A	A	A	A	B	A	B	A	A	A	B	B	B	A	B	B	A	B	B	B	B
SC_C2-SNP31	B	A	A	B	B	B	A	A	B	B	B	A	A	A	B	A	B	A	B	B	A	B	A	B	A	A	B	A	B	A	A	A	B	A	U	A	A	A	B	B	A	A	B	B	A	B	B	B	B
SC_C2-SNP32	B	B	A	B	B	B	A	A	B	A	B	A	A	A	B	A	B	A	B	B	B	B	U	B	A	H	B	A	B	A	A	A	B	A	A	A	A	A	B	B	A	A	B	B	A	B	B	B	B
SC_C2-SNP33	B	B	A	B	B	B	A	A	B	A	B	A	A	A	B	A	B	A	B	B	B	B	A	B	B	H	B	A	B	A	A	A	B	A	A	A	A	A	B	B	A	A	B	B	A	B	B	B	B
SC_C2-SNP34	B	B	A	B	B	B	A	A	B	A	B	A	A	A	B	A	B	A	B	A	B	B	A	B	B	H	B	A	B	A	A	A	B	A	B	A	A	A	B	B	A	A	B	B	A	A	B	B	B
SC_C2-SNP35	B	B	A	B	B	B	A	A	B	A	B	A	A	B	B	A	B	A	B	A	B	B	A	B	B	B	B	A	B	A	A	A	B	A	B	A	A	A	B	B	A	A	B	A	A	A	B	B	B
SC_C2-SNP36	B	B	A	B	B	B	A	A	A	A	B	A	A	B	A	A	B	A	B	A	B	B	A	B	B	B	B	B	B	A	A	A	B	A	B	A	A	A	B	B	A	A	B	A	A	A	B	B	B
SC_C2-SNP37	B	B	A	A	B	B	A	A	B	A	B	A	A	B	A	A	B	A	B	U	B	B	A	B	B	A	B	B	B	A	A	A	B	A	B	A	A	A	B	B	A	A	B	A	A	A	B	B	B
SC_C2-SNP38	B	B	A	A	B	U	A	A	B	A	B	B	A	B	A	A	U	A	B	A	B	B	A	B	B	A	B	B	B	A	A	A	B	A	B	A	A	A	B	B	A	A	B	A	A	A	B	B	B
SC_C2-SNP39	A	B	A	A	B	B	A	A	B	A	B	B	A	B	A	A	B	A	B	A	B	B	A	B	B	A	B	B	B	A	A	A	B	A	B	A	A	A	B	B	A	A	B	A	A	A	B	A	B
SC_C2-SNP40	A	B	A	B	A	B	A	A	B	A	B	B	A	B	A	A	B	A	B	A	B	B	A	B	B	A	B	B	B	A	A	A	B	A	B	B	A	A	B	B	B	A	B	A	A	A	B	A	B
SC_C2-SNP41	A	B	A	B	A	B	A	A	A	A	B	B	A	B	A	A	B	A	B	A	B	B	A	B	B	A	B	B	A	A	A	A	B	A	B	B	A	A	B	B	B	A	B	A	A	A	B	A	B
SC_C2-SNP42	A	B	B	B	A	B	A	B	A	A	B	B	A	B	A	A	B	A	B	A	B	B	A	B	B	A	B	B	A	B	A	A	B	A	A	B	A	A	B	B	B	A	B	A	A	A	B	A	B
SC_C2-SNP43	A	B	B	B	A	B	A	B	A	A	A	B	A	B	A	A	B	A	B	A	A	B	A	B	B	A	B	B	A	A	A	A	B	A	A	B	A	A	B	A	B	B	B	A	A	A	B	B	B
SC_C2-SNP44	A	B	B	B	A	B	A	B	A	A	A	A	A	B	A	A	B	A	B	A	A	B	B	B	B	A	B	B	A	A	A	A	B	A	A	B	A	A	B	A	B	B	B	A	A	A	B	B	B
SC_C2-SNP45	B	B	B	A	A	B	A	B	A	A	A	A	B	B	A	A	B	B	B	A	A	B	B	B	B	A	B	B	A	A	A	A	B	A	A	B	A	A	B	A	B	B	B	A	A	A	B	B	B
SC_C2-SNP46	B	B	B	A	A	A	A	B	A	A	A	A	B	B	A	A	B	B	B	A	A	B	B	B	B	A	B	B	A	A	A	A	B	A	A	B	A	A	B	A	B	B	B	A	B	A	B	A	B
SC_C2-SNP47	B	B	B	A	A	A	H	B	A	A	A	A	B	B	B	A	B	B	B	A	A	B	B	B	B	A	B	B	A	A	A	A	A	H	A	B	A	A	B	A	B	B	B	A	B	A	B	A	B
SC_C2-SNP48	U	B	B	A	A	A	A	B	A	A	A	A	A	A	U	A	B	B	A	A	A	B	B	B	B	A	B	B	A	A	A	A	A	A	A	B	A	U	B	A	A	B	B	A	B	B	B	A	B
SC_C2-SNP49	B	B	B	A	A	A	A	B	A	A	A	A	A	A	B	A	B	A	A	A	A	B	B	B	B	A	B	B	A	A	A	A	A	A	A	A	A	A	B	A	A	B	B	A	B	B	B	A	B
SC_C2-SNP50	B	B	B	A	A	A	A	B	A	A	A	A	A	A	B	A	B	A	A	A	A	B	B	B	B	A	B	B	A	A	A	A	A	A	A	A	A	A	B	A	A	B	B	A	B	B	A	A	B
SC_C2-SNP51	B	B	B	A	A	A	A	B	A	A	A	A	A	A	B	A	B	A	A	A	A	B	B	B	B	A	B	B	A	A	A	A	A	H	A	B	A	A	B	A	A	B	B	A	B	B	B	A	B
SC_C2-SNP52	B	B	B	A	A	A	A	B	B	A	A	A	A	A	B	A	B	A	A	A	A	B	B	B	B	A	B	B	A	A	A	A	A	A	A	B	A	A	A	A	A	B	B	A	B	B	B	A	B
SC_C2-SNP53	B	A	B	A	A	A	A	B	A	A	A	A	A	A	B	A	B	A	A	A	A	B	B	B	B	A	B	B	A	A	A	A	A	A	A	B	A	B	A	A	A	B	B	A	B	B	B	A	B
SC_C2-SNP54	A	A	B	A	A	A	A	B	A	A	A	B	A	A	B	A	B	A	A	B	A	B	B	B	B	A	B	B	A	A	A	A	A	A	A	B	A	B	A	A	A	A	B	A	B	B	B	A	B
SC_C3-SNP1	B	B	A	B	A	A	B	A	B	B	B	B	B	B	A	B	B	A	A	B	U	B	A	A	B	B	A	B	B	B	B	B	B	B	B	A	A	B	A	B	A	B	B	B	A	B	B	B	A
SC_C3-SNP2	B	B	A	B	A	A	U	A	B	B	B	A	B	B	A	B	B	A	A	B	A	B	A	A	B	B	A	B	B	B	B	B	B	B	B	A	A	B	A	B	A	B	B	A	A	A	B	B	A
SC_C3-SNP3	B	B	A	B	A	A	B	A	A	B	B	A	B	B	A	B	B	A	A	B	A	B	A	A	B	B	A	B	B	B	A	B	B	B	B	A	A	B	A	B	A	B	B	A	A	A	B	B	A
SC_C3-SNP4	B	B	A	B	A	A	B	A	A	B	A	A	B	B	A	B	B	A	A	B	B	A	A	A	B	B	A	B	A	B	A	B	B	B	B	A	A	B	A	B	A	B	B	A	A	A	B	B	A
SC_C3-SNP5	B	B	A	B	A	A	B	A	A	B	A	A	B	B	A	B	B	A	A	B	B	A	A	A	B	B	B	B	A	B	A	A	B	B	B	A	A	B	A	B	A	B	B	A	A	A	B	B	A
SC_C3-SNP6	B	B	A	B	A	B	B	A	A	B	A	A	B	B	A	B	B	A	A	B	B	A	A	A	B	B	B	B	A	B	A	A	B	B	B	A	A	B	A	B	A	B	B	A	A	A	B	B	A
SC_C3-SNP7	B	B	A	B	A	B	B	A	A	B	A	A	B	B	A	B	B	A	A	B	B	A	A	A	B	B	B	B	A	B	A	A	B	B	A	B	A	B	A	B	A	B	B	A	A	A	B	B	A
SC_C3-SNP8	B	B	A	B	A	B	A	A	A	B	A	A	B	B	A	B	B	A	A	B	B	A	A	A	A	B	B	B	A	B	A	A	B	B	A	B	A	B	A	B	A	B	B	A	A	A	B	B	A
SC_C3-SNP9	B	B	A	B	A	B	A	A	A	B	A	A	B	B	B	B	B	A	A	B	B	A	B	A	A	B	B	B	A	B	A	A	B	B	A	B	A	B	A	B	A	B	B	A	A	A	B	A	A
SC_C3-SNP10	B	B	A	B	A	B	A	A	A	B	A	A	B	B	B	B	B	A	A	B	B	A	B	A	A	B	B	B	A	B	A	A	B	B	A	B	A	B	A	A	B	B	B	A	A	A	B	A	A
SC_C3-SNP11	B	B	A	B	A	B	A	A	A	B	A	A	B	B	B	B	B	A	A	B	B	A	B	A	A	B	B	B	A	B	A	A	B	B	A	B	A	B	A	A	B	B	B	A	A	A	A	A	A
SC_C3-SNP12	B	B	A	B	A	B	A	B	A	B	A	A	B	B	B	B	B	A	A	B	B	A	B	A	A	B	B	B	A	B	A	A	A	B	A	B	A	B	A	A	B	B	B	A	A	A	B	A	A
SC_C3-SNP13	B	B	A	A	A	B	A	B	A	B	A	A	B	B	B	B	B	A	A	B	B	A	B	A	A	B	B	B	A	B	A	A	A	B	A	B	A	B	A	A	A	B	B	A	A	A	B	A	A
SC_C3-SNP14	B	U	A	A	A	B	A	B	A	B	A	A	B	B	B	B	B	A	B	B	B	A	B	B	A	B	B	B	A	B	A	A	A	B	A	B	A	B	B	A	B	B	B	A	A	A	B	A	A
SC_C3-SNP15	B	B	A	A	A	B	A	B	A	B	A	A	B	B	B	B	B	A	B	B	B	A	U	B	A	B	B	B	A	B	A	A	A	B	A	B	A	A	B	B	B	B	A	A	A	A	B	B	A
SC_C3-SNP16	B	B	A	A	A	B	A	B	A	B	A	A	A	B	B	B	B	A	B	B	B	A	B	B	A	B	B	B	A	B	A	A	A	B	A	B	A	A	B	B	B	B	A	A	A	A	B	A	A
SC_C3-SNP17	B	B	A	A	A	B	A	A	A	B	A	A	A	B	B	B	B	A	B	A	A	A	B	B	A	B	B	B	A	B	A	A	A	B	A	B	A	A	B	B	B	A	A	A	A	A	B	A	A
SC_C3-SNP18	B	B	A	A	A	B	A	A	A	B	A	A	A	B	B	B	B	A	B	A	A	A	B	B	A	B	B	B	A	B	A	A	A	B	A	B	A	A	B	B	B	A	A	A	A	A	B	A	A
SC_C3-SNP19	B	B	A	A	A	B	A	A	A	B	B	A	A	B	B	A	B	A	B	A	A	A	B	B	A	B	B	B	A	B	A	A	A	B	A	B	A	A	B	B	B	A	B	A	A	A	B	A	A
SC_C3-SNP20	B	B	B	A	A	B	A	A	A	B	B	A	A	B	B	A	B	B	B	A	A	A	B	A	U	B	B	B	A	B	A	A	A	B	A	B	A	A	B	A	B	A	B	B	A	A	B	A	A
SC_C3-SNP21	B	B	B	A	A	B	A	A	B	A	B	A	A	B	B	A	B	B	B	A	A	A	B	A	B	B	B	A	A	B	A	A	A	B	A	B	A	A	B	A	B	A	B	B	B	A	B	A	A
SC_C3-SNP22	B	B	A	A	A	B	A	A	B	A	B	A	A	B	B	A	A	B	B	A	A	H	U	A	B	B	B	A	A	B	A	A	A	B	A	B	A	A	U	A	B	A	B	B	B	A	B	A	A
SC_C3-SNP23	B	B	A	A	A	B	A	A	B	A	B	A	B	B	B	A	A	B	B	A	A	A	B	A	B	B	B	A	A	B	A	A	A	B	A	B	A	A	B	A	B	A	B	B	B	A	B	A	A
SC_C3-SNP24	B	B	A	A	A	B	A	A	B	A	B	A	B	B	B	A	A	B	B	A	H	A	B	A	B	B	H	A	A	B	A	A	A	B	A	B	A	A	B	A	B	A	B	B	B	A	B	A	A
SC_C3-SNP25	U	A	A	A	A	B	A	A	B	A	B	A	B	B	B	A	A	B	B	A	A	U	B	A	B	B	A	A	A	B	A	A	B	B	A	B	A	A	B	A	B	A	B	B	B	A	B	A	A
SC_C3-SNP26	B	A	A	B	A	B	A	A	B	A	B	A	B	A	B	A	A	B	B	A	A	A	B	A	B	B	A	A	A	B	A	A	B	B	A	A	A	A	A	A	B	A	B	B	B	A	B	A	A
SC_C3-SNP27	B	A	B	B	A	B	A	A	B	A	B	A	B	A	B	A	A	B	B	B	A	A	B	A	B	B	A	A	A	B	A	A	B	B	A	A	A	A	A	A	B	B	B	B	B	A	B	A	A
SC_C3-SNP28	B	A	B	B	A	A	B	A	B	A	A	A	B	A	B	A	A	B	B	B	A	A	B	A	B	B	A	A	A	B	A	A	B	B	B	A	A	A	A	A	B	B	B	B	B	A	B	A	A
SC_C3-SNP29	B	A	B	B	A	A	B	A	B	A	A	A	B	A	B	A	A	B	A	B	A	A	B	B	B	B	A	A	A	B	A	A	B	B	B	A	A	A	A	A	B	B	B	B	B	A	B	A	A
SC_C3-SNP30	B	A	B	B	B	A	B	A	B	A	A	A	B	A	B	A	B	B	A	U	A	A	B	B	B	B	A	A	A	B	A	A	B	B	B	A	A	A	A	A	B	B	B	B	B	A	B	A	A
SC_C3-SNP31	B	A	B	B	B	A	B	A	B	A	A	A	A	A	B	A	B	B	A	B	A	A	B	B	B	B	A	A	A	B	A	A	B	B	B	A	A	A	A	A	B	B	B	B	B	A	B	A	A
SC_C3-SNP32	B	A	B	B	B	A	B	A	B	A	A	A	A	B	B	A	B	B	A	B	A	A	B	B	B	B	A	A	A	B	A	A	B	B	B	A	A	B	A	A	B	B	B	B	B	A	B	A	A
SC_C3-SNP33	B	A	B	B	B	A	H	A	B	A	A	A	A	B	U	A	B	B	A	B	A	A	B	B	B	B	A	A	A	B	B	A	B	B	B	A	A	B	A	A	B	B	B	B	B	A	B	A	A
SC_C3-SNP34	B	A	B	B	B	A	A	A	B	A	A	A	A	B	B	A	B	A	B	B	A	A	B	A	B	B	A	A	A	B	B	A	B	B	B	A	A	B	A	A	B	B	B	A	B	A	B	A	A
SC_C3-SNP35	B	A	B	B	B	A	A	A	B	A	A	A	A	B	B	A	B	A	A	H	A	A	B	A	B	B	A	A	A	A	B	A	B	B	B	A	A	B	A	A	A	B	B	A	B	A	B	A	A
SC_C3-SNP36	B	B	B	B	B	A	H	A	A	A	A	A	B	B	B	A	B	A	A	B	A	A	B	A	B	B	A	A	A	A	B	A	B	B	B	A	A	B	A	A	A	A	B	A	B	A	A	A	A
SC_C3-SNP37	B	B	B	B	B	B	A	A	A	A	A	A	B	B	B	A	B	A	A	B	A	A	B	A	B	B	A	A	A	A	B	A	B	A	B	A	B	H	A	A	A	A	B	A	B	A	A	A	A
SC_C3-SNP38	B	B	B	B	B	B	A	A	A	A	A	A	B	B	B	A	B	A	A	B	A	A	B	A	B	B	A	A	A	A	A	B	B	A	B	A	B	B	A	A	A	A	B	A	B	A	A	A	A
SC_C3-SNP39	B	B	B	B	B	B	A	B	A	A	A	U	B	B	B	A	A	A	U	B	A	A	B	A	B	B	A	A	U	A	A	B	B	A	B	B	B	B	A	A	A	A	B	A	B	A	A	A	A
SC_C3-SNP40	B	B	B	B	B	B	A	B	A	A	A	A	B	B	B	A	A	A	A	B	A	A	B	A	B	B	A	A	A	A	A	B	B	A	B	B	B	B	A	A	A	A	B	A	B	A	A	A	A
SC_C3-SNP41	B	B	B	B	B	B	A	B	A	A	B	A	B	B	B	A	A	A	A	B	A	A	B	A	B	B	A	A	A	A	A	B	B	A	B	B	B	B	A	B	A	A	B	A	B	A	A	B	A
SC_C3-SNP42	B	B	B	B	B	B	A	B	A	A	B	B	B	B	B	B	H	A	A	B	A	A	B	A	B	B	A	A	A	A	A	B	A	A	B	B	B	B	A	B	B	A	B	A	B	A	A	B	A
SC_C3-SNP43	B	B	B	B	B	A	A	B	A	A	B	A	B	B	B	B	A	A	A	B	B	A	B	A	B	B	A	A	A	A	A	B	A	A	B	B	B	B	A	B	B	A	B	A	B	A	B	B	A
SC_C3-SNP44	A	B	B	B	B	A	A	B	A	A	B	A	B	A	B	B	A	A	A	B	B	A	B	A	B	B	A	A	A	A	A	B	A	A	B	B	B	B	A	B	B	A	B	A	B	A	B	B	A
SC_C3-SNP45	A	B	B	B	B	A	B	B	A	A	B	A	B	B	B	B	A	B	A	B	B	B	B	A	B	B	A	A	A	A	A	B	A	A	B	B	B	B	A	B	B	A	B	A	B	A	B	B	B
SC_C3-SNP46	A	B	B	A	B	A	B	A	A	A	B	A	B	B	B	B	A	B	A	A	B	B	B	A	B	B	A	A	A	A	A	B	A	A	A	B	B	B	A	B	B	A	B	A	B	A	B	B	B
SC_C3-SNP47	A	B	B	A	B	A	B	A	A	A	B	B	B	B	B	B	A	B	A	A	B	B	B	A	B	B	A	A	A	A	A	B	A	A	A	B	A	B	A	B	B	A	B	A	B	A	B	B	B
SC_C3-SNP48	A	B	B	A	B	A	B	A	A	A	B	B	B	B	B	B	A	B	A	B	B	A	B	A	B	B	A	A	A	B	A	B	A	A	A	B	A	B	A	A	A	A	B	A	B	A	B	B	B
SC_C3-SNP49	U	B	B	A	B	A	B	A	U	A	B	B	B	B	B	B	A	B	A	B	B	A	B	A	B	B	A	A	A	B	A	B	A	A	A	B	A	B	A	A	A	B	B	A	B	A	B	B	B
SC_C3-SNP50	A	B	B	A	B	A	B	A	A	A	B	B	B	B	A	B	A	B	A	B	B	A	B	A	B	B	A	A	A	B	B	B	A	A	A	B	A	B	A	B	A	B	B	A	B	A	B	B	B
SC_C3-SNP51	A	B	B	A	B	A	B	A	A	A	B	B	A	A	A	B	A	B	A	B	B	A	B	A	B	B	A	A	A	B	B	B	A	A	A	B	A	B	A	B	A	B	B	A	B	A	B	B	B
SC_C3-SNP52	A	B	A	A	A	A	B	A	A	A	B	B	B	A	A	B	A	B	A	B	B	A	B	A	B	B	A	A	A	B	B	B	A	A	A	B	A	A	A	B	A	B	B	A	B	A	B	B	B
SC_C4-SNP1	B	B	B	A	B	A	A	A	A	B	A	A	B	A	B	A	B	A	A	A	A	A	B	A	A	A	B	B	B	H	A	B	B	A	A	B	B	B	A	A	B	A	B	A	B	A	A	A	A
SC_C4-SNP2	B	B	B	A	B	A	A	A	A	B	A	B	B	A	B	A	A	A	A	A	A	A	B	A	A	B	B	B	B	H	A	B	B	A	A	B	A	B	A	A	B	A	B	A	B	A	A	A	A
SC_C4-SNP3	B	B	B	A	B	A	A	A	A	B	A	B	B	A	B	A	A	A	A	A	A	A	B	A	A	B	B	B	B	B	A	B	B	B	A	B	A	B	A	A	B	A	B	A	B	B	A	A	A
SC_C4-SNP4	B	B	B	A	B	A	A	A	A	B	A	B	B	A	B	A	A	A	A	A	A	A	B	A	A	B	B	B	B	B	A	B	B	B	A	B	A	B	A	A	A	B	B	A	B	B	A	A	A
SC_C4-SNP5	B	B	B	A	B	A	H	A	A	B	A	B	B	A	A	A	B	A	A	A	A	A	B	A	A	B	B	B	A	B	A	B	B	B	A	B	A	B	A	A	A	B	B	A	B	B	A	A	A
SC_C4-SNP6	B	B	B	A	B	A	A	A	A	B	A	B	B	A	A	A	B	A	A	A	A	A	B	A	B	B	B	B	A	B	A	B	B	B	A	B	A	B	A	A	A	B	B	A	B	B	A	A	U
SC_C4-SNP7	B	B	B	A	B	A	A	U	A	B	A	B	B	A	A	A	B	A	A	A	A	A	B	A	B	B	B	B	A	B	A	B	B	B	A	B	A	B	A	U	A	B	B	A	B	B	A	A	A
SC_C4-SNP8	B	H	B	A	B	A	A	A	A	B	A	B	B	A	A	A	B	A	A	A	A	A	B	A	B	B	B	B	A	B	A	B	B	B	B	B	B	B	A	A	A	B	B	A	B	B	A	A	A
SC_C4-SNP9	B	B	A	A	B	A	A	A	A	B	A	A	B	A	A	A	B	A	A	A	A	A	B	A	B	B	B	B	A	B	A	B	B	B	B	B	B	B	A	B	A	B	B	A	B	B	A	A	A
SC_C4-SNP10	B	B	A	A	A	A	A	A	A	B	A	A	B	A	A	A	B	A	A	A	A	A	H	A	B	A	B	B	A	B	A	B	B	B	B	A	B	A	A	B	A	B	A	A	B	B	A	B	A
SC_C4-SNP11	B	B	A	A	A	A	A	A	A	B	A	A	B	A	B	A	B	A	A	A	A	A	H	A	B	A	B	B	A	B	A	B	B	B	A	B	B	A	A	B	A	B	A	A	B	B	A	B	A
SC_C4-SNP12	B	B	A	A	A	A	A	A	A	B	A	A	B	A	B	A	B	A	A	A	A	A	H	A	B	A	B	B	A	B	A	B	B	B	A	B	B	A	A	B	A	B	A	A	A	B	A	B	A
SC_C4-SNP13	B	B	A	A	A	A	A	A	A	B	A	A	B	A	B	A	B	A	A	A	A	H	B	A	B	A	B	B	A	B	A	B	B	B	A	B	B	A	A	B	A	B	B	A	A	B	A	B	A
SC_C4-SNP14	B	B	A	A	A	A	A	A	A	B	A	A	B	A	B	A	B	A	A	A	B	A	B	A	B	A	B	B	A	B	A	B	B	B	A	B	B	A	A	B	A	A	B	A	A	B	A	B	A
SC_C4-SNP15	B	B	A	A	A	B	A	A	A	B	A	A	B	A	B	A	B	A	A	A	U	A	B	A	B	A	B	B	A	B	A	B	B	B	A	B	B	U	A	B	A	A	B	A	A	B	A	B	A
SC_C4-SNP16	B	B	A	A	A	B	A	A	A	B	A	B	B	A	B	A	B	A	A	A	B	A	B	A	B	A	B	B	A	B	A	B	B	B	A	B	B	A	A	B	A	B	B	A	A	B	A	B	A
SC_C4-SNP17	B	B	A	A	A	B	A	A	A	B	A	B	B	A	B	A	B	A	A	B	B	A	B	A	B	B	B	B	A	B	A	B	B	B	A	B	B	A	A	B	A	B	B	A	A	B	A	B	A
SC_C4-SNP18	B	B	A	A	A	B	A	A	A	B	B	B	B	A	B	A	B	A	B	B	B	A	B	A	B	B	B	B	A	B	A	B	B	B	A	B	B	A	A	B	A	B	B	B	A	B	A	B	A
SC_C4-SNP19	B	B	A	A	A	B	A	A	A	B	B	B	B	A	B	A	B	A	A	B	B	B	B	A	B	B	B	B	A	B	A	B	B	B	B	A	B	A	A	B	A	B	A	B	A	B	A	B	A
SC_C4-SNP20	B	B	A	A	A	B	A	A	A	B	B	B	B	B	B	A	B	A	A	B	B	B	B	A	B	B	B	B	A	B	A	B	B	B	B	A	B	A	A	B	A	A	A	B	A	B	A	B	A
SC_C4-SNP21	B	B	A	A	B	B	A	A	A	B	B	B	B	B	B	A	B	A	A	B	B	B	B	A	B	B	B	B	A	B	A	B	B	B	B	A	B	A	A	B	A	A	A	B	B	B	A	B	A
SC_C4-SNP22	B	B	A	A	B	B	A	A	B	B	B	B	B	B	B	A	B	A	A	A	B	B	B	A	B	B	B	B	A	B	A	B	B	B	B	A	B	A	B	A	A	A	H	B	B	B	B	B	A
SC_C4-SNP23	B	B	A	A	B	B	A	A	B	B	A	B	B	B	B	A	B	A	A	A	B	B	B	A	B	B	B	B	A	B	A	B	B	B	B	A	B	A	B	A	B	A	H	B	B	A	B	B	A
SC_C4-SNP24	B	B	B	A	B	B	A	A	B	B	A	B	B	B	B	A	B	A	A	A	B	B	B	A	B	B	B	B	A	B	A	B	B	B	B	A	B	B	B	B	B	A	H	B	B	A	A	B	A
SC_C4-SNP25	B	B	B	A	A	B	A	B	B	B	A	B	B	B	B	B	B	A	A	A	B	B	B	A	B	B	B	B	A	B	A	A	B	B	B	A	B	B	B	U	B	A	B	B	B	A	A	B	A
SC_C4-SNP26	B	B	B	A	A	B	A	B	B	B	H	A	B	B	B	B	B	A	A	A	B	B	B	A	B	B	B	B	A	B	A	A	B	A	A	B	B	B	B	B	B	B	B	B	B	A	A	B	A
SC_C4-SNP27	B	B	B	A	A	B	A	B	B	B	A	A	B	B	B	B	B	A	A	A	B	B	B	A	B	B	B	B	A	B	A	A	B	A	A	B	B	B	B	B	A	B	B	B	B	A	A	B	A
SC_C4-SNP28	B	B	B	A	B	B	A	B	B	B	A	A	B	B	B	B	B	A	A	A	B	B	B	A	B	B	B	B	A	B	A	A	B	A	A	B	B	B	B	B	A	B	B	B	B	A	A	B	A
SC_C4-SNP29	B	B	B	A	B	A	A	B	B	B	A	A	B	B	B	B	B	A	A	A	A	B	B	A	B	B	B	B	A	B	A	A	B	A	A	B	B	B	B	B	A	B	B	B	B	A	A	B	A
SC_C4-SNP30	B	B	B	A	B	A	A	B	B	B	A	B	B	B	B	B	B	A	A	A	A	B	B	A	B	A	B	B	A	B	A	A	B	A	A	B	B	B	B	B	A	B	B	B	B	A	A	B	A
SC_C4-SNP31	B	B	B	A	B	A	A	B	B	B	A	A	A	B	B	B	B	A	A	A	A	B	B	A	B	A	B	B	A	B	A	A	B	A	A	B	B	B	B	B	A	A	B	B	B	A	A	A	A
SC_C4-SNP32	B	B	B	A	B	A	A	B	B	B	A	A	A	B	B	B	B	A	A	A	A	B	B	A	B	A	A	B	A	B	A	A	B	A	A	B	B	B	A	B	A	A	B	B	B	A	A	A	A
SC_C4-SNP33	B	B	B	A	B	A	A	B	B	B	A	A	A	B	B	A	B	A	A	A	A	B	B	A	B	A	A	B	A	B	A	A	B	A	A	B	B	B	A	B	A	A	B	B	B	A	A	A	A
SC_C4-SNP34	B	B	B	B	B	A	A	B	B	B	A	A	B	B	B	A	B	A	A	A	A	B	B	A	A	A	A	B	A	B	A	A	B	A	A	B	B	B	B	B	A	A	B	B	B	A	A	A	A
SC_C4-SNP35	B	B	A	A	B	A	A	B	B	B	A	A	B	B	B	A	B	A	A	A	A	B	H	A	A	A	A	B	A	B	A	A	B	A	A	B	B	B	B	B	A	A	B	B	B	A	B	A	A
SC_C4-SNP36	B	B	A	B	B	A	B	B	B	B	A	A	B	B	B	A	B	A	A	A	A	B	B	B	A	A	A	B	A	B	A	A	B	A	A	B	A	B	B	B	A	A	A	B	B	A	B	A	A
SC_C4-SNP37	B	B	A	B	B	A	U	B	B	B	A	A	B	B	B	A	B	A	A	A	A	B	U	B	A	B	A	B	A	B	A	A	B	A	A	B	A	B	B	A	A	A	A	B	B	A	B	A	A
SC_C4-SNP38	A	B	A	B	A	A	B	B	B	B	A	A	B	B	B	A	B	A	A	A	A	B	U	B	A	B	A	B	A	B	B	A	B	A	A	B	A	U	B	U	A	A	A	B	B	A	B	A	A
SC_C4-SNP39	A	B	A	B	A	A	B	B	B	B	A	A	B	B	B	A	B	A	A	A	A	B	B	B	A	B	A	B	A	B	B	B	B	A	A	B	A	B	B	A	A	A	B	B	B	A	B	A	A
SC_C4-SNP40	A	B	A	B	A	A	B	B	B	B	B	A	B	B	B	A	B	A	A	A	A	B	A	B	A	B	A	B	A	B	B	B	B	A	A	B	A	A	B	A	A	A	B	B	B	A	B	A	A
SC_C4-SNP41	A	A	A	B	A	A	B	B	B	B	B	B	B	B	B	A	B	A	A	A	A	B	A	B	A	B	A	B	A	B	B	B	B	A	A	B	A	A	B	A	A	A	B	B	B	A	B	A	A
SC_C5-SNP1	B	B	A	B	A	A	B	A	A	B	A	A	A	A	A	B	B	B	A	B	A	B	A	A	A	B	A	B	B	A	A	A	B	A	A	A	B	A	B	B	B	B	A	B	A	A	B	A	A
SC_C5-SNP2	B	B	A	B	A	H	B	A	B	B	A	A	B	A	A	B	B	H	A	B	B	B	A	A	A	B	A	B	B	A	A	A	B	A	A	A	B	A	B	B	B	B	A	B	A	A	A	A	A
SC_C5-SNP3	B	B	A	B	A	A	B	A	B	B	B	A	B	A	A	B	B	H	A	B	B	B	A	A	A	B	A	B	B	A	A	B	A	A	A	A	B	A	B	B	B	B	A	B	A	A	A	A	A
SC_C5-SNP4	B	B	A	B	A	B	U	B	B	B	B	A	B	A	A	B	B	H	A	B	B	B	A	A	A	B	A	B	B	A	A	B	A	A	A	A	B	B	B	B	B	B	A	B	A	A	A	A	A
SC_C5-SNP5	B	B	A	B	A	B	B	B	B	B	B	A	B	A	B	A	A	H	B	A	B	B	A	A	A	B	A	A	U	A	A	B	A	A	A	B	B	B	B	B	B	B	A	B	A	A	A	B	A
SC_C5-SNP6	B	B	A	B	A	B	B	B	B	B	B	A	B	A	B	A	A	H	B	A	B	B	A	A	A	H	A	A	B	A	B	B	A	A	B	B	A	B	B	B	B	B	A	A	A	A	A	B	A
SC_C5-SNP7	B	B	A	B	A	B	B	B	B	B	B	A	B	A	A	A	A	H	B	A	B	B	A	A	A	U	A	A	B	A	B	B	A	A	B	B	A	B	B	B	B	B	A	A	A	A	A	B	A
SC_C5-SNP8	B	B	A	B	A	B	H	B	B	B	B	A	B	A	A	A	A	B	B	A	B	B	B	A	A	B	A	A	B	A	B	B	A	A	B	B	A	B	B	B	B	B	A	A	A	A	A	B	A
SC_C5-SNP9	B	B	B	B	B	B	B	B	B	B	B	A	B	A	A	A	A	B	B	A	B	B	H	A	A	B	A	A	B	A	B	B	A	A	B	B	A	B	B	B	B	B	A	A	A	A	A	B	A
SC_C5-SNP10	B	B	B	B	B	B	B	B	B	A	B	A	A	A	A	A	A	B	B	A	B	B	A	A	B	B	A	A	B	A	B	B	A	A	B	B	B	B	B	B	B	B	A	A	B	A	A	B	A
SC_C5-SNP11	B	B	B	B	B	B	B	B	B	A	B	A	A	A	A	A	A	B	B	A	B	B	B	A	B	B	A	A	B	A	A	B	A	A	B	A	B	B	B	B	B	B	A	A	B	A	B	B	A
SC_C5-SNP12	B	B	B	B	A	B	B	B	B	A	B	A	A	A	A	A	A	B	B	A	B	B	B	A	B	B	A	A	B	A	A	B	A	A	B	A	B	B	B	B	B	B	A	A	B	A	B	B	A
SC_C5-SNP13	A	B	B	B	A	B	B	B	B	A	B	A	A	A	A	A	A	B	B	A	B	B	A	A	B	B	A	A	B	A	A	B	A	A	B	A	B	B	B	B	B	B	A	A	B	A	B	A	A
SC_C5-SNP14	A	B	B	B	A	B	B	B	B	A	B	A	A	A	A	A	A	B	B	A	B	B	A	A	B	B	A	A	B	A	A	U	A	A	A	A	B	H	B	A	B	B	A	A	B	A	A	A	A
SC_C5-SNP15	A	B	B	B	A	B	B	H	B	A	B	A	A	B	A	A	A	B	A	A	B	B	A	A	B	B	A	A	B	A	A	B	A	A	A	A	B	B	B	A	B	B	A	A	B	A	A	B	A
SC_C5-SNP16	A	B	B	B	A	B	A	B	B	A	B	A	A	B	A	A	A	B	A	A	U	B	B	A	B	B	B	A	B	A	A	B	A	A	A	U	B	A	A	A	B	B	A	A	B	A	A	B	A
SC_C5-SNP17	A	B	B	B	A	B	A	B	B	A	B	A	A	B	A	A	A	B	B	A	B	B	B	A	B	B	B	A	B	B	A	B	A	A	A	A	B	A	A	A	B	B	A	A	B	A	A	B	A
SC_C5-SNP18	A	A	B	A	A	B	A	B	B	A	B	A	A	B	A	A	A	B	B	A	B	B	B	A	B	B	B	A	B	B	A	B	A	A	A	A	B	A	A	A	B	B	A	A	B	A	A	A	A
SC_C5-SNP19	A	A	B	A	A	B	B	B	B	A	B	A	A	B	B	A	A	B	B	A	B	B	B	A	B	B	B	A	B	B	A	B	A	B	A	A	B	A	A	A	B	B	A	A	A	A	A	A	A
SC_C5-SNP20	A	A	B	A	A	A	B	B	B	A	B	A	A	B	B	A	A	B	B	A	B	A	B	A	B	B	A	A	B	B	A	B	A	B	B	A	B	A	A	A	A	B	A	A	A	A	A	A	B
SC_C5-SNP21	A	A	B	A	A	A	B	B	B	A	B	B	A	B	B	B	A	B	B	A	B	A	A	A	A	B	A	A	B	B	A	B	A	B	H	A	B	A	A	A	A	B	A	A	A	A	A	A	B
SC_C5-SNP22	A	A	B	A	A	A	B	B	B	A	B	B	A	B	B	B	A	B	B	A	B	A	A	A	A	B	A	A	B	B	A	B	A	B	A	A	B	A	A	A	A	B	A	A	A	A	B	A	B
SC_C5-SNP23	U	A	B	B	A	A	B	B	B	A	B	B	A	B	B	B	A	B	B	A	B	A	A	A	B	B	H	A	B	B	A	B	A	B	A	A	B	A	A	A	A	B	A	A	A	A	B	A	B
SC_C5-SNP24	A	A	B	B	A	A	B	B	B	A	B	B	A	B	A	B	A	B	B	A	B	B	A	A	B	B	A	A	B	B	A	B	A	B	A	A	B	A	A	A	A	B	A	B	A	A	B	A	B
SC_C5-SNP25	B	A	B	B	B	A	B	B	B	A	B	B	A	B	A	B	A	B	B	A	B	B	A	B	B	B	A	A	B	B	A	B	A	B	A	A	B	B	A	A	A	B	A	B	A	A	B	A	A
SC_C5-SNP26	B	A	B	B	B	A	B	B	B	A	B	B	A	B	A	B	A	B	B	A	B	B	A	A	B	B	A	A	B	B	B	B	A	B	A	U	B	B	A	A	A	B	A	A	A	A	B	A	A
SC_C5-SNP27	B	A	B	B	B	A	B	B	B	A	B	B	A	B	A	B	A	B	B	A	B	B	U	A	H	U	A	A	B	B	B	B	B	B	A	A	B	B	A	B	A	B	A	A	A	A	B	A	A
SC_C5-SNP28	B	B	B	B	B	A	B	B	B	A	B	B	B	B	A	B	A	B	B	A	B	B	A	A	A	B	A	A	B	B	B	B	B	B	A	A	B	B	A	B	A	B	A	B	A	A	B	B	A
SC_C5-SNP29	B	B	B	B	B	A	A	B	B	A	B	B	B	B	B	B	A	B	B	A	B	B	A	A	A	B	A	A	B	B	B	B	B	B	B	A	B	B	A	B	B	B	A	B	A	A	B	B	A
SC_C5-SNP30	B	B	A	B	B	A	A	B	B	A	B	B	B	B	B	B	A	B	B	A	B	B	A	A	A	B	A	A	B	B	B	B	B	B	B	A	B	B	A	B	B	B	A	B	B	A	B	B	A
SC_C5-SNP31	B	B	A	B	B	A	B	B	B	A	B	B	B	B	B	B	A	B	B	A	B	B	A	A	A	B	A	A	B	B	B	B	B	B	B	A	B	B	B	B	B	B	A	B	B	A	B	B	A
SC_C5-SNP32	B	B	A	B	B	A	B	B	B	A	B	B	B	B	B	B	A	B	B	A	B	B	A	A	A	B	B	A	B	B	B	B	B	B	B	A	B	B	B	B	A	B	A	B	B	A	B	B	A
SC_C5-SNP33	A	B	A	B	B	A	B	B	H	A	B	B	B	B	B	B	A	B	B	A	B	B	A	A	A	B	B	A	B	B	B	B	B	B	B	A	B	B	B	B	A	A	A	B	A	A	B	B	A
SC_C5-SNP34	A	B	A	B	B	A	B	B	A	A	B	B	B	B	B	B	A	B	B	A	B	B	A	A	A	B	B	A	B	B	B	B	B	B	B	A	B	B	A	B	A	A	A	B	B	A	B	B	A
SC_C5-SNP35	A	B	A	B	B	A	H	B	A	A	B	B	B	B	B	B	A	B	B	A	B	B	A	A	A	B	B	A	B	B	B	B	A	B	B	A	B	B	B	B	A	A	A	B	B	A	B	A	A
SC_C5-SNP36	H	B	A	B	B	A	B	B	A	A	B	B	B	A	B	B	A	B	B	A	B	B	A	A	A	B	B	A	B	B	B	B	A	B	B	A	B	B	B	B	B	A	A	B	B	B	B	A	A
SC_C5-SNP37	A	B	A	B	B	A	B	B	A	A	B	B	B	A	B	A	A	B	B	A	B	B	A	B	A	B	B	A	B	B	B	B	A	B	B	A	B	B	B	B	B	A	A	B	B	B	B	A	A
SC_C5-SNP38	A	B	A	B	B	A	B	B	A	A	B	B	B	A	A	A	A	B	A	A	B	B	A	B	A	B	B	A	B	B	B	A	A	B	B	A	B	B	B	B	B	A	A	B	B	B	B	A	A
SC_C5-SNP39	A	B	A	B	B	A	B	B	A	A	B	A	B	A	A	A	A	B	A	A	B	B	A	B	A	B	B	A	B	B	B	A	A	B	B	A	B	B	B	B	B	A	A	A	B	B	B	A	A
SC_C5-SNP40	A	B	A	B	B	A	B	B	A	A	B	A	B	B	A	A	A	A	A	A	B	B	A	B	A	B	B	A	B	B	B	A	A	B	B	A	B	B	B	B	B	A	A	A	B	B	B	A	A
SC_C5-SNP41	A	B	A	B	B	A	B	B	A	A	B	A	B	B	A	A	A	A	A	A	B	B	A	B	A	B	B	A	B	B	B	B	A	B	B	A	B	B	B	B	B	A	A	A	B	B	B	A	A
SC_C5-SNP42	A	B	A	B	B	A	B	B	A	A	B	A	B	B	A	A	A	A	A	A	B	A	A	B	A	B	B	A	B	B	B	B	B	B	B	A	B	B	B	B	B	A	A	A	B	B	B	A	A
SC_C5-SNP43	A	B	A	B	B	A	B	B	A	A	B	A	B	B	A	A	A	A	A	A	B	A	A	B	A	B	B	A	B	B	B	B	B	B	B	A	B	B	B	B	B	A	A	A	B	B	B	A	A
SC_C5-SNP44	A	B	A	B	B	A	B	B	A	A	B	A	B	B	A	A	A	A	A	A	B	A	A	B	A	B	A	A	B	A	B	B	B	B	B	A	B	A	B	B	B	B	A	A	B	B	B	A	A
SC_C5-SNP45	A	B	A	B	B	B	B	A	A	A	B	A	B	B	A	A	A	A	A	A	A	A	A	B	A	B	A	B	B	A	B	B	B	B	B	A	B	A	B	B	B	B	A	A	B	B	B	A	A
SC_C5-SNP46	A	B	A	B	B	B	B	A	A	A	B	A	B	B	A	A	A	A	A	A	A	A	A	B	A	B	A	B	B	A	B	B	B	B	B	A	B	A	B	B	B	B	A	B	B	A	B	A	A
SC_C5-SNP47	A	B	A	B	B	B	B	B	A	B	B	A	B	B	A	A	A	B	A	A	A	A	A	B	A	B	A	B	A	A	B	B	B	B	B	A	B	A	B	B	B	B	A	B	B	A	B	A	A
SC_C5-SNP48	A	B	A	B	B	B	B	B	A	B	B	B	B	A	A	A	A	B	A	A	A	A	A	B	A	B	A	B	A	A	B	B	B	A	B	A	A	A	B	B	B	B	A	B	B	A	B	A	A
SC_C5-SNP49	A	B	A	B	B	B	H	B	A	B	B	B	B	A	A	A	A	B	A	A	A	A	A	A	A	B	A	B	A	A	B	B	B	A	B	A	A	A	A	A	B	B	A	B	A	A	B	A	A
SC_C5-SNP50	A	B	A	B	B	B	B	B	A	B	B	B	A	A	A	A	A	B	A	A	A	A	A	A	A	H	A	B	A	A	A	A	B	A	B	A	B	A	A	A	A	B	A	B	A	A	B	A	A
SC_C5-SNP51	A	U	A	B	B	B	A	B	A	B	B	B	A	A	A	A	A	B	A	B	B	A	A	A	A	B	A	B	A	A	A	A	B	A	B	B	B	U	A	A	A	B	A	B	A	A	B	A	A
SC_C5-SNP52	A	B	B	B	B	B	A	B	A	A	B	B	A	A	A	A	A	B	A	B	B	A	A	A	A	B	A	B	A	A	A	A	B	A	B	B	B	A	A	A	A	B	A	B	A	A	B	A	A
SC_C5-SNP53	A	B	B	B	B	B	A	B	A	A	B	B	A	A	A	A	A	B	A	B	B	A	A	A	A	B	A	B	A	A	B	A	B	A	B	B	B	A	A	A	A	B	A	H	A	A	B	A	A
SC_C5-SNP54	B	B	B	B	A	B	A	B	A	A	B	B	A	A	A	A	A	B	A	B	B	A	A	A	A	B	A	B	A	A	B	A	B	A	B	B	B	A	A	A	A	B	A	A	B	A	B	B	A
SC_C5-SNP55	B	A	B	B	A	B	A	B	A	A	B	B	A	A	A	A	A	B	A	B	B	A	A	A	A	B	A	B	A	A	B	A	B	A	B	B	B	B	A	A	A	B	A	A	B	A	B	B	A
SC_C5-SNP56	B	A	B	B	A	B	A	B	A	A	B	B	A	A	B	A	A	B	A	A	B	A	A	A	A	B	A	B	A	A	B	A	B	A	B	B	B	B	B	A	B	B	A	A	B	A	B	B	A
SC_C5-SNP57	B	A	B	B	A	B	A	B	A	A	B	B	A	A	B	A	A	B	A	A	B	A	A	A	A	B	B	B	A	A	B	A	B	B	B	B	B	B	B	A	B	A	A	A	B	A	B	B	A
SC_C5-SNP58	A	A	B	B	A	B	A	B	A	A	B	B	A	A	B	A	A	B	A	A	B	B	A	A	A	B	B	B	A	A	B	A	B	B	B	B	B	B	A	A	A	A	A	A	B	A	B	B	A
SC_C5-SNP59	A	A	B	B	A	B	A	B	A	A	A	B	B	A	B	A	A	B	A	B	B	B	A	A	A	B	B	B	A	A	B	A	B	B	B	B	B	B	A	A	A	A	A	A	B	A	B	B	A
SC_C6-SNP1	B	A	A	B	A	A	A	A	A	A	B	A	B	B	A	B	B	A	B	B	A	A	B	B	A	B	B	B	A	A	B	A	B	B	A	A	A	A	A	A	A	A	A	A	B	B	A	A	A
SC_C6-SNP2	B	A	A	B	A	A	A	A	A	A	B	A	B	B	A	B	B	B	B	H	A	A	A	B	A	B	A	B	A	A	B	A	B	B	A	A	A	A	A	A	A	A	A	A	B	B	A	B	A
SC_C6-SNP3	A	A	A	B	A	A	A	A	A	A	B	B	B	B	A	B	B	B	B	H	A	A	A	B	A	B	A	B	A	A	B	A	B	B	A	A	A	A	A	B	A	A	A	A	B	B	A	A	A
SC_C6-SNP4	A	A	A	B	A	A	A	A	A	B	B	B	B	B	A	B	B	B	B	H	A	A	A	A	A	B	A	B	A	A	B	A	B	B	A	A	A	A	A	B	A	A	A	A	B	B	A	A	A
SC_C6-SNP5	A	A	A	B	A	A	A	A	A	B	B	B	B	B	A	B	B	B	B	H	A	A	B	A	A	B	A	B	A	A	B	A	B	B	A	A	A	A	A	B	A	A	A	A	B	B	A	B	A
SC_C6-SNP6	A	A	A	A	A	A	A	A	A	B	B	B	B	B	A	B	B	A	B	A	A	A	B	A	A	B	A	B	A	A	B	A	B	B	A	A	A	A	A	B	A	A	A	A	A	B	A	B	A
SC_C6-SNP7	A	A	A	A	A	A	A	A	A	B	A	B	B	B	A	B	B	A	B	H	A	A	B	A	A	B	A	B	A	A	B	A	B	B	A	B	A	A	A	B	A	A	A	A	B	B	A	B	A
SC_C6-SNP8	A	A	A	A	A	B	A	A	A	B	A	A	B	B	A	B	B	A	B	A	A	A	B	A	A	A	A	B	A	A	B	A	B	B	B	U	A	B	A	B	A	A	A	A	B	B	A	B	A
SC_C6-SNP9	A	A	A	B	A	B	A	A	A	B	A	A	B	B	A	B	B	A	B	A	A	A	B	A	A	A	A	B	A	A	B	A	B	B	B	B	A	B	A	B	A	A	A	A	B	B	A	B	A
SC_C6-SNP10	A	A	A	B	A	B	A	A	B	B	A	A	B	B	A	B	B	A	B	A	A	A	A	A	A	A	A	B	A	A	B	B	B	B	B	B	A	H	A	B	A	A	B	A	B	B	A	B	A
SC_C6-SNP11	A	A	A	B	A	B	A	A	B	B	A	A	B	B	A	B	B	A	B	A	A	A	A	A	A	A	A	B	A	A	A	B	B	B	B	B	A	H	A	B	A	A	B	A	B	B	A	B	A
SC_C6-SNP12	A	A	A	B	A	B	A	A	B	B	A	A	B	A	A	B	B	A	B	A	A	A	A	A	A	A	A	B	A	A	A	B	B	A	B	A	A	H	A	B	A	A	B	A	B	B	A	B	A
SC_C6-SNP13	A	A	B	B	A	B	A	A	A	B	A	A	B	A	A	B	A	A	B	A	A	A	A	A	A	A	A	B	A	A	A	B	B	A	B	A	A	H	A	B	A	A	B	A	B	B	A	B	A
SC_C6-SNP14	A	A	B	B	A	B	U	A	A	B	A	A	B	A	A	B	A	A	B	A	A	A	A	A	A	A	A	B	B	A	A	B	B	A	B	A	A	H	A	B	A	A	B	A	B	B	B	B	A
SC_C6-SNP15	A	A	B	B	A	B	A	A	A	B	A	A	B	A	A	B	A	A	B	A	A	A	A	A	A	A	A	B	B	A	A	B	B	A	B	A	A	B	A	B	B	A	B	A	B	B	B	B	B
SC_C6-SNP16	A	A	B	B	A	B	A	A	A	B	A	A	B	A	A	B	A	A	A	A	A	A	A	A	A	A	A	B	B	A	A	B	B	A	B	A	A	B	A	B	B	A	B	A	B	B	B	B	B
SC_C6-SNP17	A	A	B	B	A	B	H	A	A	B	A	A	B	A	A	B	A	A	A	A	A	A	A	A	A	B	A	B	B	A	A	B	B	A	B	A	A	B	A	B	B	B	A	A	B	A	B	B	B
SC_C6-SNP18	A	A	B	B	A	B	A	A	A	B	A	A	B	A	A	B	A	B	A	A	A	A	A	B	A	A	A	B	B	A	A	B	A	A	B	A	A	B	A	B	B	B	A	A	B	A	B	A	B
SC_C6-SNP19	A	A	B	B	A	B	H	A	A	B	A	A	B	A	A	B	A	B	A	A	A	A	A	B	A	A	A	B	B	A	B	B	A	A	B	B	A	B	A	A	B	B	A	A	A	A	B	A	B
SC_C6-SNP20	A	A	B	B	A	B	A	U	A	B	A	A	B	B	A	B	A	B	A	A	A	A	A	A	A	U	A	B	B	H	B	B	A	A	B	B	A	A	A	A	B	B	A	A	A	A	B	B	B
SC_C6-SNP21	A	A	B	B	A	B	A	A	A	B	A	A	B	B	A	B	A	A	A	A	A	A	A	A	A	A	A	B	A	A	B	B	A	B	B	B	A	A	A	A	B	A	A	A	B	B	B	B	B
SC_C6-SNP22	A	A	B	B	A	B	A	A	A	B	A	A	B	B	A	B	A	A	A	A	A	A	A	B	A	A	A	B	A	A	B	B	A	B	B	B	A	A	A	A	B	A	A	A	B	B	B	B	B
SC_C6-SNP23	A	B	B	B	A	B	A	A	B	B	A	A	B	B	A	B	A	A	A	A	U	A	A	B	A	A	A	B	A	A	B	A	A	B	B	B	A	A	A	A	B	A	A	A	B	B	B	B	B
SC_C6-SNP24	A	B	B	A	A	B	A	A	B	B	A	A	B	B	A	A	A	A	A	A	A	A	A	B	A	A	A	B	A	A	B	A	A	B	B	B	A	A	A	A	B	A	A	A	B	B	A	B	B
SC_C6-SNP25	A	B	B	A	A	B	A	B	B	A	A	A	B	B	A	A	A	A	A	A	A	A	A	A	A	A	A	B	A	A	A	B	A	B	B	B	A	A	H	B	B	A	A	A	B	B	U	B	B
SC_C6-SNP26	A	B	A	A	A	B	A	B	B	A	A	A	B	B	A	A	A	A	B	A	A	A	A	A	A	A	A	B	A	A	A	B	A	B	B	B	A	A	A	B	B	A	A	A	B	B	A	B	B
SC_C6-SNP27	A	B	A	A	A	B	A	B	B	A	A	A	B	B	A	A	A	A	B	A	A	A	A	A	A	A	A	B	A	A	A	B	A	B	B	B	A	A	A	B	B	A	A	A	B	B	A	B	B
SC_C6-SNP28	A	B	A	A	A	U	A	B	B	A	A	A	B	B	A	A	A	A	B	A	A	A	A	A	A	A	A	B	A	A	B	B	A	B	B	B	A	A	A	B	B	A	A	A	B	B	A	B	B
SC_C6-SNP29	A	U	A	A	A	B	A	B	B	A	A	A	B	B	A	A	A	A	B	A	A	A	H	A	A	A	A	B	A	A	B	B	A	B	A	B	A	A	A	A	B	A	A	A	B	B	A	B	B
SC_C6-SNP30	B	B	A	A	A	B	A	B	B	A	A	A	B	B	A	A	A	A	B	A	A	A	A	B	A	B	A	B	A	A	B	B	A	B	A	B	A	A	A	A	B	A	A	B	B	B	A	B	B
SC_C6-SNP31	B	B	A	A	A	A	A	B	B	A	A	A	B	B	A	A	A	A	B	A	A	B	A	B	A	B	A	B	A	A	B	B	A	B	B	B	A	H	A	A	B	A	A	B	B	B	A	B	B
SC_C6-SNP32	B	B	A	A	A	A	A	B	B	A	A	A	A	B	A	A	A	A	B	A	A	B	A	B	A	B	A	B	A	A	B	B	A	B	B	B	A	A	A	B	B	A	A	B	B	B	A	B	B
SC_C6-SNP33	B	B	A	A	A	A	A	B	A	A	A	B	A	B	A	A	A	B	B	A	A	B	A	B	A	B	A	B	A	A	B	B	A	B	B	B	A	A	B	B	B	A	A	B	B	B	A	B	B
SC_C6-SNP34	B	B	A	A	H	A	A	B	A	A	A	B	A	B	A	A	A	B	B	A	A	B	A	B	A	B	A	B	A	A	B	B	A	B	B	B	A	B	B	B	B	A	A	B	B	B	A	B	A
SC_C6-SNP35	U	B	A	A	H	A	A	U	A	A	A	B	A	B	A	A	A	A	B	A	A	B	A	U	A	B	A	B	A	A	B	B	A	B	B	B	A	B	B	B	A	A	A	B	B	B	A	B	A
SC_C6-SNP36	B	B	A	A	A	A	A	B	A	A	A	B	A	B	A	A	A	A	B	A	A	B	A	B	A	B	A	B	A	A	B	B	A	B	B	B	A	B	B	B	A	A	A	B	B	B	A	B	A
SC_C6-SNP37	B	B	A	A	A	A	A	B	A	B	A	B	A	B	A	A	A	A	B	A	A	B	A	B	A	A	A	B	A	A	B	B	A	B	B	B	A	B	B	B	A	A	A	B	B	A	A	B	A
SC_C6-SNP38	B	A	A	A	A	A	A	B	A	B	A	B	A	B	A	A	A	A	A	A	A	B	A	B	A	A	A	B	A	A	B	B	A	B	B	B	A	B	B	B	A	A	A	B	B	A	A	B	A
SC_C6-SNP39	B	A	A	A	A	A	A	B	A	B	A	B	A	B	A	A	A	A	A	A	A	B	A	B	A	A	A	B	A	A	B	B	A	B	B	B	B	B	B	B	A	A	A	B	B	A	A	B	A
SC_C6-SNP40	A	A	A	A	A	A	A	B	A	B	A	B	A	B	A	A	A	A	A	A	A	B	A	B	A	A	A	B	A	A	B	B	A	B	B	B	B	B	B	B	A	A	A	B	B	A	A	B	A
SC_C6-SNP41	A	A	A	A	A	A	A	A	A	B	A	B	A	B	A	A	A	A	A	A	A	B	A	B	A	A	A	B	A	A	B	B	A	B	B	B	B	B	A	B	A	A	A	B	A	A	A	B	A
SC_C7-SNP1	U	A	A	B	B	A	B	A	A	B	B	B	A	A	B	B	B	A	H	A	A	A	A	B	A	A	B	A	A	B	A	B	B	A	A	A	B	A	A	A	A	B	A	B	A	A	B	B	B
SC_C7-SNP2	A	A	A	B	B	A	B	A	A	B	B	B	A	A	B	B	B	A	H	A	A	A	A	B	A	A	B	A	A	B	A	B	B	A	A	A	B	A	A	A	A	B	A	B	A	A	B	B	B
SC_C7-SNP3	A	A	A	B	B	A	B	A	A	B	B	B	A	A	B	B	B	A	A	A	A	A	A	B	B	A	B	A	A	B	A	B	B	A	A	A	B	A	A	A	A	B	A	B	A	A	B	B	B
SC_C7-SNP4	A	A	A	B	B	A	B	A	B	B	B	B	A	A	B	B	B	A	A	A	A	A	A	B	B	A	B	A	A	B	A	B	B	A	A	A	B	A	A	A	B	B	A	B	A	A	A	B	B
SC_C7-SNP5	A	A	A	B	B	B	B	A	B	B	B	B	A	A	B	B	B	A	A	A	A	A	A	B	B	A	B	A	A	B	A	B	B	A	A	A	B	A	A	A	B	B	A	B	A	A	A	B	B
SC_C7-SNP6	A	A	A	U	B	B	B	A	B	A	A	B	A	A	U	B	B	A	A	B	A	A	A	U	U	A	B	A	B	B	A	B	B	A	A	A	B	A	A	A	B	B	A	B	A	A	A	A	B
SC_C7-SNP7	A	A	A	B	B	B	B	A	B	A	A	B	A	A	B	B	B	A	A	B	A	A	A	B	B	B	B	A	B	B	A	B	B	A	A	A	B	A	A	A	B	B	A	B	A	A	A	A	B
SC_C7-SNP8	A	A	A	B	B	B	B	A	B	A	A	B	A	A	A	B	B	A	A	B	A	A	A	B	B	B	B	B	B	B	A	B	B	A	B	A	B	A	A	A	B	A	A	B	A	A	A	A	B
SC_C7-SNP9	A	A	A	B	B	B	B	A	B	A	A	A	B	A	A	B	B	A	A	B	A	A	A	B	B	B	B	B	A	B	A	B	B	A	B	A	B	B	A	A	B	A	A	B	A	A	A	A	B
SC_C7-SNP10	A	A	A	B	B	B	B	H	B	A	A	A	B	A	B	B	B	B	A	B	A	A	A	B	B	B	B	B	A	B	A	B	B	A	B	A	B	B	A	A	B	A	A	B	B	A	A	A	B
SC_C7-SNP11	A	A	A	B	B	B	A	A	B	A	A	A	B	A	A	B	B	B	B	A	A	A	A	B	B	B	B	B	A	B	B	B	B	A	B	A	B	B	A	A	B	A	A	B	B	A	B	A	B
SC_C7-SNP12	A	A	A	B	B	B	A	A	B	A	A	A	B	A	A	B	B	B	B	A	A	A	B	B	B	A	B	B	A	B	B	B	B	A	B	A	B	H	A	A	B	A	B	B	B	A	A	A	B
SC_C7-SNP13	B	A	A	B	B	B	A	A	B	A	A	A	B	A	A	B	B	B	B	A	A	A	B	B	B	A	B	B	A	B	B	B	B	B	B	A	B	B	A	A	B	A	B	B	B	A	B	A	B
SC_C7-SNP14	B	A	A	B	B	B	A	A	B	B	A	A	B	A	A	B	B	B	B	A	A	A	B	B	B	A	B	B	A	B	B	B	B	B	B	A	B	B	A	A	B	A	B	B	B	A	B	A	B
SC_C7-SNP15	B	A	A	B	B	B	A	A	B	B	A	A	B	B	A	B	A	B	B	A	A	A	B	B	B	A	B	B	A	B	B	B	B	B	B	A	B	B	B	A	B	A	B	B	B	A	B	A	B
SC_C7-SNP16	B	A	A	B	B	B	A	A	A	B	A	A	B	B	A	B	A	B	B	A	A	A	B	B	B	A	B	B	A	B	B	B	B	B	B	A	B	B	B	B	B	A	B	B	B	A	B	A	B
SC_C7-SNP17	B	A	A	B	U	B	A	A	A	B	A	A	B	B	A	B	A	B	B	A	A	A	U	A	U	A	B	B	A	B	B	B	B	B	B	A	H	B	B	B	B	A	B	B	B	B	A	A	B
SC_C7-SNP18	B	A	A	B	B	B	A	A	A	B	A	A	B	B	A	B	A	B	B	A	A	A	H	A	B	A	B	B	A	B	B	A	B	B	B	A	B	B	B	B	B	A	A	B	A	B	A	A	B
SC_C7-SNP19	B	A	A	B	B	B	A	A	A	B	A	A	B	B	A	B	A	A	B	A	A	B	H	A	B	A	B	A	A	H	B	A	B	B	B	A	B	B	B	B	B	A	A	B	A	B	A	A	B
SC_C7-SNP20	B	A	A	B	B	B	A	A	A	B	A	A	B	B	A	B	A	A	B	A	A	B	H	A	B	A	B	A	A	H	B	A	B	B	B	A	B	B	B	B	B	A	A	B	A	B	A	A	B
SC_C7-SNP21	B	B	A	B	A	B	A	A	A	B	A	A	B	B	A	B	A	A	B	A	A	B	H	A	B	A	B	A	A	H	B	A	B	B	B	A	B	B	B	B	B	A	A	B	A	B	A	A	B
SC_C7-SNP22	B	B	A	B	A	B	A	A	A	B	A	A	B	B	A	B	A	A	B	A	A	B	H	A	B	A	B	A	A	H	B	A	B	B	B	A	B	B	A	B	B	A	A	B	A	B	A	A	B
SC_C7-SNP23	B	B	A	B	A	B	A	A	A	B	A	A	B	B	B	B	A	A	B	A	A	B	B	A	B	A	B	A	A	H	B	A	B	B	B	A	B	B	A	A	B	A	A	B	A	B	A	A	B
SC_C7-SNP24	B	B	A	B	A	B	H	A	A	B	A	A	B	B	B	B	A	A	B	A	A	A	H	A	B	A	A	A	A	H	B	A	B	B	B	A	B	B	A	A	B	B	B	B	A	B	A	A	B
SC_C7-SNP25	B	B	A	B	A	B	A	A	U	B	A	A	B	B	B	B	A	A	B	A	A	A	A	A	B	A	A	A	B	A	B	A	B	B	B	B	B	B	A	U	B	B	B	B	A	B	A	A	B
SC_C7-SNP26	B	B	A	B	A	B	A	A	A	B	A	A	A	B	B	A	A	A	B	A	A	B	A	A	B	A	A	A	B	A	A	A	B	B	B	B	B	B	A	A	B	B	B	B	A	B	A	A	B
SC_C7-SNP27	B	B	A	B	A	B	A	A	A	B	A	A	A	B	B	A	A	A	B	A	A	B	A	A	B	A	A	A	B	A	A	A	B	B	B	B	B	B	A	A	B	B	B	B	A	A	A	A	B
SC_C7-SNP28	B	B	A	B	A	B	A	A	A	B	A	A	A	B	B	A	A	A	B	A	A	B	A	A	B	B	A	A	B	H	A	A	B	B	B	B	B	B	A	A	B	B	B	B	A	A	A	A	A
SC_C7-SNP29	B	B	A	B	A	B	A	A	A	B	A	A	A	B	B	A	A	A	A	A	A	B	A	A	B	A	A	A	A	H	A	A	B	B	B	B	B	B	A	A	B	B	B	B	A	A	H	A	A
SC_C7-SNP30	B	B	A	B	A	B	A	A	A	B	A	A	A	B	B	A	A	A	A	A	A	H	H	A	B	A	A	A	A	H	B	A	B	B	B	B	B	A	A	A	B	B	B	B	A	A	H	A	A
SC_C7-SNP31	B	B	A	B	A	B	A	A	A	B	A	A	A	B	B	A	A	A	A	A	A	A	A	A	B	A	A	A	A	B	B	A	B	B	B	B	B	A	B	A	B	B	B	B	A	A	A	A	A
SC_C7-SNP32	B	A	A	B	B	B	A	A	A	B	A	A	A	B	B	A	A	A	A	A	A	A	A	A	B	A	A	A	A	B	B	A	B	B	B	B	B	A	B	A	B	B	B	B	A	A	A	A	A
SC_C7-SNP33	B	A	A	B	B	B	A	A	A	B	A	A	A	B	B	A	A	A	A	A	A	A	A	A	B	A	A	A	B	B	B	A	A	B	B	B	B	A	B	A	B	B	B	B	A	A	A	A	A
SC_C7-SNP34	B	A	A	B	B	A	A	A	A	B	A	A	A	B	B	B	A	A	A	A	A	B	A	A	B	A	A	A	B	B	B	A	A	A	B	B	B	A	B	A	B	B	B	B	A	A	A	A	A
SC_C7-SNP35	U	A	A	B	B	A	A	A	A	U	A	A	A	B	B	B	A	A	A	A	A	B	A	A	B	A	A	A	B	B	U	A	A	A	B	B	B	A	B	A	B	B	B	B	A	B	A	A	A
SC_C7-SNP36	B	A	A	B	B	A	A	A	A	B	A	A	A	B	B	B	A	A	B	A	A	B	A	B	B	A	A	B	B	B	B	A	A	A	B	B	B	A	B	A	B	B	B	B	A	B	A	A	A
SC_C7-SNP37	B	A	B	B	B	A	A	A	A	B	A	B	B	B	B	B	A	A	B	A	A	B	A	B	B	A	A	B	B	B	A	A	A	A	B	B	B	A	B	H	B	B	B	B	A	B	A	A	A
SC_C7-SNP38	B	A	B	B	B	A	A	A	A	B	A	B	B	B	B	B	A	A	B	A	A	B	A	B	B	A	A	B	B	B	A	A	A	A	B	B	A	A	B	B	B	B	B	B	A	B	A	A	A
SC_C7-SNP39	A	A	B	B	B	A	A	A	A	B	A	B	B	B	B	A	A	A	B	A	A	B	A	B	B	A	A	B	B	B	A	A	A	A	B	B	A	A	B	B	A	B	B	B	A	B	A	A	A
SC_C7-SNP40	A	A	B	B	A	A	A	A	A	B	A	B	B	B	B	A	A	A	B	A	A	B	A	B	B	A	A	H	B	B	B	B	A	A	B	B	A	A	B	B	A	B	B	B	A	B	A	B	A
SC_C7-SNP41	A	A	B	B	A	A	A	B	A	B	A	B	B	B	B	A	A	A	B	A	A	A	A	B	B	B	A	H	B	A	B	B	A	A	B	B	A	A	B	B	A	B	B	B	A	B	A	B	A
SC_C7-SNP42	A	A	B	B	A	A	U	B	A	B	A	B	B	B	B	H	A	A	A	A	A	A	B	B	B	B	A	H	B	A	A	B	A	A	B	B	A	A	B	B	A	B	B	B	A	B	A	B	A
SC_C7-SNP43	A	A	B	B	A	A	A	B	A	B	A	B	B	B	B	B	A	A	A	A	A	A	B	B	A	B	A	H	B	A	A	B	A	B	B	B	A	A	B	B	A	B	B	B	B	B	A	B	A
SC_C7-SNP44	B	A	B	B	A	A	U	B	A	B	A	B	B	B	B	B	A	A	A	A	A	A	B	B	A	B	A	H	B	A	A	B	B	B	B	B	A	A	B	B	A	B	B	A	B	B	A	B	A
SC_C7-SNP45	B	A	B	B	A	A	A	B	A	B	A	B	B	B	B	B	A	A	A	A	A	A	B	B	A	B	A	H	B	A	A	B	B	B	B	B	A	A	B	B	A	A	B	A	B	B	A	B	A
SC_C7-SNP46	B	A	B	B	A	A	A	B	A	B	A	B	B	B	B	B	A	A	A	A	A	A	B	B	A	B	A	H	B	A	A	B	B	B	B	B	A	A	B	B	A	A	B	A	B	A	A	B	A
SC_C7-SNP47	B	A	B	B	A	A	A	A	A	B	B	B	B	B	B	B	A	A	A	A	A	A	B	B	A	B	A	H	B	A	A	B	B	B	B	B	A	A	B	B	A	A	B	A	B	A	A	B	A
SC_C7-SNP48	B	A	B	B	B	A	H	A	A	B	B	B	B	B	B	B	A	A	A	A	A	A	B	B	B	B	A	H	B	A	A	B	B	B	B	B	A	A	B	B	A	A	B	A	B	A	A	B	A
SC_C7-SNP49	B	A	B	B	B	B	A	A	A	B	B	B	B	B	B	B	A	A	A	A	A	A	B	U	B	B	A	A	B	A	A	B	B	B	B	B	A	A	B	B	A	A	B	A	B	A	A	B	A
SC_C7-SNP50	B	A	B	B	B	B	A	A	A	A	B	B	B	B	B	B	A	A	A	A	A	A	B	B	B	B	A	A	B	A	A	B	B	B	A	B	A	A	B	B	A	A	B	A	B	A	A	B	A
SC_C7-SNP51	A	A	B	A	B	B	A	A	A	A	B	B	B	B	B	B	A	A	A	A	B	A	B	B	B	B	A	A	B	A	A	B	B	A	A	B	A	H	B	B	B	A	B	A	B	A	A	A	A
SC_C7-SNP52	A	A	B	A	B	U	A	A	A	A	B	B	B	B	B	B	A	A	A	A	B	A	B	B	B	B	A	A	B	A	A	B	B	A	A	B	A	H	B	B	B	A	B	A	A	A	A	A	A
SC_C7-SNP53	A	A	B	A	B	B	A	U	A	A	B	B	B	B	B	A	A	A	B	A	B	A	B	B	B	A	A	B	B	A	A	A	B	A	B	B	A	A	B	B	B	B	B	A	A	A	A	A	B
SC_C7-SNP54	A	A	B	A	B	B	A	B	A	A	B	B	B	B	B	A	A	A	B	A	B	A	B	B	A	A	A	B	B	A	A	A	B	A	B	B	A	A	B	B	B	B	B	A	A	A	A	A	B
SC_C7-SNP55	A	A	B	A	B	B	A	A	A	A	B	B	B	B	H	B	A	A	B	A	B	A	A	B	A	A	A	A	A	A	A	A	B	A	B	B	A	A	A	B	B	B	B	A	A	A	A	A	B
[truncated: 61 more columns]

## Sheet: VxSC .map
Group 1H
SC_C1-SNP1	0
SC_C1-SNP2	1.905
SC_C1-SNP3	2.947
SC_C1-SNP4	3.886
SC_C1-SNP5	6.313
SC_C1-SNP6	7.742
SC_C1-SNP7	9.162
SC_C1-SNP8	11.664
SC_C1-SNP9	13.136
SC_C1-SNP10	16.866
SC_C1-SNP11	21.471
SC_C1-SNP12	23.438
SC_C1-SNP13	25.385
SC_C1-SNP14	29.165
SC_C1-SNP15	32.932
SC_C1-SNP16	33.4
SC_C1-SNP17	34.362
SC_C1-SNP18	37.36
SC_C1-SNP19	40.659
SC_C1-SNP20	42.583
SC_C1-SNP21	45.504
SC_C1-SNP22	48.483
SC_C1-SNP23	51.485
SC_C1-SNP24	54.313
SC_C1-SNP25	57.718
SC_C1-SNP26	61.068
SC_C1-SNP27	63.468
SC_C1-SNP28	63.964
SC_C1-SNP29	65.878
SC_C1-SNP30	68.206
SC_C1-SNP31	70.611
SC_C1-SNP32	73.52
SC_C1-SNP33	76.805
SC_C1-SNP34	78.239
SC_C1-SNP35	81.111
SC_C1-SNP36	84.278
SC_C1-SNP37	87.265
SC_C1-SNP38	90.676
SC_C1-SNP39	93.52
SC_C1-SNP40	97.348
SC_C1-SNP41	100.194
SC_C1-SNP42	106.411
SC_C1-SNP43	108.495
SC_C1-SNP44	111.885
SC_C1-SNP45	115.297
SC_C1-SNP46	118.851
SC_C1-SNP47	119.795
SC_C1-SNP48	121.774
SC_C1-SNP49	124.388
SC_C1-SNP50	126.374
SC_C1-SNP51	129.201
SC_C1-SNP52	132.089
Group 2H
SC_C2-SNP1	0
SC_C2-SNP2	3.196
SC_C2-SNP3	6.53
SC_C2-SNP4	9.512
SC_C2-SNP5	11.866
SC_C2-SNP6	14.319
SC_C2-SNP7	17.924
SC_C2-SNP8	20.261
SC_C2-SNP9	23.617
SC_C2-SNP10	26.531
SC_C2-SNP11	28.068
SC_C2-SNP12	32.116
SC_C2-SNP13	35.566
SC_C2-SNP14	38.443
SC_C2-SNP15	40.819
SC_C2-SNP16	41.3
SC_C2-SNP17	47.568
SC_C2-SNP18	48.555
SC_C2-SNP19	51.531
SC_C2-SNP20	54.417
SC_C2-SNP21	57.268
SC_C2-SNP22	60.187
SC_C2-SNP23	63.194
SC_C2-SNP24	65.309
SC_C2-SNP25	66.28
SC_C2-SNP26	69.755
SC_C2-SNP27	72.237
SC_C2-SNP28	75.586
SC_C2-SNP29	78.471
SC_C2-SNP30	81.343
SC_C2-SNP31	84.313
SC_C2-SNP32	87.112
SC_C2-SNP33	89.544
SC_C2-SNP34	92.512
SC_C2-SNP35	95.409
SC_C2-SNP36	98.273
SC_C2-SNP37	101.212
SC_C2-SNP38	103.212
SC_C2-SNP39	106.309
SC_C2-SNP40	108.66
SC_C2-SNP41	112.567
SC_C2-SNP42	115.519
SC_C2-SNP43	118.979
SC_C2-SNP44	121.419
SC_C2-SNP45	125.474
SC_C2-SNP46	128.03
SC_C2-SNP47	131.972
SC_C2-SNP48	135.824
SC_C2-SNP49	138.747
SC_C2-SNP50	141.22
SC_C2-SNP51	144.194
SC_C2-SNP52	147.501
SC_C2-SNP53	150.415
SC_C2-SNP54	153.955
Group 3H
SC_C3-SNP1	0.481
SC_C3-SNP2	3.902
SC_C3-SNP3	6.362
SC_C3-SNP4	10.423
SC_C3-SNP5	13.855
SC_C3-SNP6	16.718
SC_C3-SNP7	19.572
SC_C3-SNP8	22.969
SC_C3-SNP9	24.521
SC_C3-SNP10	27.48
SC_C3-SNP11	29.404
SC_C3-SNP12	32.337
SC_C3-SNP13	35.178
SC_C3-SNP14	40.673
SC_C3-SNP15	43.689
SC_C3-SNP16	45.716
SC_C3-SNP17	48.579
SC_C3-SNP18	50.193
SC_C3-SNP19	53.579
SC_C3-SNP20	56.491
SC_C3-SNP21	59.899
SC_C3-SNP22	62.386
SC_C3-SNP23	65.866
SC_C3-SNP24	68.706
SC_C3-SNP25	71.052
SC_C3-SNP26	74.818
SC_C3-SNP27	76.692
SC_C3-SNP28	81.25
SC_C3-SNP29	84.603
SC_C3-SNP30	87.438
SC_C3-SNP31	90.442
SC_C3-SNP32	92.935
SC_C3-SNP33	95.349
SC_C3-SNP34	99.907
SC_C3-SNP35	102.412
SC_C3-SNP36	106.223
SC_C3-SNP37	109.717
SC_C3-SNP38	113.242
SC_C3-SNP39	117.106
SC_C3-SNP40	118.193
SC_C3-SNP41	120.817
SC_C3-SNP42	124.659
SC_C3-SNP43	127.578
SC_C3-SNP44	130.08
SC_C3-SNP45	133.566
SC_C3-SNP46	135.977
SC_C3-SNP47	139.581
SC_C3-SNP48	142.884
SC_C3-SNP49	145.412
SC_C3-SNP50	148.779
SC_C3-SNP51	151.198
SC_C3-SNP52	153.685
Group 4H
SC_C4-SNP1	0
SC_C4-SNP2	3.388
SC_C4-SNP3	6.342
SC_C4-SNP4	9.281
SC_C4-SNP5	12.565
SC_C4-SNP6	15.512
SC_C4-SNP7	17.474
SC_C4-SNP8	19.907
SC_C4-SNP9	21.363
SC_C4-SNP10	25.41
SC_C4-SNP11	27.297
SC_C4-SNP12	29.202
SC_C4-SNP13	31.632
SC_C4-SNP14	34.089
SC_C4-SNP15	37.074
SC_C4-SNP16	40.466
SC_C4-SNP17	41.89
SC_C4-SNP18	46.023
SC_C4-SNP19	49.449
SC_C4-SNP20	52.469
SC_C4-SNP21	53.898
SC_C4-SNP22	58.032
SC_C4-SNP23	61.559
SC_C4-SNP24	64.091
SC_C4-SNP25	67.06
SC_C4-SNP26	70.446
SC_C4-SNP27	73.361
SC_C4-SNP28	76.23
SC_C4-SNP29	79.099
SC_C4-SNP30	81.907
SC_C4-SNP31	85.67
SC_C4-SNP32	88.465
SC_C4-SNP33	91.001
SC_C4-SNP34	94.479
SC_C4-SNP35	97.41
SC_C4-SNP36	101.631
SC_C4-SNP37	103.042
SC_C4-SNP38	106.812
SC_C4-SNP39	109.696
SC_C4-SNP40	112.092
SC_C4-SNP41	114.484
Group 5H
SC_C5-SNP1	0
SC_C5-SNP2	2.868
SC_C5-SNP3	5.358
SC_C5-SNP4	8.288
SC_C5-SNP5	13.236
SC_C5-SNP6	16.851
SC_C5-SNP7	19.695
SC_C5-SNP8	21.106
SC_C5-SNP9	25.046
SC_C5-SNP10	29.461
SC_C5-SNP11	32.787
SC_C5-SNP12	35.236
SC_C5-SNP13	38.636
SC_C5-SNP14	41.541
SC_C5-SNP15	44.447
SC_C5-SNP16	47.786
SC_C5-SNP17	50.257
SC_C5-SNP18	53.309
SC_C5-SNP19	56.448
SC_C5-SNP20	59.747
SC_C5-SNP21	63.76
SC_C5-SNP22	66.262
SC_C5-SNP23	69.642
SC_C5-SNP24	72.043
SC_C5-SNP25	75.306
SC_C5-SNP26	78.716
SC_C5-SNP27	80.201
SC_C5-SNP28	83.266
SC_C5-SNP29	86.606
SC_C5-SNP30	89.621
SC_C5-SNP31	92.524
SC_C5-SNP32	95.135
SC_C5-SNP33	98.537
SC_C5-SNP34	100.906
SC_C5-SNP35	103.821
SC_C5-SNP36	106.692
SC_C5-SNP37	109.96
SC_C5-SNP38	111.926
SC_C5-SNP39	114.831
SC_C5-SNP40	117.681
SC_C5-SNP41	120.626
SC_C5-SNP42	123.06
SC_C5-SNP43	125.481
SC_C5-SNP44	128.857
SC_C5-SNP45	131.855
SC_C5-SNP46	134.218
SC_C5-SNP47	138.007
SC_C5-SNP48	141.965
SC_C5-SNP49	144.42
SC_C5-SNP50	147.926
SC_C5-SNP51	150.882
SC_C5-SNP52	153.27
SC_C5-SNP53	156.274
SC_C5-SNP54	160.966
SC_C5-SNP55	162.89
SC_C5-SNP56	167.591
SC_C5-SNP57	169.52
SC_C5-SNP58	173.061
SC_C5-SNP59	174.563
Group 6H
SC_C6-SNP1	0
SC_C6-SNP2	3.884
SC_C6-SNP3	6.737
SC_C6-SNP4	8.67
SC_C6-SNP5	11.274
SC_C6-SNP6	14.193
SC_C6-SNP7	17.742
SC_C6-SNP8	20.42
SC_C6-SNP9	23.581
SC_C6-SNP10	26.675
SC_C6-SNP11	29.521
SC_C6-SNP12	32.985
SC_C6-SNP13	35.844
SC_C6-SNP14	38.211
SC_C6-SNP15	41.69
SC_C6-SNP16	44.263
SC_C6-SNP17	47.369
SC_C6-SNP18	50.353
SC_C6-SNP19	53.453
SC_C6-SNP20	57.097
SC_C6-SNP21	60.788
SC_C6-SNP22	61.764
SC_C6-SNP23	64.217
SC_C6-SNP24	67.112
SC_C6-SNP25	72.185
SC_C6-SNP26	75.188
SC_C6-SNP27	77.566
SC_C6-SNP28	80.267
SC_C6-SNP29	83.361
SC_C6-SNP30	87.966
SC_C6-SNP31	89.39
SC_C6-SNP32	92.73
SC_C6-SNP33	95.643
SC_C6-SNP34	98.197
SC_C6-SNP35	101.306
SC_C6-SNP36	104.399
SC_C6-SNP37	107.462
SC_C6-SNP38	110.062
SC_C6-SNP39	113.003
SC_C6-SNP40	116.815
SC_C6-SNP41	119.231
Group 7H
SC_C7-SNP1	0
SC_C7-SNP2	2.489
SC_C7-SNP3	3.967
SC_C7-SNP4	6.317
SC_C7-SNP5	9.179
SC_C7-SNP6	11.684
SC_C7-SNP7	14.069
SC_C7-SNP8	16.909
SC_C7-SNP9	19.316
SC_C7-SNP10	22.871
SC_C7-SNP11	25.971
SC_C7-SNP12	29.512
SC_C7-SNP13	32.127
SC_C7-SNP14	34.99
SC_C7-SNP15	36.91
SC_C7-SNP16	40.642
SC_C7-SNP17	43.019
SC_C7-SNP18	46.411
SC_C7-SNP19	49.297
SC_C7-SNP20	52.613
SC_C7-SNP21	55.513
SC_C7-SNP22	56.984
SC_C7-SNP23	61.117
SC_C7-SNP24	64.017
SC_C7-SNP25	67.002
SC_C7-SNP26	69.876
SC_C7-SNP27	72.326
SC_C7-SNP28	75.353
SC_C7-SNP29	78.287
SC_C7-SNP30	81.375
SC_C7-SNP31	84.459
SC_C7-SNP32	87.423
SC_C7-SNP33	90.03
SC_C7-SNP34	93.109
SC_C7-SNP35	95.127
SC_C7-SNP36	99.594
SC_C7-SNP37	103.85
SC_C7-SNP38	106.698
SC_C7-SNP39	109.04
SC_C7-SNP40	112.841
SC_C7-SNP41	115.686
SC_C7-SNP42	118.19
SC_C7-SNP43	121.167
SC_C7-SNP44	124.469
SC_C7-SNP45	127.462
SC_C7-SNP46	130.129
SC_C7-SNP47	133.138
SC_C7-SNP48	136.164
SC_C7-SNP49	139.049
SC_C7-SNP50	142.418
SC_C7-SNP51	145.743
SC_C7-SNP52	146.21
SC_C7-SNP53	150.772
SC_C7-SNP54	152.788
SC_C7-SNP55	156.676

## Sheet: VxSC .qua
; for Bgt and Bghm data: scores were given on a relative scale of 1 ("resistant") to 5 ("susceptible" = as susceptible as the susceptible parent SusBgtSC)
; for Bgh: scores are based on the number of colonies 4dai with Bgh. Two seedlings per RIL, 2cm2 area per leaf
; for Bgh_rep1, RILs with one seedling evaluated: SC12, 23, 31, 46, 52, 59, 65, 79, 93, 98
; for Bgh_rep2, RILs with one seedling evaluated: SC07, 12, 24, 26, 60, 93
ntrt = 12
nind = 110
miss = *
ind_nr	Bgt_rep1	Bgt_rep2	Bgt_avg	Bghm_rep1	Bghm_rep2	Bhm_avg	Bgh_rep1	Bgh_rep1_nec	Bgh_rep2	Bgh_rep2_nec	Bgh_avg
SC01	1	1.1	1.05	1	1	1	16	4	7.5	3	11.8
SC02	2.5	1.35	1.925	1	1.5	1.25	24.8	4	6.5	3	15.6
SC03	1	1	1	3.75	1.5	2.625	20	1	10.5	1	15.3
SC04	1.8	1.9	1.85	1	1	1	25.8	3	12.8	3	19.3
SC05	1.45	2.1	1.775	3.25	2	2.625	15.8	4	12	4	13.9
SC06	2	1	1.5	1	1	1	4.3	4	10	4	7.1
SC07	3.75	2.8	3.275	1	1	1	22.3	4	18	4	20.1
SC08	1.4	1.1	1.25	1	1	1	29.5	3	16.3	2	22.9
SC09	1.2	1.15	1.175	1	1	1	12.8	4	6.5	4	9.6
SC10	1	1	1	1	1.5	1.25	8.8	3	15.3	3	12
SC11	1.85	1.2	1.525	1	1	1	10.5	4	11.3	4	10.9
SC12	1.2	1	1.1	2	1	1.5	31.5	2	19.5	1	25.5
SC13	2.3	2.1	2.2	*	1	1	6.5	4	8.8	3	7.6
SC14	3.35	1	2.175	2	1.25	1.625	20.3	4	10.3	4	15.3
SC15	1	1.2	1.1	3	2	2.5	29	2	16.5	2	22.8
SC16	1.45	1	1.225	2	1	1.5	9.5	4	6.8	4	8.1
SC17	1.25	1	1.125	3	2.75	2.875	25	3	16.3	2	20.6
SC18	2	2.1	2.05	2.25	1.25	1.75	26	4	17.8	4	21.9
SC19	1	1.25	1.125	1	2	1.5	28	4	13.5	4	20.8
SC20	1	1.1	1.05	1	1	1	21.8	3	6.8	2	14.3
SC21	1.3	1	1.15	1.5	1	1.25	11.3	4	9.3	4	10.3
SC22	1.15	1	1.075	2.5	1.75	2.125	36.3	2	35.5	1	35.9
SC23	1.25	1.1	1.175	1	1	1	15	2	5.3	4	10.1
SC24	4.5	3.15	3.825	2.25	1.25	1.75	26.8	2	17	1	21.9
SC25	1.15	1	1.075	1	1	1	26.3	2	10.3	1	18.3
SC26	1.35	1.45	1.4	1	1.5	1.25	18.5	4	0	*	9.3
SC27	1.05	1.1	1.075	1	2	1.5	27.5	3	10.8	1	19.1
SC28	5.25	4.65	4.95	1	4.25	2.625	12.5	2	4.5	1	8.5
SC29	1.2	1.1	1.15	2.5	2.5	2.5	12.5	4	12	4	12.3
SC30	1.75	1	1.375	1	1	1	13.8	4	5.5	4	9.6
SC31	1.5	1.6	1.55	2	1.25	1.625	19	*	24.8	4	21.9
SC32	1.4	1.3	1.35	1	*	1	17.3	4	16.8	4	17
SC33	1.8	2	1.9	1	1	1	17	4	13	4	15
SC34	*	1.25	1.25	1	1	1	22.5	4	9.3	*	15.9
SC35	1.15	1	1.075	1	1	1	12	4	8.8	3	10.4
SC36	1.25	1.1	1.175	1	1	1	14	4	23.3	1	18.6
SC37	1.4	1.95	1.675	1.5	1	1.25	30.5	4	6.8	4	18.6
SC38	1.4	1.15	1.275	1	1.5	1.25	43	1	34.5	1	38.8
SC39	2	2.25	2.125	3.5	2.85	3.175	12.3	4	5.8	4	9
SC40	3.35	1	2.175	1	1	1	26	4	20.8	4	23.4
SC41	2.5	1.55	2.025	4	3.5	3.75	15.8	4	11.3	3	13.5
SC42	1.1	1	1.05	1	1	1	25.8	3	10.8	4	18.3
SC43	1	1.25	1.125	*	1	1	26.3	1	9.8	1	18
SC44	1.55	1	1.275	1	1	1	17.3	3	18	3	17.6
SC45	6	5	5.5	4	2.25	3.125	33.5	2	*	*	33.5
SC46	1	1	1	1.5	1	1.25	39.5	1	24	2	31.8
SC47	4.95	5	4.975	2.25	2	2.125	29	2	23.5	1	26.3
SC48	1.2	1.1	1.15	1.5	1	1.25	9.8	4	7.3	3	8.5
SC49	1.1	1	1.05	1	1	1	28.3	1	17.5	1	22.9
SC50	*	1.25	1.25	1	1	1	31.3	1	27.3	1	29.3
SC51	4	2.75	3.375	*	3.75	3.75	32	2	23.3	1	27.6
SC52	1.25	1.1	1.175	1	1	1	13.5	4	17.3	4	15.4
SC53	*	3.9	3.9	2	2.75	2.375	48	2	29.3	1	38.6
SC54	*	1	1	1.25	*	1.25	25.8	*	10	3	17.9
SC55	4.675	5	4.8375	5	3	4	20.3	3	29.8	2	25
SC56	3.05	2.4	2.725	1.5	2	1.75	12.3	3	6.3	2	9.3
SC57	*	1	1	1	1	1	25	4	8.8	3	16.9
SC58	3	1.95	2.475	3.5	2	2.75	21.8	4	14	2	17.9
SC59	1.1	1.2	1.15	1	1	1	19.5	3	15.5	1	17.5
SC60	2.25	1.1	1.675	1	1	1	*	*	5	4	*
SC61	1	1	1	1	1	1	33.8	2	6.8	1	20.3
SC62	*	1	1	1	1	1	18	3	16.8	3	17.4
SC64	*	*	*	1	1	1	22.3	2	21	2	21.6
SC65	1.1	1.2	1.15	1	1	1	35.5	1	*	*	35.5
SC66	1	*	1	1	1	1	41	2	29.3	1	35.1
SC67	2.5	1.4	1.95	1	1.75	1.375	11	4	8.5	4	9.8
SC68	4.5	1.5	3	3.5	3	3.25	39	2	24.3	1	31.6
SC69	4.75	2.7	3.725	4	5	4.5	29.7	1	30	1	29.8
SC70	1.15	1.1	1.125	1	1	1	6.8	4	3.8	3	5.3
SC71	2.35	2.65	2.5	1.25	1	1.125	31.3	3	23	3	27.1
SC72	1.9	1	1.45	*	1	1	16	4	6.3	4	11.1
SC73	1	1	1	1.5	1	1.25	31.5	1	19.5	1	25.5
SC74	1.2	1.25	1.225	*	1	1	20.5	4	15.3	4	17.9
SC75	1.65	1.95	1.8	1	1	1	13	3	10	1	11.5
SC76	*	2	2	2.5	3	2.75	22	1	24.8	1	23.4
SC77	1.55	1.15	1.35	1.25	1	1.125	10.5	4	9.3	4	9.9
SC78	1	2	1.5	*	1.5	1.5	35.5	2	26.5	1	31
SC79	3	4.85	3.925	4	2.85	3.425	23	4	13	3	18
SC80	1	1.85	1.425	1	2.75	1.875	12.8	4	11.8	4	12.3
SC81	3	3	3	1	1	1	11.8	4	5	1	8.4
SC82	1.2	1	1.1	*	1.5	1.5	14.5	4	6.3	2	10.4
SC83	4.75	3.75	4.25	3	3.25	3.125	49.3	1	34.5	1	41.9
SC84	1	1.1	1.05	*	1	1	46.3	1	17.3	1	31.8
SC85	1.65	2	1.825	1	1	1	8.8	4	8.5	4	8.6
SC86	1.1	1.1	1.1	1	2	1.5	23.5	4	10	4	16.8
SC87	4.1	2	3.05	4	2.5	3.25	20.8	3	18	1	19.4
SC88	1	1	1	1	1	1	36.3	1	10.3	1	23.3
SC89	2.45	2	2.225	*	1	1	23.8	4	11.8	4	17.8
SC90	1.75	1.25	1.5	1	*	1	15.5	4	10.5	4	13
SC91	1.1	1.1	1.1	*	1	1	25.8	2	15.8	2	20.8
SC92	1	1	1	2.25	1	1.625	27.8	2	17	1	22.4
SC93	5.5	4.5	5	2.5	3	2.75	14	2	14.5	1	14.3
SC94	1.1	1	1.05	1	1	1	31.3	3	16.3	1	23.8
SC95	1.15	1	1.075	1	1	1	30.8	1	12.5	1	21.6
SC96	1	1	1	1	1	1	27.3	2	5.3	2	16.3
SC97	1.05	1.25	1.15	1	1	1	14.8	2	4.5	1	9.6
SC98	1.05	1	1.025	1	1	1	11	4	10.5	1	10.8
SC99	1.4	1	1.2	1	1	1	26.5	4	16.8	4	21.6
SC100	1.05	1	1.025	1	1.5	1.25	20	4	11.5	3	15.8
SC101	1.3	1.15	1.225	1	1	1	22.8	3	12.3	1	17.5
SC102	1	1	1	1	1	1	48	1	19	1	33.5
SC103	1.6	1	1.3	1.5	1	1.25	20.3	4	8.5	4	14.4
SC104	1.05	1	1.025	1	1	1	12	3	8	4	10
SC105	1.1	1	1.05	*	2	2	13.5	4	9.8	4	11.6
SC106	5	4.4	4.7	1.5	1	1.25	19	2	18.5	1	18.8
SC107	*	1.05	1.05	1	1	1	26	3	31.3	1	28.6
SC108	1.15	1.8	1.475	1	1	1	31.8	2	11.5	1	21.6
SC109	1.1	1	1.05	1	1	1	38.8	1	20.8	1	29.8
SC110	2.25	1.65	1.95	1	1	1	36.5	1	13	*	24.8
SC111	1	1	1	1	1	1	15.3	4	11.8	4	13.5

## Sheet: VxDC .loc
; A allele comes from Vada and B allele comes from SusBgtDC
name = VadaxSusBgtDC
popt = RI6
nloc = 372
nind = 113
;	DC1	DC2	DC3	DC4	DC5	DC6	DC7	DC8	DC9	DC10	DC11	DC12	DC13	DC14	DC15	DC16	DC17	DC18	DC19	DC20	DC21	DC22	DC23	DC24	DC25	DC27	DC28	DC29	DC30	DC31	DC32	DC33	DC34	DC35	DC36	DC37	DC38	DC39	DC40	DC41	DC42	DC43	DC44	DC45	DC46	DC47	DC48	DC49	DC50
DC_C1-SNP1	A	A	A	A	A	A	B	B	B	A	A	A	B	B	A	A	A	B	B	B	B	A	B	A	B	B	A	B	B	A	A	A	A	A	A	A	B	A	B	B	A	B	A	B	A	B	A	B	A
DC_C1-SNP2	A	A	A	A	A	A	B	B	B	A	A	A	B	B	A	A	A	B	B	B	B	A	A	A	A	B	A	B	B	A	A	A	A	A	A	A	B	A	B	B	A	B	A	B	A	B	A	B	A
DC_C1-SNP3	A	A	A	A	A	A	B	B	B	A	A	A	B	B	A	A	A	B	B	B	B	A	A	A	A	B	A	B	B	A	B	A	A	A	A	A	B	A	B	B	A	B	A	B	A	B	A	B	A
DC_C1-SNP4	A	A	A	A	A	B	B	A	B	A	A	A	A	B	A	A	A	B	B	B	B	A	A	A	A	B	A	B	B	A	B	A	A	A	A	A	B	A	B	B	A	B	A	B	B	B	A	B	A
DC_C1-SNP5	A	A	A	A	A	B	A	A	B	A	A	A	B	B	A	A	A	B	B	B	B	A	A	A	A	B	A	B	B	A	B	A	A	A	A	A	B	A	B	B	A	B	A	B	B	B	A	B	A
DC_C1-SNP6	B	A	B	A	A	B	A	A	B	A	A	A	B	B	A	A	A	B	B	B	B	A	A	B	A	B	A	B	B	A	B	A	A	A	A	B	B	A	B	B	B	B	A	B	B	B	A	B	A
DC_C1-SNP7	B	B	B	B	A	B	A	A	B	A	A	A	B	B	A	A	A	B	H	B	B	A	A	B	A	B	A	B	B	A	B	A	A	A	A	B	B	A	B	B	B	B	B	B	B	B	A	B	A
DC_C1-SNP8	B	B	B	B	A	B	A	A	B	A	A	A	B	B	A	B	A	B	B	B	B	A	A	B	A	B	A	B	B	A	B	A	A	A	A	B	B	A	B	B	B	B	B	B	B	B	A	B	B
DC_C1-SNP9	B	B	B	B	A	B	A	A	B	A	A	A	B	B	A	B	A	A	A	B	B	A	A	B	A	B	A	B	B	A	B	A	A	A	A	B	B	A	B	B	B	B	B	B	B	B	A	B	B
DC_C1-SNP10	B	B	B	B	A	B	A	A	B	A	A	A	B	B	A	B	A	A	A	B	B	A	A	B	A	A	A	A	B	A	B	A	A	A	A	B	B	B	B	B	B	B	B	B	B	B	A	B	B
DC_C1-SNP11	B	B	B	B	A	B	A	A	B	A	A	A	A	B	A	B	A	A	A	B	B	A	A	B	A	A	A	A	B	A	B	A	B	A	A	B	B	A	B	B	B	B	B	B	B	B	A	B	B
DC_C1-SNP12	B	B	B	B	A	B	A	A	B	A	A	A	A	B	A	B	A	A	A	B	B	A	A	B	A	A	B	A	B	A	B	A	B	A	A	B	B	A	B	B	B	B	B	B	B	B	A	B	B
DC_C1-SNP13	B	B	B	B	A	B	A	A	B	A	A	A	A	B	A	B	A	A	A	B	B	A	A	B	A	A	B	A	B	A	B	A	B	A	A	B	B	A	B	B	B	B	B	B	B	B	A	B	B
DC_C1-SNP14	B	B	B	B	A	B	A	A	B	A	A	A	H	B	A	B	A	A	A	B	B	A	A	B	B	A	B	A	B	A	B	B	B	A	A	B	B	A	B	B	B	B	B	B	B	B	A	B	B
DC_C1-SNP15	B	B	B	B	A	B	A	A	B	A	A	A	B	B	B	B	A	A	A	B	B	A	A	B	A	B	B	A	B	A	B	B	B	A	A	B	B	A	B	B	B	B	B	B	B	B	A	A	B
DC_C1-SNP16	B	B	B	B	A	B	A	B	B	A	A	A	B	B	B	B	A	A	A	B	B	A	B	B	A	B	B	A	B	A	A	B	B	A	A	B	A	A	A	A	B	B	B	B	B	B	A	A	B
DC_C1-SNP17	B	B	B	B	A	B	A	B	A	A	A	A	B	B	A	B	A	A	A	B	B	A	B	B	A	B	B	A	B	A	A	B	B	A	A	B	A	A	A	A	B	B	B	B	B	B	A	A	B
DC_C1-SNP18	B	B	B	B	A	B	A	B	A	B	A	A	B	B	A	B	A	A	A	B	B	B	B	B	A	B	B	A	B	A	B	B	B	A	A	B	A	A	A	A	B	B	B	B	B	B	A	A	B
DC_C1-SNP19	B	B	B	B	A	B	A	B	A	B	A	B	B	B	A	B	A	B	A	B	A	B	B	B	A	B	B	A	B	A	B	B	B	B	A	B	A	B	A	A	B	B	B	B	B	B	A	A	B
DC_C1-SNP20	B	B	B	B	A	B	A	B	A	B	A	B	B	B	A	B	A	B	A	B	A	B	B	B	B	B	H	A	B	A	A	B	B	A	A	B	A	A	A	A	B	B	B	B	B	A	B	B	B
DC_C1-SNP21	B	B	B	B	A	B	A	B	A	B	A	B	B	B	A	B	A	B	A	B	A	B	B	B	B	B	U	A	B	A	A	B	B	A	A	B	A	A	A	A	B	B	B	B	B	A	B	B	B
DC_C1-SNP22	B	B	B	B	A	B	A	B	A	B	A	B	B	B	B	B	A	B	A	B	A	B	B	B	B	B	A	A	B	A	A	B	B	A	B	B	A	B	A	A	B	B	B	A	B	A	B	B	B
DC_C1-SNP23	B	B	B	B	A	B	A	B	A	B	A	B	B	B	B	B	A	B	A	A	A	B	B	B	B	B	A	A	B	A	A	B	B	A	B	B	A	B	A	A	B	B	B	A	B	A	B	B	B
DC_C1-SNP24	B	B	A	B	A	B	A	A	A	A	A	B	B	B	B	B	A	B	A	A	B	B	B	B	B	B	A	A	B	B	A	B	B	B	B	B	A	B	A	A	B	B	B	A	B	A	B	B	B
DC_C1-SNP25	B	B	A	B	A	B	A	A	A	A	A	B	B	B	B	B	A	B	A	A	B	B	B	B	B	B	A	A	B	B	A	B	B	B	B	B	A	B	A	A	B	B	B	A	B	A	B	B	B
DC_C1-SNP26	B	B	A	B	A	B	A	H	A	A	A	B	B	B	A	B	A	B	A	A	B	B	B	B	B	B	A	A	B	B	B	B	B	B	B	B	A	B	A	A	B	B	B	A	B	A	B	B	B
DC_C1-SNP27	B	B	A	B	A	B	A	H	A	A	A	B	B	B	A	B	A	B	A	A	B	B	B	B	B	B	A	A	B	B	B	B	A	B	B	B	A	B	A	A	B	B	B	A	B	A	B	B	B
DC_C1-SNP28	B	B	A	B	A	B	B	H	A	A	A	B	B	B	A	B	A	B	B	A	B	B	B	B	A	B	A	B	B	B	B	B	A	B	B	B	A	B	A	B	B	B	B	A	B	B	B	B	B
DC_C1-SNP29	B	B	A	B	A	B	B	B	A	A	A	B	A	B	A	B	A	B	B	A	B	B	B	B	A	B	A	B	B	B	B	B	A	B	B	A	A	B	A	B	B	B	B	A	B	B	B	B	B
DC_C1-SNP30	B	B	A	B	A	B	B	B	A	A	A	B	A	B	A	B	B	B	B	A	B	B	B	B	B	B	A	B	A	B	B	B	A	B	B	A	A	B	A	B	B	B	B	A	B	B	B	B	B
DC_C1-SNP31	B	B	A	B	A	B	B	B	A	A	A	B	A	B	A	B	B	B	B	A	B	B	B	B	B	B	H	B	A	B	B	B	B	B	B	A	A	B	A	B	B	B	B	A	B	B	B	B	B
DC_C1-SNP32	B	B	A	B	A	B	B	B	A	A	A	B	A	B	A	B	B	B	B	A	B	B	B	B	B	B	H	B	A	B	B	B	B	B	B	A	B	B	B	B	B	A	B	A	B	A	B	B	B
DC_C1-SNP33	B	B	A	B	A	B	B	B	A	A	A	B	A	B	A	B	B	B	B	A	B	B	B	B	B	B	H	B	A	B	B	B	A	B	B	A	B	B	B	B	B	A	B	A	B	A	B	B	B
DC_C1-SNP34	B	B	A	B	A	B	B	B	A	A	A	B	A	B	B	B	B	A	B	A	B	B	B	B	B	B	B	A	A	B	B	B	A	B	B	A	B	B	B	B	B	A	B	B	B	A	B	B	B
DC_C1-SNP35	B	B	A	B	A	B	B	B	A	A	A	B	A	B	B	B	B	A	B	A	B	B	B	B	B	B	B	A	A	B	B	B	A	B	B	A	B	B	B	B	B	A	B	B	B	A	B	A	B
DC_C1-SNP36	B	B	A	B	A	B	B	B	A	A	A	B	A	A	B	B	B	A	B	A	B	B	B	B	B	B	B	B	A	B	B	B	A	B	B	A	B	B	B	B	B	A	B	B	B	A	B	A	B
DC_C1-SNP37	B	B	A	B	A	B	B	B	A	A	A	B	A	A	B	B	B	A	B	A	B	B	B	B	B	B	B	B	A	B	B	A	B	B	B	A	B	A	B	B	B	A	B	B	B	A	B	A	B
DC_C1-SNP38	B	B	A	B	B	B	B	B	A	A	A	B	A	A	B	B	B	A	B	A	B	B	B	B	B	B	B	B	A	A	B	A	B	B	B	A	B	A	B	B	B	A	B	B	B	A	B	A	B
DC_C1-SNP39	B	B	A	B	B	B	B	B	A	A	A	B	A	A	B	B	B	A	B	A	B	A	B	B	B	B	B	B	A	A	B	A	B	B	B	A	B	A	B	B	B	A	B	B	B	U	B	A	B
DC_C1-SNP40	B	B	A	B	B	B	B	B	A	A	A	B	A	A	B	B	B	A	B	A	B	A	B	B	B	B	B	B	A	A	B	A	B	B	B	A	B	A	B	B	B	A	B	B	B	A	B	A	B
DC_C1-SNP41	B	B	A	A	B	B	B	B	B	B	A	U	A	A	B	B	B	A	B	B	A	A	B	B	B	B	B	B	A	A	B	A	B	B	B	A	B	A	B	B	B	A	B	B	B	B	B	B	B
DC_C1-SNP42	B	B	A	A	B	A	B	B	A	B	A	H	A	A	B	B	B	A	B	B	A	A	B	B	B	B	B	B	A	A	B	A	B	B	B	A	B	A	B	B	B	A	B	B	B	B	B	A	B
DC_C1-SNP43	B	B	A	A	B	A	B	B	A	B	A	H	A	A	B	B	B	A	B	B	B	A	B	B	B	B	B	B	A	A	B	A	B	B	B	A	B	A	B	B	B	A	B	B	B	B	B	A	B
DC_C1-SNP44	B	B	B	A	B	A	B	B	A	B	A	B	A	A	B	B	A	A	B	B	B	A	B	B	B	B	B	A	A	A	B	A	B	B	B	A	B	B	B	B	B	A	B	B	B	B	B	A	B
DC_C1-SNP45	B	B	B	A	B	A	B	B	A	B	A	B	A	A	B	B	A	B	B	B	B	A	B	B	B	B	B	A	A	B	B	A	B	B	B	A	B	B	B	B	B	A	A	A	B	A	B	A	B
DC_C1-SNP46	B	B	B	A	B	A	B	B	B	B	A	B	A	A	B	B	A	B	B	B	B	A	B	B	B	B	B	A	A	B	B	A	B	B	B	A	B	B	B	B	B	A	A	A	B	A	B	A	B
DC_C1-SNP47	B	B	B	A	B	A	B	B	B	B	A	B	A	A	B	B	A	B	B	B	B	A	B	B	B	B	B	A	A	B	B	A	B	B	B	A	B	B	B	B	B	A	A	A	A	A	B	A	B
DC_C2-SNP1	A	B	A	B	B	B	B	A	B	A	B	B	U	A	A	B	A	B	A	B	B	A	B	B	A	B	B	A	B	B	B	A	A	B	B	B	A	B	A	B	B	A	U	B	B	B	B	A	U
DC_C2-SNP2	A	B	A	B	B	B	B	A	B	A	B	B	B	A	A	B	A	B	A	B	B	A	B	B	A	B	B	A	B	B	B	A	A	B	B	B	A	B	A	B	B	A	A	B	B	B	B	A	A
DC_C2-SNP3	A	B	B	B	B	B	B	A	B	A	B	B	B	A	A	B	A	B	A	B	B	A	A	B	A	B	B	A	B	B	B	A	A	B	B	B	A	A	A	B	B	A	A	B	B	B	B	A	A
DC_C2-SNP4	A	B	B	B	B	B	B	A	B	A	B	B	B	A	A	B	A	B	A	B	B	A	A	B	A	B	B	A	B	B	B	A	A	B	B	B	A	A	A	B	B	A	A	B	B	B	B	A	A
DC_C2-SNP5	A	B	B	B	B	B	B	A	B	A	B	A	B	A	A	B	A	B	A	B	B	A	A	B	A	B	B	A	B	B	B	A	A	B	B	B	A	A	A	B	B	A	A	B	B	B	B	A	A
DC_C2-SNP6	A	A	B	B	B	B	B	A	B	A	B	A	B	A	A	B	A	B	A	B	B	A	A	B	A	B	B	A	B	B	B	A	A	B	B	B	A	A	A	B	B	A	A	B	B	B	B	A	A
DC_C2-SNP7	A	A	B	B	B	B	B	A	B	A	B	A	B	A	A	B	A	B	A	B	B	B	A	B	A	B	B	A	B	B	B	A	A	A	B	B	A	A	A	B	B	A	A	B	B	B	B	B	A
DC_C2-SNP8	A	A	B	B	B	H	B	A	B	A	B	A	B	A	B	B	A	B	A	B	B	B	A	B	A	B	B	A	B	B	B	A	A	A	B	B	A	B	A	B	B	A	A	B	B	B	B	B	A
DC_C2-SNP9	A	A	B	B	B	H	B	A	B	A	B	A	B	B	B	B	A	B	A	B	B	B	A	B	A	B	A	A	B	B	B	A	A	B	B	B	A	B	A	B	B	A	A	B	B	B	B	B	B
DC_C2-SNP10	A	A	A	B	B	B	B	A	B	A	B	A	B	B	B	B	A	B	A	B	B	B	A	B	A	B	A	A	B	B	B	A	B	B	B	B	A	B	A	B	B	A	A	B	B	B	A	B	B
DC_C2-SNP11	A	A	A	B	B	B	B	A	B	B	B	A	B	B	B	B	A	B	A	B	B	B	A	B	A	B	A	A	B	B	B	A	B	B	B	B	A	B	A	B	B	A	A	B	B	B	A	B	B
DC_C2-SNP12	A	A	A	B	A	B	B	A	B	A	B	A	B	B	B	B	A	B	B	B	B	B	A	B	A	B	A	A	B	B	B	A	B	B	B	B	A	B	A	B	B	B	A	B	B	B	A	B	B
DC_C2-SNP13	A	A	A	B	A	B	B	A	B	A	B	A	B	B	B	B	A	B	B	B	A	B	A	B	A	B	B	A	B	B	B	A	B	B	B	B	A	B	A	B	B	B	A	B	B	B	A	B	B
DC_C2-SNP14	A	A	A	B	A	B	B	A	B	A	B	A	B	B	B	B	A	B	B	B	A	B	A	B	A	B	B	A	B	B	B	A	B	B	B	B	A	B	A	B	B	B	A	B	A	B	A	B	B
DC_C2-SNP15	A	A	A	B	A	B	B	A	B	A	B	A	B	B	B	B	A	B	B	B	A	B	A	B	B	B	B	B	B	B	B	A	B	B	B	B	A	B	A	B	B	B	A	B	A	B	B	B	B
DC_C2-SNP16	A	B	A	B	A	B	B	A	B	A	B	A	B	B	B	B	A	B	B	B	A	B	A	A	B	B	A	B	B	B	B	A	B	B	B	B	A	B	A	B	B	B	A	H	A	B	B	B	B
DC_C2-SNP17	A	B	A	B	A	A	B	A	B	A	B	A	B	B	B	B	B	B	B	B	A	B	A	A	B	B	A	B	B	B	B	A	B	B	B	B	A	B	A	B	B	B	A	B	A	B	B	B	B
DC_C2-SNP18	A	B	A	B	A	A	B	A	B	A	B	A	B	B	B	B	B	B	B	B	A	A	A	A	B	B	A	B	B	B	B	A	B	B	B	B	A	B	A	B	B	B	A	B	A	B	B	B	B
DC_C2-SNP19	A	B	A	B	A	A	B	A	B	A	B	A	B	B	B	B	B	B	B	B	A	A	A	A	B	B	A	B	B	B	B	A	B	B	B	B	A	B	A	B	B	B	A	A	A	B	A	B	B
DC_C2-SNP20	A	B	A	A	A	A	B	A	B	A	B	A	B	B	B	B	B	B	B	B	A	A	A	A	B	A	A	B	B	B	B	A	B	B	B	A	A	B	A	B	B	B	A	A	A	B	A	B	B
DC_C2-SNP21	A	B	A	A	A	A	B	A	B	A	A	A	B	B	B	B	B	B	B	B	A	A	A	A	B	A	A	B	B	B	B	A	B	B	B	A	A	B	A	B	B	B	A	A	A	B	A	B	A
DC_C2-SNP22	A	B	B	A	A	A	B	A	B	A	A	A	B	B	B	B	B	B	B	B	A	A	A	A	B	A	B	B	B	B	B	A	B	B	B	A	A	B	A	B	B	B	A	A	A	A	A	B	A
DC_C2-SNP23	A	B	B	A	A	A	B	B	B	A	A	A	B	B	A	B	B	B	B	A	A	A	A	A	B	A	U	B	B	B	B	A	B	B	B	A	B	B	B	B	B	B	A	A	A	A	A	B	A
DC_C2-SNP24	A	B	B	A	A	A	B	B	B	A	A	A	A	B	A	B	B	B	B	A	A	A	A	A	B	A	B	B	B	B	B	B	B	B	B	A	B	B	B	B	B	B	A	A	A	A	B	B	A
DC_C2-SNP25	A	B	B	A	A	A	B	B	B	A	A	A	A	B	A	B	B	B	B	B	A	A	A	A	B	A	B	A	B	B	B	B	B	B	B	A	B	B	B	B	B	B	A	A	A	A	B	B	A
DC_C2-SNP26	A	B	B	A	A	A	B	B	B	A	A	A	A	B	A	B	B	B	B	B	A	A	A	A	B	A	B	A	B	B	B	B	B	B	B	B	B	A	B	B	B	B	A	A	A	A	B	B	A
DC_C2-SNP27	A	B	B	A	A	A	B	B	B	A	B	A	A	B	B	B	B	B	B	B	A	A	A	A	B	A	B	A	B	B	B	B	B	B	B	B	B	A	B	B	B	B	A	B	A	A	A	B	A
DC_C2-SNP28	A	B	B	A	A	A	A	B	B	A	B	A	A	B	B	B	A	B	A	B	B	A	A	A	B	A	B	A	B	B	B	B	B	B	B	B	B	A	B	B	B	B	A	A	A	A	A	B	A
DC_C2-SNP29	A	B	B	A	A	A	A	B	B	B	B	A	A	B	B	B	A	B	A	B	B	A	A	A	B	A	B	A	B	B	B	B	B	B	B	B	B	A	B	B	B	B	A	A	A	A	A	B	A
DC_C2-SNP30	A	B	B	A	A	A	A	B	B	B	B	A	A	B	A	B	A	B	A	B	B	A	A	A	B	A	B	A	B	B	B	B	B	B	B	B	B	A	B	B	B	B	A	A	A	A	A	A	A
DC_C2-SNP31	A	B	B	A	A	A	A	B	B	B	B	A	B	B	A	B	A	A	A	B	B	A	A	A	B	A	B	A	B	B	B	B	B	B	B	B	B	A	B	B	A	B	A	A	A	A	A	B	A
DC_C2-SNP32	A	B	B	A	A	A	A	B	B	B	B	A	B	B	A	B	A	A	A	B	B	A	A	A	B	A	B	A	B	B	B	B	B	B	B	B	B	A	B	B	A	B	A	A	A	U	A	B	A
DC_C2-SNP33	A	B	B	A	A	A	A	B	B	B	B	A	B	B	A	B	A	A	A	B	B	A	A	A	B	A	B	A	B	B	B	B	B	B	B	B	B	A	B	B	A	B	A	A	A	A	A	A	A
DC_C2-SNP34	A	B	B	A	A	A	A	B	B	B	B	A	B	B	A	B	A	A	A	B	B	A	A	A	B	A	B	A	B	B	B	B	B	B	B	B	B	A	B	B	A	B	B	A	A	A	A	A	A
DC_C2-SNP35	A	B	B	A	A	A	A	B	B	B	B	A	B	A	A	B	A	A	A	B	B	A	A	A	B	B	B	A	B	B	B	B	B	B	B	B	B	B	B	B	A	B	B	A	A	A	A	A	A
DC_C2-SNP36	A	B	B	A	A	A	A	B	B	B	B	A	B	A	A	B	A	A	A	B	B	B	A	A	B	B	B	A	B	B	B	B	B	B	B	B	B	A	B	B	A	B	B	A	A	A	A	A	A
DC_C2-SNP37	A	B	A	A	A	A	A	B	B	B	B	A	B	A	A	B	A	A	A	B	B	B	A	A	B	B	B	B	B	B	B	A	B	B	B	B	B	A	B	B	A	B	B	A	A	A	A	A	A
DC_C2-SNP38	A	B	A	A	A	A	A	B	B	B	B	A	B	A	A	B	A	A	B	B	B	B	A	A	B	B	B	B	B	B	B	B	B	B	B	B	B	A	B	B	A	B	B	A	A	A	A	A	A
DC_C2-SNP39	A	B	A	A	A	A	A	B	B	B	B	A	B	A	A	B	A	B	B	B	B	B	B	A	B	B	B	B	A	B	B	B	B	B	B	B	B	A	B	B	B	B	B	A	A	A	A	A	A
DC_C2-SNP40	A	B	A	A	A	A	A	B	B	B	B	A	B	A	A	B	A	B	B	B	B	A	B	A	B	B	B	B	A	B	B	B	B	B	B	B	B	A	B	B	B	B	B	A	A	A	A	A	A
DC_C2-SNP41	A	B	A	A	A	A	A	B	B	B	B	A	B	A	U	B	A	B	B	U	B	A	B	A	B	B	B	B	A	B	B	B	B	B	B	B	B	A	B	B	B	B	B	A	A	A	A	A	A
DC_C2-SNP42	A	B	A	A	A	A	A	B	B	B	A	A	B	A	A	B	A	B	B	B	B	A	B	A	B	B	B	B	A	B	B	B	B	B	A	B	B	A	B	B	B	B	B	A	A	A	A	A	B
DC_C2-SNP43	A	B	B	A	A	A	A	B	B	B	A	A	B	A	A	A	A	A	B	A	B	A	B	A	B	B	B	B	A	A	B	B	B	B	A	B	B	A	B	B	B	B	B	B	A	A	A	A	B
DC_C2-SNP44	A	B	B	A	B	A	A	B	B	B	A	A	B	A	A	A	A	A	B	A	B	A	B	A	B	B	B	B	A	A	B	B	B	B	A	B	B	A	B	B	B	B	B	B	A	A	A	A	B
DC_C2-SNP45	A	B	B	A	B	A	A	B	B	B	A	A	B	B	A	A	A	A	B	A	B	A	B	A	B	B	B	B	A	A	B	B	B	B	B	B	B	A	B	A	B	A	B	B	A	A	A	A	B
DC_C2-SNP46	A	B	B	A	B	A	A	B	B	B	A	A	B	B	A	B	A	A	B	A	B	A	B	A	B	A	B	B	A	A	B	B	B	B	B	B	B	A	B	A	B	A	B	B	A	A	A	A	A
DC_C2-SNP47	A	B	B	A	B	A	A	B	B	B	A	A	B	B	A	B	A	A	B	A	B	A	B	A	B	A	B	B	A	A	B	B	B	B	B	B	B	A	B	A	B	A	B	B	A	A	A	A	A
DC_C2-SNP48	A	B	B	A	B	A	A	B	B	B	A	A	B	B	A	B	A	A	B	A	B	A	B	A	B	A	B	B	A	A	B	B	B	B	B	B	B	A	B	A	B	A	B	B	A	A	A	A	A
DC_C2-SNP49	A	B	B	A	B	A	A	B	B	B	A	A	B	B	A	B	B	A	B	A	B	A	B	A	B	A	B	B	A	A	B	B	B	B	A	B	A	A	A	A	B	A	B	B	A	A	A	A	A
DC_C2-SNP50	A	B	B	A	B	A	A	B	B	B	A	A	B	B	A	B	B	A	B	A	B	A	B	A	B	A	B	B	A	A	B	B	B	B	A	B	A	A	A	A	A	A	B	B	A	A	A	A	A
DC_C2-SNP51	A	B	B	A	B	A	A	B	B	B	B	A	B	B	A	B	B	B	B	A	B	A	B	A	B	A	B	A	A	A	B	B	B	B	A	B	A	A	A	A	A	B	B	B	A	A	A	A	B
DC_C2-SNP52	A	B	B	B	B	A	A	B	B	B	B	A	B	B	A	B	B	B	B	B	A	A	B	A	B	A	B	A	A	A	B	B	B	B	A	B	A	A	A	A	A	B	B	B	A	A	A	B	A
DC_C2-SNP53	A	B	B	B	B	A	A	B	B	B	B	A	B	B	A	B	B	B	B	B	A	A	B	A	B	A	B	A	A	A	B	B	B	B	A	B	A	A	A	A	A	B	B	B	A	A	A	B	A
DC_C2-SNP54	A	B	B	B	B	A	A	B	B	B	B	A	B	B	A	A	B	B	B	B	A	A	B	A	B	A	B	A	A	A	B	B	B	B	A	B	A	A	A	A	A	B	B	B	A	A	A	B	A
DC_C2-SNP55	B	B	B	B	B	A	A	B	B	B	B	A	B	B	A	A	B	B	B	B	A	B	B	A	B	A	B	A	A	A	B	B	B	A	A	B	A	A	A	A	A	B	B	B	A	A	A	B	A
DC_C2-SNP56	A	B	B	B	B	A	A	B	B	B	B	A	B	B	A	A	B	B	B	B	A	B	B	A	B	A	B	A	A	A	B	B	B	A	A	B	A	A	A	A	A	B	B	B	A	A	A	A	A
DC_C2-SNP57	A	B	B	B	B	A	A	B	B	A	B	A	B	B	A	B	B	B	B	B	A	B	B	A	B	A	B	A	A	A	B	B	B	A	A	B	B	A	B	A	A	B	B	B	A	A	A	A	A
DC_C2-SNP58	A	B	B	B	B	A	A	B	B	A	B	A	B	B	A	B	B	B	B	B	A	B	B	A	B	A	B	A	A	B	B	B	B	A	A	B	B	A	B	A	A	B	B	B	A	A	A	A	A
DC_C3-SNP1	A	A	B	A	A	A	B	B	A	B	B	B	A	A	B	A	A	A	B	B	A	A	B	A	A	B	A	B	B	A	A	A	A	B	B	A	B	B	B	B	B	A	B	A	A	B	B	A	A
DC_C3-SNP2	A	A	B	A	A	A	B	B	A	B	B	B	A	B	B	A	A	A	B	B	A	B	B	A	A	B	A	B	B	A	A	A	A	B	B	B	B	B	B	B	B	A	B	B	A	B	B	A	B
DC_C3-SNP3	A	A	B	A	A	A	B	B	B	B	B	B	A	B	B	A	A	A	B	B	A	B	B	A	A	B	A	B	A	A	A	A	A	B	B	B	B	B	B	A	B	A	B	B	A	B	B	A	B
DC_C3-SNP4	B	A	B	A	A	A	B	B	B	B	B	B	A	A	B	A	A	A	B	B	A	B	B	A	A	B	A	B	A	A	A	A	A	B	B	B	A	B	A	A	B	A	B	B	A	B	B	A	B
DC_C3-SNP5	B	A	B	A	A	A	B	B	B	B	B	B	A	A	B	A	A	A	B	B	A	B	B	A	B	B	A	B	B	A	A	A	A	B	B	B	A	B	A	A	B	A	B	B	A	B	B	A	A
DC_C3-SNP6	B	A	A	A	A	A	B	B	B	B	B	A	A	A	B	A	A	A	B	B	A	B	B	A	B	A	A	B	B	A	A	A	A	B	B	B	A	B	A	A	B	A	B	B	A	B	B	A	A
DC_C3-SNP7	B	A	A	A	A	B	B	B	A	B	B	A	A	A	B	A	A	A	B	B	A	B	B	A	B	A	A	B	A	B	A	A	A	B	B	B	A	B	A	A	B	A	B	B	A	B	B	A	A
DC_C3-SNP8	B	A	A	A	A	B	B	B	A	B	B	A	A	A	B	A	A	A	B	B	A	B	A	A	B	A	A	B	A	B	A	A	A	B	B	B	A	B	A	A	A	B	B	B	A	B	B	A	A
DC_C3-SNP9	B	A	A	A	A	B	B	B	A	B	B	A	A	A	B	A	A	A	B	B	A	B	A	A	B	A	A	B	A	B	A	A	B	B	B	B	A	B	A	A	A	B	B	B	A	B	B	A	A
DC_C3-SNP10	B	A	A	A	A	B	A	B	A	B	B	A	A	A	B	A	A	A	B	B	A	B	A	A	B	A	B	B	A	B	A	B	B	B	B	B	A	B	A	A	A	B	B	B	A	B	B	A	A
DC_C3-SNP11	B	A	A	A	A	B	A	B	A	B	B	A	A	A	B	A	A	A	A	B	A	B	A	A	B	A	B	B	A	B	A	B	B	B	B	B	A	B	A	A	A	B	B	B	B	B	B	A	A
DC_C3-SNP12	B	A	A	A	A	B	A	B	A	B	A	A	A	A	B	A	A	A	A	B	A	B	A	A	B	A	B	B	A	B	A	B	B	B	B	B	A	B	A	A	A	B	B	B	B	A	B	A	A
DC_C3-SNP13	B	A	A	A	A	B	B	B	B	B	A	A	A	A	B	A	A	A	A	B	A	B	A	A	B	A	B	B	A	B	A	B	B	B	B	B	A	B	A	A	A	B	B	B	B	A	B	A	A
DC_C3-SNP14	B	A	A	A	A	B	B	B	B	B	A	B	A	A	B	A	A	B	A	B	A	B	A	A	B	B	B	B	A	B	A	B	B	B	B	B	A	B	A	A	A	B	A	B	B	A	B	A	A
DC_C3-SNP15	B	A	A	A	A	B	B	B	B	B	A	B	A	A	B	A	A	B	A	B	A	B	A	A	B	B	A	B	A	B	A	B	B	B	B	B	A	A	A	A	A	B	A	B	A	A	B	A	A
DC_C3-SNP16	B	A	A	B	A	B	B	B	B	A	A	B	A	A	B	A	A	B	A	B	A	B	A	A	B	B	A	B	A	B	A	B	B	B	B	B	B	A	B	A	A	B	A	B	A	A	B	A	H
DC_C3-SNP17	B	A	A	B	A	B	B	B	B	A	A	B	A	A	B	A	A	B	A	B	A	B	A	A	B	B	A	B	B	B	A	B	B	A	B	B	B	A	B	A	A	B	A	B	A	A	B	B	H
DC_C3-SNP18	B	A	A	B	A	B	B	B	B	A	A	B	A	A	B	A	A	B	B	B	A	B	A	A	B	B	A	B	B	B	A	B	B	A	B	B	B	A	B	A	A	B	A	B	A	A	B	B	B
DC_C3-SNP19	B	A	A	U	A	B	B	B	B	A	A	B	A	A	B	A	A	B	B	B	A	B	A	A	B	B	A	A	B	B	A	B	B	A	B	B	B	A	B	A	A	B	A	B	A	A	B	B	B
DC_C3-SNP20	B	A	A	B	A	B	B	B	B	A	A	B	B	A	B	A	A	B	B	B	A	B	A	A	B	B	A	A	B	B	A	B	B	A	B	B	B	A	B	A	A	B	A	B	A	A	B	B	B
DC_C3-SNP21	A	A	A	B	A	B	B	B	B	A	A	B	B	A	B	A	B	B	B	B	A	B	A	A	B	B	A	A	B	B	A	B	B	B	B	B	B	A	B	A	A	B	A	B	A	A	B	B	B
DC_C3-SNP22	A	A	B	B	A	B	A	B	A	A	A	B	B	B	B	A	B	B	B	B	A	B	A	A	B	A	A	A	A	B	A	B	B	B	B	B	B	A	B	A	A	B	A	B	A	A	B	A	B
DC_C3-SNP23	A	A	B	B	A	B	A	B	A	A	A	B	B	B	B	A	B	B	B	B	A	B	B	A	B	A	A	A	A	B	A	B	B	B	B	B	B	A	B	A	A	B	A	A	A	A	B	A	B
DC_C3-SNP24	A	B	B	B	A	B	A	B	A	A	A	B	B	B	A	A	B	B	B	B	A	B	B	A	B	A	A	A	A	B	A	B	B	B	B	B	B	A	B	A	A	B	A	A	A	A	B	A	B
DC_C3-SNP25	A	B	B	B	A	B	A	B	A	A	A	B	B	B	A	A	B	B	B	B	A	B	B	A	B	A	A	A	A	B	A	A	B	B	B	B	B	A	B	A	A	B	A	A	A	A	B	B	B
DC_C3-SNP26	A	B	B	B	A	B	A	B	A	A	A	B	B	B	A	A	B	B	B	B	A	B	A	A	B	A	A	A	B	B	A	A	B	B	B	B	B	A	B	A	A	B	A	A	A	A	B	B	B
DC_C3-SNP27	B	B	A	B	A	B	A	B	A	A	A	B	B	B	A	A	B	B	B	B	A	B	A	A	A	A	A	A	B	B	A	A	B	B	A	B	B	A	B	A	A	B	A	A	A	A	B	B	B
DC_C3-SNP28	B	B	A	B	A	B	A	B	A	A	A	B	B	B	A	A	B	B	B	B	A	B	A	A	A	A	A	A	B	B	A	A	B	B	A	A	B	A	B	A	A	B	A	A	A	A	B	B	B
DC_C3-SNP29	B	B	A	B	A	B	A	B	A	B	A	B	B	B	A	A	A	A	B	B	A	B	A	A	A	A	A	A	B	B	A	A	B	B	A	A	B	A	B	A	B	B	A	A	A	A	B	B	B
DC_C3-SNP30	B	B	A	B	A	B	A	B	A	B	A	B	B	B	A	B	A	A	B	B	A	B	B	A	A	A	A	A	B	B	A	A	B	B	A	A	B	A	B	A	B	B	A	A	A	A	B	A	B
DC_C3-SNP31	B	B	A	B	A	B	A	B	A	B	A	B	B	B	A	B	A	A	B	A	A	B	B	A	B	A	B	A	B	B	A	A	B	B	A	A	B	A	B	A	B	B	A	A	A	B	B	A	B
DC_C3-SNP32	B	B	A	B	A	B	A	A	A	B	A	B	B	B	A	B	A	A	B	A	A	B	B	A	A	A	B	A	B	B	A	A	B	B	A	A	B	A	B	A	B	B	A	A	A	B	B	A	B
DC_C3-SNP33	B	B	A	B	A	B	A	B	A	B	A	B	B	A	A	B	A	A	B	B	A	A	B	A	A	A	B	A	B	B	A	A	B	A	A	A	B	A	B	A	B	B	B	A	A	B	B	A	B
DC_C3-SNP34	B	B	A	B	A	B	A	B	A	B	A	B	B	A	A	B	B	A	B	B	A	A	B	A	A	A	B	A	B	B	A	A	B	A	A	A	B	B	B	A	B	B	B	A	A	B	B	A	B
DC_C3-SNP35	B	B	A	B	A	B	A	B	A	B	A	B	B	A	A	B	B	A	B	B	A	A	B	A	B	A	B	A	B	B	B	A	B	A	A	A	B	B	B	A	B	B	B	A	A	B	A	A	B
DC_C3-SNP36	B	B	A	B	A	B	A	B	A	B	A	B	B	B	A	A	B	A	B	B	A	A	B	A	B	A	B	U	B	B	B	A	B	B	A	A	B	B	B	A	B	B	B	A	U	B	A	A	B
DC_C3-SNP37	B	B	A	B	A	B	B	B	A	B	A	A	B	B	A	A	B	A	B	B	A	A	A	A	B	A	B	A	B	B	B	A	B	B	A	A	A	B	A	A	B	B	B	A	A	B	A	A	B
DC_C3-SNP38	B	B	A	B	A	B	B	B	A	B	A	A	B	B	A	A	B	A	B	B	A	A	A	A	B	A	B	A	B	B	A	A	B	B	A	A	A	B	A	A	B	B	B	A	A	B	A	B	B
DC_C3-SNP39	B	B	A	B	A	B	B	A	A	B	A	A	B	B	A	A	B	B	B	B	A	A	A	A	B	A	B	A	B	B	A	A	B	B	A	B	A	B	A	A	A	B	B	A	A	A	A	B	B
DC_C3-SNP40	B	B	A	B	A	B	B	A	A	B	A	A	B	B	B	A	B	B	B	B	A	A	A	A	B	A	B	A	B	B	A	A	B	B	A	B	A	B	A	A	A	B	B	A	A	A	A	B	B
DC_C3-SNP41	B	B	B	B	A	B	B	A	A	B	A	A	B	B	B	A	B	A	B	A	A	A	A	A	B	A	B	B	B	B	A	A	B	B	A	B	A	B	A	A	B	B	B	A	A	A	A	B	B
DC_C3-SNP42	B	B	B	B	A	B	B	A	A	B	A	A	B	B	B	A	B	A	B	A	A	B	A	A	B	A	B	B	A	B	A	A	B	B	A	B	A	B	A	A	B	B	B	A	A	A	A	B	B
DC_C3-SNP43	B	B	B	B	A	A	B	A	A	B	A	A	B	A	B	B	B	A	B	A	A	B	A	A	B	A	B	B	A	B	A	A	A	B	A	B	A	B	A	A	B	B	B	A	A	A	A	B	B
DC_C3-SNP44	B	B	B	B	A	A	B	A	A	B	A	A	B	A	B	B	B	A	B	A	A	B	A	B	B	A	B	B	A	B	A	A	B	B	A	B	A	B	A	A	B	B	B	A	A	A	B	B	B
DC_C3-SNP45	B	B	B	B	A	A	B	A	A	B	A	A	B	A	B	B	B	A	B	A	A	B	A	B	B	A	B	B	A	B	A	A	B	B	A	B	A	B	A	A	B	B	B	A	A	A	B	B	B
DC_C3-SNP46	B	A	B	B	A	A	B	A	A	B	A	A	B	A	B	B	B	A	B	A	A	B	A	B	B	A	B	B	A	B	A	A	B	B	B	B	A	B	A	A	B	B	B	A	A	A	B	B	B
DC_C3-SNP47	B	A	B	B	A	A	B	A	A	B	A	A	B	A	B	B	B	A	A	A	A	B	A	B	B	A	B	B	A	B	A	A	B	B	B	B	A	B	A	A	B	B	B	A	A	A	B	B	B
DC_C3-SNP48	B	A	B	B	A	A	B	A	A	B	B	A	B	A	B	B	B	A	A	A	A	B	A	A	B	A	B	B	A	B	A	A	B	B	B	B	B	B	B	A	B	B	B	A	A	A	A	B	B
DC_C3-SNP49	B	B	B	B	A	A	B	A	A	B	B	A	B	A	B	B	B	A	A	A	A	B	A	A	B	A	B	B	A	B	A	A	B	B	B	B	B	B	B	B	B	B	B	A	B	A	A	B	B
DC_C3-SNP50	A	B	B	B	A	A	B	A	A	B	B	A	B	A	B	B	B	A	A	A	A	B	A	A	B	A	B	B	A	B	A	A	B	A	B	B	A	B	A	B	B	A	B	B	B	A	A	B	B
DC_C3-SNP51	A	B	B	B	A	A	B	A	A	B	B	A	B	A	B	B	B	A	A	A	A	A	A	A	B	A	B	B	A	B	B	A	A	A	B	B	A	B	A	A	B	A	B	B	B	A	A	B	B
DC_C3-SNP52	A	A	B	B	A	A	B	A	A	B	B	A	B	A	B	B	B	A	A	A	A	A	A	A	B	B	B	B	A	B	B	A	A	A	B	B	A	B	A	A	B	A	B	B	B	A	A	B	B
DC_C3-SNP53	A	A	B	B	A	A	B	B	A	B	B	A	A	A	B	B	B	A	A	A	A	B	A	A	B	B	B	B	A	B	A	A	A	A	A	B	A	B	A	A	B	A	B	B	B	U	A	B	B
DC_C3-SNP54	A	A	B	A	A	A	A	B	A	B	B	A	B	A	B	A	B	A	A	A	A	B	A	A	B	B	B	B	A	B	A	A	A	A	A	B	A	B	A	A	A	A	B	B	B	A	A	B	A
DC_C3-SNP55	A	A	B	A	A	A	A	B	A	B	B	A	U	A	B	A	B	A	A	A	A	B	A	A	B	B	B	B	A	U	A	A	A	A	A	A	A	B	A	A	A	A	B	B	B	A	A	B	A
DC_C3-SNP56	A	A	B	A	A	A	A	B	B	B	B	A	B	A	B	A	B	A	A	A	A	B	A	A	B	B	B	B	B	B	A	B	A	A	A	A	A	B	A	A	A	A	B	B	B	A	A	B	A
DC_C4-SNP1	B	B	B	A	B	A	B	B	B	B	A	A	A	B	B	B	A	A	A	A	A	B	B	A	A	B	B	B	A	B	B	B	A	B	B	B	A	B	A	A	B	B	B	B	B	B	B	B	B
DC_C4-SNP2	B	B	B	A	B	A	B	B	B	B	B	A	A	B	B	A	A	A	A	A	A	B	B	A	A	B	B	B	A	B	B	B	A	B	B	B	A	B	A	A	B	B	B	B	B	B	B	B	B
DC_C4-SNP3	B	B	B	B	B	A	B	B	B	B	A	A	A	B	B	A	A	A	A	A	A	B	B	A	A	B	B	B	A	A	B	B	A	B	B	B	A	B	A	A	B	B	B	B	B	B	B	B	B
DC_C4-SNP4	B	B	B	B	B	A	B	B	B	B	A	A	A	B	B	A	A	A	A	A	B	B	B	B	A	B	B	B	A	A	B	B	A	B	B	B	A	B	A	A	B	B	B	B	B	B	B	B	B
DC_C4-SNP5	B	B	B	B	B	A	B	B	B	B	A	A	A	B	B	A	A	A	A	A	B	B	B	B	A	B	A	B	A	A	B	B	A	B	B	B	A	B	A	A	B	B	B	B	B	B	B	B	B
DC_C4-SNP6	B	B	B	B	B	A	B	B	B	B	A	A	A	B	B	A	A	A	A	A	B	B	B	A	A	B	A	B	A	A	B	B	A	A	B	B	A	B	A	A	B	B	B	B	B	B	B	B	A
DC_C4-SNP7	A	B	B	B	B	A	B	B	B	B	A	A	A	B	B	A	A	A	A	A	B	B	B	A	B	B	A	B	A	A	B	B	A	A	B	B	A	B	A	A	B	B	A	B	B	B	B	B	A
DC_C4-SNP8	A	A	B	B	B	A	A	B	A	B	A	A	A	B	B	A	A	A	A	A	B	B	B	A	B	B	A	B	A	A	B	B	A	A	B	B	A	B	A	A	B	B	A	B	B	B	B	A	A
DC_C4-SNP9	A	A	B	B	B	A	A	B	A	B	A	A	A	B	B	A	A	A	A	A	B	B	B	A	B	B	A	B	A	U	B	B	A	A	B	B	A	B	A	A	B	B	A	B	B	B	B	A	A
DC_C4-SNP10	A	A	B	B	B	A	A	B	A	B	A	A	A	B	B	A	A	A	B	A	B	B	A	A	B	B	A	B	A	A	B	B	A	A	B	B	A	B	A	A	B	B	A	B	B	B	B	A	A
DC_C4-SNP11	A	A	B	B	B	A	B	B	A	B	A	A	A	B	B	A	A	A	A	A	B	B	A	A	B	B	A	B	A	A	B	B	A	A	B	B	A	B	A	A	B	B	A	B	B	B	B	A	A
DC_C4-SNP12	A	A	B	B	B	A	B	B	A	B	A	A	A	B	B	A	A	A	A	A	B	B	A	A	B	B	A	B	A	A	B	B	A	A	B	B	A	B	A	A	B	B	A	B	B	B	B	A	A
DC_C4-SNP13	A	A	B	B	B	A	B	B	A	B	A	A	A	B	B	A	A	A	A	A	B	B	A	A	B	B	A	B	A	A	B	B	A	A	B	B	A	B	A	A	B	B	A	B	B	B	B	A	B
DC_C4-SNP14	A	A	B	B	B	A	B	B	A	B	A	A	A	B	B	A	A	A	A	A	B	B	A	A	B	B	A	B	B	A	B	B	A	A	B	B	A	B	A	A	B	B	B	A	A	B	B	A	B
DC_C4-SNP15	A	A	B	B	B	A	B	B	A	B	A	A	A	B	B	A	A	A	A	A	B	B	B	B	B	B	A	B	A	A	B	B	A	A	B	B	A	B	A	A	B	B	B	A	A	B	B	A	B
DC_C4-SNP16	A	B	B	B	B	A	B	B	A	B	A	A	A	B	B	A	A	A	A	A	B	B	B	B	B	B	A	B	A	A	B	B	A	A	B	B	A	B	A	A	B	B	B	A	A	B	B	A	B
DC_C4-SNP17	A	B	B	B	B	A	B	B	A	B	A	A	A	B	B	A	A	A	A	A	B	B	B	B	B	B	A	B	A	A	B	B	A	A	B	B	B	B	B	A	B	B	B	B	A	B	B	A	B
DC_C4-SNP18	A	B	B	B	B	A	B	B	A	B	A	A	A	B	B	B	A	A	A	A	B	B	B	B	B	B	A	B	A	A	B	B	A	A	B	B	B	B	B	A	B	B	B	B	A	B	B	A	A
DC_C4-SNP19	A	B	B	A	B	A	B	B	A	B	A	A	A	A	B	B	A	A	A	A	B	B	B	B	B	B	A	B	A	A	A	B	A	A	B	B	B	B	B	B	B	B	B	B	A	B	B	A	A
DC_C4-SNP20	A	B	B	A	B	A	B	B	A	B	A	A	A	A	B	B	A	A	A	A	B	B	B	B	B	B	A	B	A	A	A	B	A	A	B	B	B	B	B	B	A	B	B	B	A	B	B	A	A
DC_C4-SNP21	A	B	B	A	B	B	B	B	A	B	A	A	A	B	B	B	B	A	A	A	B	B	B	B	B	B	A	B	A	U	A	B	A	A	B	B	B	B	B	B	A	B	B	B	A	B	B	A	A
DC_C4-SNP22	A	B	B	A	B	B	H	A	A	B	A	A	A	A	B	B	B	A	A	A	B	B	B	B	B	B	A	B	A	B	A	B	A	A	B	B	A	B	A	B	A	B	B	B	A	B	B	B	A
DC_C4-SNP23	A	B	B	A	B	B	H	A	A	B	A	A	A	A	B	B	B	A	A	A	B	B	B	B	B	A	A	B	A	B	A	B	A	A	B	B	B	B	B	B	A	B	B	B	A	B	B	B	A
DC_C4-SNP24	A	B	A	A	B	B	B	A	A	B	A	A	A	A	B	B	B	A	A	A	B	B	A	B	A	A	B	B	A	A	A	B	A	A	B	B	B	B	B	B	B	B	B	B	A	B	B	B	A
DC_C4-SNP25	A	B	A	A	A	B	A	A	A	B	A	A	A	A	B	A	B	A	A	A	B	B	B	A	A	A	B	B	A	A	A	B	A	A	B	B	B	B	B	B	B	B	B	B	A	B	B	B	B
DC_C4-SNP26	A	B	A	A	A	B	A	A	A	B	A	A	A	A	B	A	B	A	A	A	B	B	A	A	A	A	B	B	A	A	A	B	A	A	B	B	B	B	B	B	B	B	B	A	A	B	B	B	B
DC_C4-SNP27	A	B	A	A	A	B	A	A	A	B	A	A	A	A	A	A	A	A	A	A	B	B	A	A	A	A	B	B	A	A	A	B	A	A	B	B	B	B	B	A	B	B	B	A	A	B	B	B	B
DC_C4-SNP28	A	B	A	A	A	B	A	A	A	A	A	A	A	A	A	A	A	A	A	A	A	B	A	A	A	A	B	B	A	A	A	B	A	A	B	B	B	A	B	B	B	A	U	A	A	B	B	B	B
DC_C4-SNP29	A	B	B	A	A	B	A	A	A	A	A	A	B	A	A	A	A	A	A	A	A	B	A	A	B	A	A	B	A	A	A	B	A	A	B	B	B	A	B	B	B	A	A	A	A	A	B	B	B
DC_C4-SNP30	A	B	B	B	A	B	A	A	A	A	A	A	B	A	A	A	A	A	A	A	A	B	B	A	B	A	A	B	A	A	A	B	A	A	B	B	A	A	A	B	B	A	A	A	A	B	B	B	B
DC_C4-SNP31	A	B	B	B	A	B	A	A	A	A	A	A	B	A	A	A	A	B	A	A	A	B	B	A	B	A	A	B	A	A	A	B	A	A	B	B	A	A	A	B	B	A	A	A	A	B	B	B	B
DC_C4-SNP32	B	B	B	B	A	B	A	A	A	A	A	A	B	A	A	A	A	B	A	A	A	A	B	A	B	A	A	B	A	A	A	B	A	A	B	B	A	A	A	B	B	A	A	A	A	B	B	B	B
DC_C4-SNP33	B	B	B	B	A	B	A	A	A	U	A	A	B	A	A	A	A	B	A	A	A	A	B	A	B	A	A	B	A	A	A	B	A	A	B	B	A	A	A	B	B	A	A	A	A	U	B	B	B
DC_C4-SNP34	B	B	A	B	A	B	A	A	A	A	A	A	B	A	A	A	A	B	A	A	A	A	B	A	B	A	A	B	B	A	A	B	A	A	B	B	A	A	A	A	A	A	A	A	A	B	B	B	B
DC_C4-SNP35	B	B	A	B	A	B	A	A	A	A	A	A	B	A	A	A	A	B	A	A	A	A	B	A	B	A	A	B	B	A	A	B	A	B	B	B	A	A	A	A	A	A	A	A	A	B	B	B	B
DC_C4-SNP36	B	B	A	B	A	B	A	A	A	A	A	A	B	A	A	A	B	B	A	A	A	A	B	A	B	A	A	A	B	A	A	B	A	B	B	B	A	A	A	A	A	A	A	A	A	B	B	A	B
DC_C4-SNP37	B	B	A	B	A	B	A	A	A	A	A	A	B	A	A	A	B	B	A	A	A	A	A	A	B	A	A	A	B	A	A	B	A	B	B	B	A	A	A	A	A	A	A	A	A	B	B	A	B
DC_C4-SNP38	B	B	A	B	A	B	A	A	A	A	A	A	B	A	A	A	B	B	A	A	A	A	A	A	B	A	A	A	B	A	A	B	A	A	B	B	B	B	B	A	A	A	A	A	A	B	B	A	B
DC_C4-SNP39	B	A	A	B	A	B	A	A	A	A	A	A	B	A	A	A	B	B	A	A	A	A	A	A	B	A	A	A	B	A	A	B	A	A	B	B	B	B	B	A	A	A	A	A	A	B	B	A	B
DC_C4-SNP40	B	A	A	B	A	B	A	A	B	A	A	A	B	A	A	A	B	B	A	A	A	A	A	A	B	A	A	A	B	B	A	B	A	A	B	B	B	B	B	A	A	A	A	A	A	B	B	A	B
DC_C4-SNP41	B	A	A	B	A	B	A	A	B	A	A	A	B	A	A	A	B	B	A	A	A	A	A	A	B	A	A	A	B	B	A	B	A	A	B	B	B	B	B	B	A	A	A	A	A	B	B	A	B
DC_C4-SNP42	B	A	A	B	A	B	A	A	B	A	A	A	B	B	A	A	B	B	A	A	A	A	A	A	B	B	A	A	A	B	A	B	A	A	B	B	B	B	B	B	A	A	A	A	A	B	B	A	B
DC_C4-SNP43	B	A	A	B	A	B	A	A	B	A	A	A	A	B	A	A	B	B	A	A	B	A	A	A	B	B	A	A	A	B	A	B	A	A	B	B	B	B	B	B	A	B	A	A	A	B	B	A	B
DC_C4-SNP44	B	A	A	B	B	B	A	A	A	A	A	A	A	B	A	A	B	A	A	A	B	A	A	A	B	A	A	A	A	U	A	B	A	A	B	B	B	B	B	B	A	B	A	A	A	B	B	A	B
DC_C4-SNP45	B	A	A	B	B	B	A	A	A	A	A	A	A	B	B	A	B	A	A	A	B	A	A	A	B	A	A	A	A	B	A	B	A	A	B	B	B	B	B	B	A	B	A	A	A	B	B	A	B
DC_C4-SNP46	B	A	A	B	B	B	A	A	A	B	A	A	A	B	B	A	B	A	A	A	B	A	A	A	B	A	B	A	A	B	A	B	A	A	B	B	B	B	B	B	A	B	A	A	A	B	B	B	B
DC_C4-SNP47	B	A	A	B	H	B	A	A	A	B	A	A	A	B	B	A	B	A	A	A	B	A	A	A	B	A	B	A	A	B	A	B	A	A	B	B	B	B	B	B	A	B	A	B	A	B	B	B	B
DC_C4-SNP48	B	A	A	B	A	B	A	A	A	B	A	U	A	B	B	B	B	A	A	A	B	A	A	A	B	A	B	A	A	B	A	B	A	A	B	B	B	B	B	B	A	B	A	B	A	B	B	B	B
DC_C4-SNP49	B	A	A	B	A	B	A	A	A	A	A	A	A	B	B	B	B	A	A	A	B	A	A	A	B	A	B	A	A	B	A	B	A	A	B	B	B	B	B	B	A	B	A	B	A	B	B	B	B
DC_C5-SNP1	B	B	A	A	A	A	B	B	A	B	A	A	B	B	B	A	B	A	B	A	A	B	B	A	A	A	A	A	B	B	B	B	B	B	B	B	B	B	B	A	B	B	B	H	B	A	A	B	B
DC_C5-SNP2	B	B	A	A	A	A	A	B	A	B	A	A	A	A	B	A	B	A	B	A	A	B	B	A	A	A	A	A	B	B	B	B	B	B	B	B	B	B	B	A	B	B	B	B	B	A	B	B	B
DC_C5-SNP3	B	B	A	A	A	A	A	B	A	B	A	A	A	A	B	A	B	A	B	A	A	U	B	A	A	A	A	A	B	B	B	B	B	B	B	B	A	B	A	A	B	B	B	B	B	A	B	B	B
DC_C5-SNP4	B	A	A	B	A	A	A	B	A	B	A	A	A	A	B	A	B	A	B	A	A	B	B	A	A	A	A	A	B	B	B	B	B	B	B	B	A	B	A	A	B	B	B	B	B	A	B	B	B
DC_C5-SNP5	B	A	A	B	A	A	A	B	B	A	A	A	A	A	B	A	B	A	B	A	A	B	B	A	A	A	A	A	B	B	B	B	A	B	B	B	A	B	A	A	B	B	B	B	B	A	B	A	B
DC_C5-SNP6	B	A	B	B	A	A	A	B	B	A	A	A	A	A	B	A	B	A	B	A	B	B	B	B	A	A	A	A	B	B	B	B	A	B	B	B	A	U	A	B	B	B	B	B	B	A	U	B	B
DC_C5-SNP7	B	A	B	B	A	A	A	B	B	A	A	A	A	A	B	A	B	A	B	A	B	B	B	B	A	A	A	A	B	B	B	B	A	B	B	B	A	B	A	B	B	B	B	B	B	A	B	B	B
DC_C5-SNP8	B	A	B	A	A	A	A	B	B	A	A	H	A	A	B	A	B	A	B	B	B	B	B	H	A	A	A	A	B	A	B	B	A	B	B	B	A	B	A	B	B	B	B	B	B	A	B	B	B
DC_C5-SNP9	B	A	B	A	A	A	A	B	B	A	A	A	B	B	A	A	B	A	B	B	B	B	B	B	A	A	A	A	B	A	B	B	A	B	B	B	A	B	A	B	B	B	B	B	B	A	B	B	B
DC_C5-SNP10	B	A	B	A	A	A	A	B	B	A	A	A	B	B	A	A	B	A	B	B	B	B	B	B	A	A	A	A	U	A	B	B	A	B	B	A	A	B	A	B	B	B	B	B	B	A	B	B	B
DC_C5-SNP11	B	A	B	A	A	A	A	B	B	A	A	A	B	B	A	A	B	A	B	B	B	B	B	B	A	A	A	A	B	A	B	B	A	B	B	A	A	U	A	B	B	B	B	B	B	U	B	B	B
DC_C5-SNP12	B	A	B	A	A	A	A	B	B	A	A	A	B	B	A	A	B	A	B	B	B	B	B	B	H	A	A	A	B	A	B	B	A	B	B	A	A	A	A	B	A	B	B	B	B	A	B	B	B
DC_C5-SNP13	B	A	B	A	A	A	A	B	B	A	A	A	B	B	A	A	B	A	B	B	B	B	B	B	H	A	A	A	B	A	B	B	A	B	B	A	A	A	A	B	A	B	B	B	B	A	B	B	B
DC_C5-SNP14	B	A	B	A	A	A	A	B	B	A	A	A	B	B	A	A	B	A	B	B	B	B	B	B	H	B	A	A	B	A	B	B	A	B	A	A	A	A	A	A	A	B	B	B	B	A	B	B	B
DC_C5-SNP15	A	A	B	A	A	A	A	B	B	A	A	A	B	B	A	A	B	A	B	B	B	B	A	B	B	B	B	A	B	A	B	B	A	B	A	A	A	A	A	A	A	B	B	B	B	A	A	B	B
DC_C5-SNP16	A	A	A	B	A	A	B	B	B	A	A	A	B	B	A	A	B	A	B	B	A	B	A	B	B	B	B	A	B	A	B	B	A	B	A	A	A	A	A	A	A	A	B	B	B	A	A	B	B
DC_C5-SNP17	A	A	A	B	A	A	B	B	B	A	A	A	B	B	A	A	B	A	B	B	A	B	A	B	B	B	B	A	B	A	B	B	A	B	A	A	A	A	A	A	A	A	A	B	A	A	A	B	B
DC_C5-SNP18	A	A	A	B	A	A	B	B	A	A	A	A	B	B	A	A	A	A	B	B	A	B	A	B	B	B	A	A	B	A	B	B	A	B	A	A	A	A	A	A	A	A	A	B	A	A	A	B	B
DC_C5-SNP19	A	A	A	B	A	A	B	B	A	A	A	A	B	B	A	A	A	A	B	B	A	B	A	A	B	B	A	A	B	A	A	B	A	B	A	A	A	A	A	A	A	A	A	B	A	A	A	B	B
DC_C5-SNP20	A	A	A	A	A	A	B	B	A	A	B	A	A	B	A	A	A	A	B	B	A	B	A	A	A	A	B	A	B	A	A	B	A	B	A	A	A	A	A	A	A	A	A	B	A	A	A	B	B
DC_C5-SNP21	A	A	A	A	A	A	B	B	A	A	B	A	A	U	A	A	B	A	B	B	A	B	A	B	A	A	B	A	B	A	A	B	B	B	A	A	A	B	A	A	A	A	A	B	A	A	A	B	B
DC_C5-SNP22	A	A	A	A	A	A	B	B	A	A	B	A	B	B	A	A	B	A	B	A	A	B	A	B	A	A	B	A	B	A	A	B	B	B	A	A	A	B	A	A	H	A	A	B	A	A	A	B	B
DC_C5-SNP23	A	A	A	A	A	A	B	B	A	A	B	A	B	B	B	A	B	B	B	A	A	B	A	B	A	A	B	A	B	A	A	B	B	B	B	A	A	B	A	B	H	A	A	B	A	A	A	B	B
DC_C5-SNP24	A	A	B	A	A	A	B	B	A	A	B	A	B	B	B	A	B	B	B	A	A	B	A	B	A	A	B	A	B	A	A	B	B	B	B	A	A	B	A	B	H	A	A	B	A	A	A	B	B
DC_C5-SNP25	A	A	B	A	A	A	B	B	A	A	B	A	B	B	B	B	B	B	B	A	B	B	A	B	A	A	B	A	B	A	B	B	B	B	B	A	A	B	A	B	H	A	B	A	A	A	A	B	B
DC_C5-SNP26	A	A	B	A	A	A	B	B	A	A	B	B	B	B	B	B	B	B	B	A	B	B	A	B	A	A	B	A	B	A	B	B	B	B	B	A	A	B	A	B	H	A	B	A	A	A	A	B	B
DC_C5-SNP27	A	A	A	A	A	A	B	B	A	A	B	B	B	B	B	B	B	B	B	A	B	B	A	B	A	U	B	A	B	U	B	B	B	B	B	A	A	U	A	B	B	A	B	A	A	A	B	B	B
DC_C5-SNP28	A	A	A	A	A	A	B	B	A	A	B	B	B	B	B	B	B	A	B	A	B	B	A	B	B	A	B	A	B	A	B	B	A	B	B	A	A	B	A	B	B	A	B	A	A	A	B	B	B
DC_C5-SNP29	A	A	A	A	B	A	B	B	A	A	A	B	B	B	B	B	B	A	B	A	B	B	A	B	B	B	B	A	B	A	B	B	A	B	B	A	A	B	A	B	B	A	B	A	A	A	B	B	B
DC_C5-SNP30	A	A	A	A	B	A	B	B	A	B	B	B	B	B	A	B	B	A	B	A	B	B	A	B	A	B	B	A	B	A	B	B	A	B	H	A	A	B	A	B	B	B	B	A	A	A	B	B	B
DC_C5-SNP31	A	A	A	A	B	A	B	B	A	A	B	B	B	B	A	B	B	A	B	A	B	B	A	B	A	B	B	A	B	U	B	B	A	B	H	A	A	B	A	B	A	B	B	A	A	B	B	B	B
DC_C5-SNP32	A	A	A	A	B	A	A	B	A	A	B	B	B	B	A	B	B	A	B	A	B	B	A	B	A	B	B	A	B	A	B	B	A	B	H	A	A	B	A	B	A	B	B	A	B	B	B	B	B
DC_C5-SNP33	A	A	A	A	B	A	A	B	A	A	B	B	B	B	A	B	B	A	A	A	B	B	A	B	A	B	B	A	B	A	B	B	A	B	B	A	A	B	A	B	A	B	B	A	B	U	B	B	B
DC_C5-SNP34	A	A	A	A	B	A	A	A	A	A	B	B	B	B	A	B	B	A	A	A	B	B	A	B	A	B	B	A	B	A	B	B	A	B	B	A	A	B	A	B	A	B	B	A	B	B	B	B	B
DC_C5-SNP35	A	A	A	A	B	A	B	A	A	A	B	B	B	B	B	B	A	A	A	A	B	B	A	B	A	B	B	B	B	A	B	B	A	B	B	A	A	B	A	B	A	A	B	A	B	B	B	B	B
DC_C5-SNP36	B	A	A	A	B	A	B	A	A	A	B	B	B	B	B	B	A	A	A	A	B	B	A	B	A	B	B	B	B	B	B	B	A	B	B	A	A	B	A	B	A	A	B	A	B	B	B	B	B
DC_C5-SNP37	A	B	A	A	B	A	B	A	A	A	B	B	B	A	B	B	A	A	A	A	B	B	A	B	A	B	A	B	B	B	B	B	A	B	B	A	A	B	A	B	A	A	B	A	B	B	B	B	B
DC_C5-SNP38	A	B	B	A	B	A	B	A	B	A	B	B	B	A	B	B	A	A	A	A	B	B	B	B	A	B	A	B	B	B	B	A	A	B	B	A	A	B	A	B	A	A	B	A	B	B	A	B	B
DC_C5-SNP39	A	B	B	A	B	A	B	A	B	A	B	B	B	A	B	B	A	A	A	A	B	B	B	B	A	B	A	B	B	B	B	A	A	B	B	A	A	B	A	B	A	A	B	A	B	B	A	B	B
DC_C5-SNP40	A	B	B	A	B	U	B	A	B	A	B	B	B	A	B	B	A	A	A	A	B	B	B	B	A	B	A	B	B	B	B	A	A	B	B	A	A	B	A	B	A	A	B	B	B	B	A	B	B
DC_C5-SNP41	A	B	B	B	B	A	B	A	B	A	B	A	B	A	B	B	A	A	A	A	B	B	B	B	A	B	B	B	B	B	A	A	A	B	B	A	A	B	A	A	A	A	B	B	B	B	A	B	B
DC_C5-SNP42	A	B	B	B	B	A	B	A	B	A	A	A	B	A	B	B	A	A	A	A	B	B	B	B	A	B	B	B	B	B	A	A	A	B	B	A	A	B	A	A	A	A	B	B	B	B	A	B	A
DC_C5-SNP43	A	B	B	B	B	A	B	A	B	A	A	A	B	A	B	B	A	A	A	A	B	B	B	B	A	B	B	B	B	B	A	A	A	B	B	A	A	B	A	A	A	A	B	B	B	B	A	B	A
DC_C5-SNP44	A	B	A	B	B	A	B	A	A	A	A	A	A	A	B	B	A	A	A	A	B	B	B	B	A	B	B	B	A	B	A	A	A	B	B	A	A	B	A	A	A	A	B	B	B	B	A	B	A
DC_C5-SNP45	A	B	A	B	B	A	B	A	A	A	A	A	A	A	B	B	A	A	A	A	B	B	B	B	A	B	A	B	A	B	A	A	A	B	B	A	A	A	A	A	B	A	B	B	B	B	A	B	A
DC_C5-SNP46	A	B	A	B	B	A	B	A	A	A	A	A	A	A	B	B	A	A	A	A	B	B	B	B	A	B	A	B	A	B	A	A	A	B	B	A	A	A	A	A	B	A	B	B	B	B	A	B	A
DC_C5-SNP47	A	B	A	U	A	A	B	A	A	A	A	A	A	A	B	B	A	A	A	A	A	B	B	B	A	B	A	B	A	U	A	A	A	B	B	A	A	A	A	A	B	A	B	B	U	B	A	B	A
DC_C5-SNP48	A	B	A	A	A	A	B	A	A	A	A	A	A	A	A	A	A	A	A	A	A	B	B	B	A	B	A	B	A	B	A	A	A	B	B	A	B	A	B	A	B	A	B	B	B	B	A	B	A
DC_C5-SNP49	A	B	A	A	A	A	B	A	A	A	A	A	B	A	A	A	A	A	A	A	A	B	B	B	A	B	A	B	A	B	B	A	A	B	B	A	B	A	B	A	B	A	B	B	B	B	B	B	A
DC_C5-SNP50	A	B	A	A	A	A	B	A	A	A	A	A	B	A	A	A	A	A	A	A	A	B	B	B	A	B	A	B	A	B	B	A	A	B	B	A	B	A	B	A	B	A	B	B	B	B	B	B	A
DC_C5-SNP51	A	B	A	H	A	A	B	A	A	A	A	A	B	A	A	A	A	A	A	A	A	B	B	B	A	B	A	B	A	B	A	A	A	B	B	A	B	A	B	A	B	A	B	B	B	B	A	B	A
DC_C5-SNP52	A	B	A	H	A	A	B	A	A	A	A	A	B	A	A	A	A	A	A	A	A	B	B	B	A	B	A	B	A	B	A	A	A	A	B	A	B	A	B	A	B	A	B	A	H	B	B	B	A
DC_C5-SNP53	A	B	A	H	A	A	B	A	A	A	A	A	B	A	A	A	B	A	A	B	A	B	B	A	A	B	A	B	A	A	A	A	A	A	B	A	B	A	B	A	B	A	B	A	A	B	B	B	A
DC_C5-SNP54	A	B	A	H	A	A	B	A	A	A	A	A	B	A	A	A	B	A	A	B	A	B	B	A	A	B	A	B	A	A	A	A	A	A	B	A	B	A	B	A	B	A	B	A	A	B	B	B	A
DC_C5-SNP55	A	B	B	A	A	A	B	A	A	A	A	A	B	A	A	A	B	A	A	B	A	B	B	A	A	B	A	B	A	A	A	A	A	A	B	A	B	A	B	A	B	A	B	B	A	A	B	B	A
DC_C5-SNP56	A	B	B	A	A	A	B	B	A	A	A	A	B	A	A	B	B	A	A	B	A	B	B	A	A	B	A	B	A	A	A	B	A	A	B	A	B	A	B	A	B	A	B	B	A	A	B	B	B
DC_C5-SNP57	A	B	B	B	B	A	A	B	A	A	A	A	B	A	A	B	B	A	A	B	A	B	B	A	B	B	A	B	A	A	A	B	A	B	B	A	A	A	A	A	B	A	B	B	B	A	B	B	B
DC_C5-SNP58	A	B	B	B	B	A	A	B	A	A	A	A	B	B	A	B	B	A	A	B	A	B	B	A	B	B	A	B	A	A	A	B	A	B	B	A	A	A	A	A	B	A	B	B	B	A	B	B	B
DC_C5-SNP59	A	B	B	B	B	A	A	B	A	A	A	A	U	B	A	B	B	A	A	B	A	A	B	A	B	B	A	A	A	A	A	B	A	B	B	A	A	A	A	A	B	A	B	A	B	A	B	B	B
DC_C5-SNP60	A	B	B	B	B	A	A	B	A	A	A	A	B	B	A	B	B	A	A	B	A	A	B	A	B	B	A	A	A	A	H	B	A	B	B	A	A	A	A	A	B	A	B	A	B	A	B	B	B
DC_C5-SNP61	A	B	B	B	B	A	A	B	A	A	A	A	B	B	A	B	B	A	A	B	A	A	B	A	B	B	A	A	A	A	A	B	A	A	A	H	A	A	A	B	B	A	B	A	B	U	A	B	B
DC_C5-SNP62	A	B	B	A	B	A	A	B	A	A	A	A	B	B	A	B	B	A	A	B	A	A	B	A	B	B	A	A	B	A	A	B	A	A	A	H	A	A	A	B	B	A	B	A	B	A	A	B	B
DC_C5-SNP63	A	A	B	A	B	A	A	B	A	A	A	A	B	B	A	B	B	A	A	B	B	A	B	A	B	B	A	A	B	A	A	B	A	A	A	H	A	A	A	A	B	A	B	A	B	A	A	A	B
DC_C5-SNP64	A	A	B	A	B	A	A	B	A	A	A	A	B	B	A	B	B	A	B	B	B	A	B	A	B	B	A	A	B	A	A	B	A	A	A	B	A	A	A	A	B	A	B	A	B	A	A	A	A
DC_C5-SNP65	A	A	B	A	B	B	A	B	A	A	A	A	B	B	A	B	B	A	B	B	B	A	B	A	B	B	A	B	B	A	A	A	B	A	A	B	A	A	A	A	B	A	B	A	B	A	B	A	A
DC_C5-SNP66	A	A	B	A	B	B	A	B	A	A	A	A	B	B	A	A	B	A	B	B	B	A	B	A	B	B	B	B	B	A	A	A	B	A	A	B	A	A	A	A	B	A	A	A	B	A	B	A	A
DC_C5-SNP67	A	A	B	A	B	A	A	B	A	A	A	A	B	B	A	A	B	A	B	B	B	A	B	A	B	B	B	A	B	A	A	A	B	A	A	B	A	A	A	B	B	A	B	A	B	A	B	B	A
DC_C5-SNP68	A	A	B	A	B	A	A	B	A	A	A	A	B	B	A	A	B	A	B	A	B	A	B	A	B	B	B	A	B	A	A	A	B	A	A	B	A	A	A	B	B	A	B	A	B	A	B	B	A
DC_C6-SNP1	B	A	B	B	A	B	A	A	A	A	A	B	B	B	A	B	B	A	B	A	A	B	B	A	B	A	A	B	B	A	A	A	B	A	B	B	A	B	A	B	B	B	A	A	B	A	A	B	B
DC_C6-SNP2	B	B	B	B	B	B	A	A	A	A	A	B	B	B	A	B	B	A	B	A	A	B	B	A	B	A	A	B	A	A	A	A	B	A	B	B	A	B	A	B	B	B	A	A	B	A	A	B	B
DC_C6-SNP3	B	A	B	B	B	B	A	A	A	A	A	B	B	B	A	B	B	A	B	A	A	B	B	B	B	A	A	B	A	A	A	A	B	A	B	B	A	A	A	B	B	B	B	A	B	A	A	B	B
DC_C6-SNP4	B	A	B	B	B	B	A	A	A	A	A	B	B	B	B	B	B	A	B	A	A	B	B	B	B	A	A	B	A	A	A	A	B	A	B	B	A	A	A	B	B	B	A	A	B	A	A	B	B
DC_C6-SNP5	B	A	A	B	B	B	A	A	A	A	A	U	B	B	B	B	B	A	B	A	A	B	A	B	A	A	A	B	A	A	A	A	A	B	B	B	A	A	A	B	B	B	A	A	B	A	A	A	B
DC_C6-SNP6	B	A	A	B	B	B	A	A	A	A	A	B	B	B	B	B	B	A	B	A	A	A	A	B	A	A	A	B	A	A	A	A	A	B	B	B	A	A	A	B	B	B	A	A	B	A	A	A	B
DC_C6-SNP7	B	A	A	B	B	B	A	A	A	A	A	B	B	B	B	B	B	A	B	A	A	A	A	B	A	A	A	B	A	A	A	B	A	B	B	B	A	A	A	B	B	B	A	A	A	A	A	A	B
DC_C6-SNP8	B	A	A	B	B	B	A	A	A	B	A	B	B	B	B	B	B	A	B	A	A	A	A	A	A	A	A	B	A	A	B	B	A	B	B	B	A	A	A	B	B	B	A	A	A	A	A	A	B
DC_C6-SNP9	B	A	B	B	B	B	A	A	A	B	A	B	B	B	B	B	B	A	B	A	A	A	A	A	A	A	A	B	A	A	B	B	B	B	B	B	A	A	A	A	B	B	A	A	A	A	A	A	B
DC_C6-SNP10	B	A	B	B	B	B	A	A	A	B	A	B	B	B	B	B	B	A	B	A	A	A	A	A	A	A	A	B	A	A	B	B	B	B	B	B	A	A	A	A	B	B	A	B	A	A	A	A	B
DC_C6-SNP11	A	A	B	B	B	B	A	A	A	B	A	B	B	A	B	B	B	A	B	A	A	A	A	A	A	A	A	B	A	A	B	B	B	B	B	B	A	A	A	A	B	B	A	B	A	A	A	A	B
DC_C6-SNP12	A	A	B	B	B	B	A	A	B	B	A	B	B	A	A	B	B	A	A	A	A	A	A	A	A	A	A	B	A	A	B	B	B	B	A	B	A	A	A	A	B	B	A	B	A	A	A	A	B
DC_C6-SNP13	A	B	B	B	B	B	A	A	B	B	A	B	B	A	A	A	B	A	A	B	A	A	A	A	A	A	A	B	A	A	B	A	A	B	A	B	A	A	A	A	B	B	A	B	A	A	A	A	B
DC_C6-SNP14	A	B	B	B	B	B	A	A	B	B	A	B	B	A	A	B	B	A	A	B	A	A	A	A	A	A	A	B	A	A	B	A	A	B	A	B	A	A	A	A	B	B	B	B	A	A	A	A	B
DC_C6-SNP15	A	B	B	B	B	B	A	A	B	B	A	B	B	A	A	B	B	A	A	B	A	A	A	A	A	A	A	B	B	A	B	A	A	B	A	B	A	A	A	A	B	B	B	B	A	A	B	A	B
DC_C6-SNP16	A	B	B	B	B	B	A	A	B	B	A	B	B	A	A	B	B	A	A	B	A	A	A	A	A	A	A	B	B	A	B	A	A	B	A	B	A	B	A	A	B	B	B	B	A	A	B	A	B
DC_C6-SNP17	A	B	A	B	B	B	A	A	B	B	A	B	B	A	A	B	B	A	A	B	A	A	A	A	A	A	A	B	B	A	B	A	A	B	A	B	A	B	A	B	B	B	B	B	A	A	A	B	B
DC_C6-SNP18	A	A	A	B	B	B	A	A	B	B	A	B	B	A	A	B	B	A	A	B	A	A	A	A	A	A	A	B	B	A	B	A	A	B	A	B	B	B	B	A	B	B	B	B	A	A	A	B	B
DC_C6-SNP19	A	A	A	A	B	B	B	A	B	B	B	B	B	A	A	B	B	A	B	B	A	A	A	A	A	A	A	B	B	A	B	A	A	B	A	B	B	B	B	A	B	B	B	B	A	A	B	B	B
DC_C6-SNP20	A	A	A	A	B	B	B	A	B	B	B	B	B	A	A	B	B	A	B	B	A	A	A	A	B	A	A	B	B	A	B	A	A	A	A	B	B	B	B	B	B	B	B	B	A	H	B	B	B
DC_C6-SNP21	A	A	B	A	B	B	B	B	A	B	B	B	A	A	A	B	B	A	B	A	A	A	A	A	B	A	A	B	B	B	B	A	A	A	A	B	B	B	B	B	B	B	B	B	A	A	B	B	B
DC_C6-SNP22	A	A	B	A	B	B	B	B	A	B	B	B	A	A	B	B	B	A	B	A	A	A	A	A	B	A	A	B	B	B	B	B	A	A	A	A	B	B	B	B	B	B	B	B	A	A	B	B	B
DC_C6-SNP23	A	A	B	A	B	B	B	B	A	B	B	B	A	A	B	B	B	A	B	A	A	A	A	A	A	A	A	B	A	B	B	B	A	A	A	A	B	B	B	B	A	B	B	B	A	A	B	B	B
DC_C6-SNP24	A	B	B	A	B	B	B	B	A	B	B	A	A	A	B	B	B	A	B	A	A	A	A	A	A	A	A	B	A	B	B	B	A	A	A	A	B	B	B	B	A	B	B	B	A	A	B	B	B
DC_C6-SNP25	A	B	B	A	B	B	B	B	A	B	B	A	A	A	B	A	B	A	B	A	A	A	A	A	A	A	A	A	A	B	B	B	A	A	A	A	B	B	B	B	A	B	B	B	A	A	B	B	B
DC_C6-SNP26	A	B	B	A	B	B	B	B	A	B	B	A	B	A	B	A	B	A	B	A	A	A	A	A	A	A	A	A	A	B	B	B	A	A	A	A	B	B	B	B	A	B	B	B	A	A	B	B	B
DC_C6-SNP27	A	B	B	A	B	B	B	B	A	A	B	A	B	A	B	A	A	A	B	A	A	A	B	A	A	B	A	A	A	B	B	B	A	A	A	A	A	B	A	B	A	B	B	B	A	B	B	B	B
DC_C6-SNP28	A	B	B	A	B	B	B	B	A	A	B	A	B	A	B	A	A	A	B	B	A	A	B	A	A	B	A	A	A	B	B	A	A	A	A	A	A	B	A	B	A	B	B	B	B	B	B	B	B
DC_C6-SNP29	A	A	B	A	B	B	B	B	A	A	B	A	A	A	B	A	A	B	B	B	A	B	B	A	A	B	A	A	A	B	B	A	A	A	A	A	A	B	A	B	A	B	B	A	B	B	B	B	B
DC_C6-SNP30	A	A	B	A	B	B	B	B	A	A	B	A	A	A	B	A	A	B	A	B	A	B	B	A	A	B	A	A	B	A	B	A	A	A	A	A	A	A	A	B	A	B	B	A	B	B	B	B	B
DC_C6-SNP31	A	A	B	A	B	B	B	B	A	A	B	B	A	A	B	A	A	B	A	B	A	B	B	A	A	B	A	A	B	U	B	A	B	A	A	A	A	A	H	B	A	A	B	A	B	B	B	B	B
DC_C6-SNP32	A	A	B	A	B	B	B	B	A	A	B	B	A	A	B	A	A	B	A	B	A	B	B	A	A	B	A	A	B	A	B	A	B	A	A	A	A	A	A	B	A	A	B	A	B	B	B	A	B
DC_C6-SNP33	A	A	B	A	B	B	A	B	A	A	B	B	B	A	B	B	A	B	B	B	A	B	A	A	A	B	A	A	B	A	B	A	B	B	A	A	A	A	A	B	A	A	B	A	B	B	B	A	B
DC_C6-SNP34	A	A	B	A	B	B	A	B	A	A	B	B	A	A	B	B	A	B	B	B	A	B	A	A	A	B	A	A	B	A	B	A	B	B	A	A	A	A	A	B	A	A	B	A	B	B	B	A	B
DC_C6-SNP35	A	B	B	A	B	B	A	B	A	A	B	B	B	A	B	B	A	B	A	B	A	B	A	A	A	B	A	A	B	A	B	B	B	B	A	A	A	A	A	B	A	A	B	A	B	B	B	A	B
DC_C6-SNP36	A	B	B	A	B	B	A	B	A	A	B	B	B	B	B	B	A	B	A	B	A	A	A	A	A	B	A	A	B	A	B	A	B	B	A	A	A	A	A	B	A	A	B	A	B	B	B	A	A
DC_C6-SNP37	A	B	B	A	B	B	A	B	A	A	U	B	A	B	B	B	A	B	A	B	A	A	A	A	A	B	A	A	B	B	B	A	B	B	A	A	A	A	A	B	A	A	B	A	B	B	B	A	A
DC_C6-SNP38	A	B	B	A	B	B	A	B	A	A	A	B	A	B	B	B	A	B	A	B	A	A	A	A	A	B	A	A	B	B	B	A	B	B	A	A	A	B	A	B	A	A	B	A	B	B	B	A	A
DC_C7-SNP1	A	B	B	B	B	B	B	A	B	A	B	A	B	A	B	B	B	B	A	A	B	B	B	B	A	B	B	A	B	A	A	B	B	B	A	B	B	B	B	B	A	B	B	B	A	B	A	B	B
DC_C7-SNP2	A	B	B	B	B	B	B	A	B	A	B	A	B	A	B	B	B	B	A	A	B	B	B	B	A	B	B	A	B	A	A	B	B	B	A	B	B	B	B	B	A	B	B	B	A	B	A	B	B
DC_C7-SNP3	A	B	B	B	B	B	B	A	B	A	B	A	B	A	B	A	B	A	A	B	B	B	B	B	A	B	B	A	B	A	A	B	B	B	A	B	B	B	B	B	A	B	B	B	A	B	A	B	B
DC_C7-SNP4	A	B	B	B	B	B	B	A	B	A	B	A	B	B	B	A	B	B	A	B	B	B	B	B	A	B	B	A	B	A	A	B	B	A	A	B	B	B	B	B	A	B	B	B	A	B	A	B	B
DC_C7-SNP5	A	B	B	B	B	B	B	A	B	B	B	A	B	B	B	A	B	B	A	B	B	B	A	B	A	B	A	A	B	A	A	B	B	A	A	B	B	B	B	B	A	B	B	B	A	B	A	B	B
DC_C7-SNP6	A	B	B	B	B	B	B	A	B	B	B	A	B	B	B	A	A	B	A	B	B	B	A	B	A	B	A	A	B	A	A	B	B	A	A	B	B	B	B	B	A	B	B	B	A	A	A	B	B
DC_C7-SNP7	A	B	B	B	B	B	B	A	B	B	B	A	B	B	B	A	A	B	A	B	B	B	A	B	A	B	A	A	B	A	A	B	B	A	A	B	A	B	A	B	A	B	A	B	A	A	A	B	B
DC_C7-SNP8	A	B	B	B	B	B	B	A	B	B	A	A	B	B	B	A	A	B	A	B	B	B	B	B	A	B	A	B	B	A	A	B	H	A	A	B	A	B	A	B	A	B	A	B	A	A	A	B	B
DC_C7-SNP9	A	B	B	B	B	B	B	A	B	B	B	A	B	B	B	A	A	B	A	B	B	B	B	B	A	B	A	A	B	A	A	A	H	A	A	B	A	B	A	B	A	B	A	B	A	A	A	B	B
DC_C7-SNP10	B	B	B	B	B	B	B	A	B	B	B	A	B	B	B	A	A	B	A	B	A	B	B	A	A	B	A	A	B	A	A	A	H	A	A	B	A	B	A	B	A	B	A	B	A	A	B	B	B
DC_C7-SNP11	B	B	B	B	B	B	B	A	B	B	B	A	A	B	B	A	B	B	A	A	A	B	B	A	A	B	A	A	A	B	A	A	H	A	A	B	A	A	A	B	A	B	A	B	A	A	B	B	B
DC_C7-SNP12	A	B	B	B	B	B	B	A	B	B	B	A	A	B	B	A	B	B	A	A	A	B	B	A	A	B	A	A	A	B	A	B	A	A	A	B	B	A	B	B	A	B	A	B	A	A	B	B	B
DC_C7-SNP13	A	A	B	B	B	B	B	A	B	B	B	A	A	B	B	A	B	B	A	A	A	B	B	A	A	B	A	A	A	B	A	B	A	A	A	B	B	A	B	B	A	B	A	A	A	A	B	B	B
DC_C7-SNP14	A	A	B	B	B	B	B	A	B	A	B	A	A	B	B	A	B	B	A	A	A	B	A	A	A	B	A	A	A	B	A	B	A	A	A	B	B	A	B	B	A	B	A	A	A	A	B	B	B
DC_C7-SNP15	A	A	A	B	B	B	B	A	B	A	B	A	A	B	B	A	A	B	A	B	A	B	A	A	A	B	A	A	A	B	A	B	A	A	A	B	B	A	B	B	A	B	A	A	B	A	B	B	B
DC_C7-SNP16	A	A	A	B	B	B	B	A	B	A	B	A	B	B	B	A	A	B	A	B	A	B	A	A	A	B	A	A	B	B	B	B	A	A	A	B	B	A	B	B	A	B	B	A	B	A	B	B	B
DC_C7-SNP17	A	A	A	B	B	B	B	A	B	A	B	A	A	B	B	A	A	B	A	B	A	B	A	A	A	B	A	A	B	B	B	B	B	A	A	B	B	B	B	B	A	B	B	A	B	A	B	B	B
DC_C7-SNP18	A	A	A	B	B	B	B	A	B	A	B	A	A	B	B	A	A	B	A	B	A	B	A	A	A	B	A	A	B	B	B	B	B	A	A	B	B	B	B	B	A	B	B	A	B	A	B	B	B
DC_C7-SNP19	A	A	A	B	B	B	B	A	B	A	B	A	A	B	B	A	A	B	A	B	B	B	A	A	A	B	B	A	B	B	B	B	A	A	A	B	A	B	A	B	A	B	B	A	B	A	B	B	A
DC_C7-SNP20	B	A	A	B	B	B	B	A	B	A	B	A	A	B	B	A	A	B	A	B	B	A	A	A	A	B	B	A	B	B	B	B	A	A	A	B	A	B	A	B	A	B	B	A	B	A	B	B	A
DC_C7-SNP21	B	A	A	B	B	B	B	A	B	A	B	B	U	B	B	A	A	B	A	B	B	B	A	A	A	B	U	A	B	B	B	B	A	A	A	B	A	B	A	B	A	B	B	A	B	A	B	B	A
DC_C7-SNP22	B	A	A	B	B	B	A	A	B	A	B	B	A	B	B	A	A	B	A	B	A	B	A	A	A	B	B	A	B	B	B	B	A	A	A	B	A	B	A	A	A	B	B	A	B	A	B	B	A
DC_C7-SNP23	B	A	A	B	A	B	B	A	B	A	B	B	A	B	B	A	A	B	A	B	A	B	A	A	A	A	B	A	B	B	B	B	A	A	A	B	A	B	A	A	A	B	B	A	B	A	B	B	A
DC_C7-SNP24	B	A	A	B	A	B	B	A	B	A	B	B	A	B	B	B	A	B	A	B	A	B	A	A	A	A	B	A	B	B	B	B	A	A	A	B	A	B	A	A	B	B	B	A	B	A	B	B	A
DC_C7-SNP25	B	A	A	A	A	B	A	A	B	A	B	B	A	A	B	B	A	A	A	B	A	B	A	A	A	A	B	A	B	B	B	B	A	A	A	B	A	B	A	A	B	B	B	A	B	A	B	A	A
DC_C7-SNP26	B	A	A	A	A	B	A	A	B	A	B	B	A	A	B	B	A	A	A	A	A	B	A	A	A	A	B	A	B	B	B	B	A	B	A	B	A	B	A	A	B	B	B	A	B	A	B	A	A
DC_C7-SNP27	A	A	A	A	A	B	A	A	B	A	B	B	A	A	B	A	A	A	A	A	A	A	A	A	A	A	B	A	B	B	B	B	A	B	A	B	B	B	B	A	B	B	B	B	B	B	B	A	A
DC_C7-SNP28	A	A	A	A	A	B	A	A	B	A	B	B	A	A	B	A	A	A	A	A	A	A	A	A	A	A	B	B	A	B	B	B	A	B	A	B	B	B	B	A	B	B	B	B	B	B	B	A	A
DC_C7-SNP29	A	A	A	A	B	B	A	A	B	A	A	A	A	A	B	A	A	B	A	A	A	A	A	A	A	A	B	B	A	U	B	B	A	B	B	B	B	U	B	A	B	B	B	B	B	A	B	A	A
DC_C7-SNP30	A	A	A	A	A	B	A	A	B	A	A	A	A	A	B	A	A	B	A	A	A	A	A	A	A	A	B	B	A	B	B	B	A	B	A	B	B	B	B	A	B	B	B	B	B	A	B	A	A
DC_C7-SNP31	A	A	A	A	A	B	A	A	B	A	A	A	A	A	B	A	A	B	A	A	A	A	A	A	A	A	B	B	A	A	B	B	A	B	A	A	B	B	B	A	B	B	A	A	B	A	B	A	A
DC_C7-SNP32	A	A	A	A	A	B	A	A	B	A	A	A	A	A	B	A	A	B	A	B	A	A	A	A	A	A	B	A	A	A	B	B	A	B	A	A	B	A	B	A	B	B	A	A	B	A	B	A	A
DC_C7-SNP33	A	B	A	A	A	B	A	A	B	A	A	A	A	A	B	A	A	B	A	B	A	A	A	A	A	A	B	A	A	A	B	B	A	B	A	A	B	A	B	B	B	B	A	A	B	A	B	A	A
DC_C7-SNP34	A	A	A	A	A	B	A	A	B	A	A	A	A	A	B	A	A	B	A	B	A	A	A	A	A	A	B	A	A	A	B	B	A	B	A	A	B	A	B	B	B	B	A	A	B	A	B	A	A
DC_C7-SNP35	A	A	A	A	A	B	A	A	B	A	A	A	A	A	B	A	A	B	A	B	A	A	A	A	A	A	B	A	A	A	B	B	B	B	A	A	B	A	B	B	B	B	A	B	B	A	B	A	A
DC_C7-SNP36	A	B	A	B	A	B	B	A	B	A	A	A	A	A	B	A	A	B	A	B	A	A	A	A	A	A	B	A	A	A	B	B	B	B	A	B	B	A	B	B	A	B	A	B	B	A	B	A	A
DC_C7-SNP37	A	B	A	B	A	B	B	A	B	A	A	A	A	A	B	A	A	B	A	B	A	A	A	A	B	A	B	A	A	A	B	B	B	B	B	B	B	A	B	B	A	A	A	B	B	A	B	A	A
DC_C7-SNP38	B	B	A	B	A	B	B	A	B	A	A	A	A	B	B	A	A	A	A	B	A	A	A	A	B	A	B	A	A	A	B	B	B	B	B	B	B	A	B	B	A	A	A	B	B	A	B	A	A
DC_C7-SNP39	B	B	A	B	A	B	B	A	B	A	A	B	A	B	B	A	A	A	A	B	A	A	A	A	B	A	B	A	B	A	B	B	B	B	B	B	B	A	B	B	A	A	A	B	B	A	B	A	B
DC_C7-SNP40	B	B	A	B	A	B	A	A	B	A	A	B	A	B	A	A	A	A	A	B	A	A	A	A	B	A	B	A	B	A	B	A	B	B	B	B	B	A	B	B	A	A	B	B	A	A	B	B	B
DC_C7-SNP41	B	B	A	B	A	B	A	A	B	A	A	B	A	B	A	A	A	A	A	B	A	A	A	A	B	A	B	A	B	B	B	A	B	B	B	B	B	A	B	B	A	A	B	B	A	A	B	B	B
DC_C7-SNP42	B	B	A	B	A	B	A	A	B	A	A	B	A	A	A	A	A	A	A	A	A	A	A	A	B	A	B	A	B	B	B	A	B	B	B	B	B	A	B	A	A	A	B	B	A	A	B	B	B
DC_C7-SNP43	B	A	A	B	A	B	A	A	B	A	A	A	A	A	A	A	A	A	A	A	A	A	A	A	B	A	B	A	B	B	B	A	B	B	B	B	B	A	B	A	A	A	B	B	A	B	B	B	B
DC_C7-SNP44	B	A	A	B	A	A	A	A	B	A	A	A	A	A	A	A	B	A	A	A	A	A	A	A	B	A	B	A	B	B	B	A	B	B	B	B	B	A	B	A	A	A	B	B	A	B	B	B	B
DC_C7-SNP45	B	A	A	B	A	A	A	A	B	A	A	A	A	A	A	A	B	A	A	A	A	A	A	A	B	A	B	A	B	A	B	A	B	B	B	B	B	A	B	A	A	A	B	B	A	B	B	B	B
DC_C7-SNP46	B	A	A	B	B	A	A	A	B	A	A	A	A	A	A	A	B	A	A	A	A	A	A	A	B	A	B	A	B	A	B	A	B	B	B	A	B	A	B	A	B	A	B	B	A	H	B	B	B
DC_C7-SNP47	B	A	A	B	B	A	A	A	B	A	A	A	A	A	A	A	B	A	A	A	A	A	A	A	B	B	B	A	B	A	B	A	B	B	A	A	B	A	B	A	B	A	B	B	A	B	B	B	B
DC_C7-SNP48	B	A	A	B	B	A	A	A	B	A	A	A	A	A	A	A	A	A	A	A	A	A	A	A	B	B	B	A	B	A	B	A	B	B	A	B	B	A	B	A	B	A	B	B	A	B	B	B	B
DC_C7-SNP49	B	A	A	B	B	A	A	A	B	A	A	A	A	A	A	A	A	A	A	A	A	A	A	A	B	B	B	B	B	A	B	A	B	B	A	B	B	A	B	A	B	A	B	B	A	B	B	B	B
DC_C7-SNP50	B	A	A	B	B	A	A	A	B	A	A	A	A	A	A	A	A	A	B	A	A	A	A	A	B	B	B	B	B	A	B	A	B	B	A	B	B	A	B	A	B	A	B	B	A	B	B	B	B
DC_C7-SNP51	B	A	A	B	B	A	A	A	A	A	A	A	A	A	A	A	A	A	B	A	A	A	A	A	B	B	A	B	B	B	B	A	B	B	A	B	B	A	B	A	B	A	B	B	A	B	B	B	B
DC_C7-SNP52	A	A	B	B	B	A	A	A	A	A	B	B	A	A	A	A	A	A	B	A	A	A	A	A	B	B	A	B	B	B	B	A	B	B	A	B	A	A	A	A	B	B	B	A	A	B	B	B	B
DC_C7-SNP53	A	A	B	B	B	A	B	A	A	A	B	B	A	A	B	A	A	A	B	A	A	A	A	A	B	B	A	B	B	B	B	A	B	B	A	B	A	A	A	A	B	B	B	A	A	B	B	B	B
DC_C7-SNP54	A	A	A	B	B	A	B	A	A	A	B	B	B	A	B	B	A	A	B	A	A	A	A	A	B	B	A	B	B	B	B	A	B	B	A	B	A	A	A	A	B	B	B	B	B	B	B	A	B
DC_C7-SNP55	A	A	A	B	B	A	B	A	A	A	B	B	B	A	B	B	A	A	B	A	A	A	A	A	B	B	A	B	B	B	B	A	B	B	A	B	A	A	A	A	B	B	B	B	B	B	B	A	B
DC_C7-SNP56	A	A	A	B	B	A	B	A	A	A	B	B	B	A	B	B	A	A	B	A	A	A	A	B	B	B	A	B	B	B	B	A	B	B	A	B	A	A	A	A	B	B	B	B	B	B	B	A	B
[truncated: 64 more columns]

## Sheet: VxDC .map
group 1H
DC_C1-SNP1	0
DC_C1-SNP2	2.933
DC_C1-SNP3	5.271
DC_C1-SNP4	8.646
DC_C1-SNP5	11.043
DC_C1-SNP6	14.857
DC_C1-SNP7	17.24
DC_C1-SNP8	19.645
DC_C1-SNP9	22.937
DC_C1-SNP10	25.333
DC_C1-SNP11	28.623
DC_C1-SNP12	31.787
DC_C1-SNP13	33.639
DC_C1-SNP14	37.444
DC_C1-SNP15	40.231
DC_C1-SNP16	44.055
DC_C1-SNP17	47.741
DC_C1-SNP18	50.065
DC_C1-SNP19	53.332
DC_C1-SNP20	56.657
DC_C1-SNP21	59.853
DC_C1-SNP22	62.195
DC_C1-SNP23	64.031
DC_C1-SNP24	67.401
DC_C1-SNP25	69.761
DC_C1-SNP26	72.621
DC_C1-SNP27	73.084
DC_C1-SNP28	76.118
DC_C1-SNP29	79.47
DC_C1-SNP30	81.715
DC_C1-SNP31	84.94
DC_C1-SNP32	88.247
DC_C1-SNP33	91.12
DC_C1-SNP34	94.397
DC_C1-SNP35	97.114
DC_C1-SNP36	99.96
DC_C1-SNP37	102.945
DC_C1-SNP38	105.359
DC_C1-SNP39	108.973
DC_C1-SNP40	110.026
DC_C1-SNP41	114.801
DC_C1-SNP42	117.639
DC_C1-SNP43	120.05
DC_C1-SNP44	122.864
DC_C1-SNP45	127.222
DC_C1-SNP46	131.928
DC_C1-SNP47	134.9
group 2H
DC_C2-SNP1	0
DC_C2-SNP2	0
DC_C2-SNP3	2.871
DC_C2-SNP4	4.706
DC_C2-SNP5	6.649
DC_C2-SNP6	9.927
DC_C2-SNP7	12.318
DC_C2-SNP8	15.157
DC_C2-SNP9	18.016
DC_C2-SNP10	21.704
DC_C2-SNP11	23.532
DC_C2-SNP12	26.735
DC_C2-SNP13	29.505
DC_C2-SNP14	32.357
DC_C2-SNP15	34.655
DC_C2-SNP16	37.661
DC_C2-SNP17	38.661
DC_C2-SNP18	41.634
DC_C2-SNP19	44.081
DC_C2-SNP20	48.224
DC_C2-SNP21	51.562
DC_C2-SNP22	54.752
DC_C2-SNP23	57.056
DC_C2-SNP24	60.753
DC_C2-SNP25	63.153
DC_C2-SNP26	66.484
DC_C2-SNP27	68.797
DC_C2-SNP28	75.268
DC_C2-SNP29	77.967
DC_C2-SNP30	79.383
DC_C2-SNP31	82.691
DC_C2-SNP32	84.587
DC_C2-SNP33	87.051
DC_C2-SNP34	90.331
DC_C2-SNP35	93.042
DC_C2-SNP36	96.319
DC_C2-SNP37	99.019
DC_C2-SNP38	101.702
DC_C2-SNP39	104.427
DC_C2-SNP40	107.703
DC_C2-SNP41	109.956
DC_C2-SNP42	113.127
DC_C2-SNP43	116.333
DC_C2-SNP44	119.559
DC_C2-SNP45	122.7
DC_C2-SNP46	125.06
DC_C2-SNP47	128.72
DC_C2-SNP48	131.109
DC_C2-SNP49	134.758
DC_C2-SNP50	137.092
DC_C2-SNP51	140.289
DC_C2-SNP52	143.628
DC_C2-SNP53	145.922
DC_C2-SNP54	149.861
DC_C2-SNP55	152.216
DC_C2-SNP56	155.077
DC_C2-SNP57	158.263
DC_C2-SNP58	159.715
group 3H
DC_C3-SNP1	0
DC_C3-SNP2	3.327
DC_C3-SNP3	5.654
DC_C3-SNP4	8.455
DC_C3-SNP5	10.753
DC_C3-SNP6	13.614
DC_C3-SNP7	16.389
DC_C3-SNP8	19.51
DC_C3-SNP9	21.787
DC_C3-SNP10	24.106
DC_C3-SNP11	26.941
DC_C3-SNP12	29.902
DC_C3-SNP13	32.193
DC_C3-SNP14	36.005
DC_C3-SNP15	38.487
DC_C3-SNP16	42.954
DC_C3-SNP17	45.284
DC_C3-SNP18	47.711
DC_C3-SNP19	49.654
DC_C3-SNP20	53.347
DC_C3-SNP21	55.628
DC_C3-SNP22	58.902
DC_C3-SNP23	61.192
DC_C3-SNP24	64.03
DC_C3-SNP25	65.91
DC_C3-SNP26	68.27
DC_C3-SNP27	71.491
DC_C3-SNP28	74.199
DC_C3-SNP29	77.482
DC_C3-SNP30	80.245
DC_C3-SNP31	83.432
DC_C3-SNP32	86.195
DC_C3-SNP33	89.907
DC_C3-SNP34	92.777
DC_C3-SNP35	95.625
DC_C3-SNP36	97.511
DC_C3-SNP37	100.514
DC_C3-SNP38	103.736
DC_C3-SNP39	106.03
DC_C3-SNP40	108.775
DC_C3-SNP41	111.491
DC_C3-SNP42	114.843
DC_C3-SNP43	117.619
DC_C3-SNP44	120.398
DC_C3-SNP45	123.213
DC_C3-SNP46	126.911
DC_C3-SNP47	129.192
DC_C3-SNP48	132.043
DC_C3-SNP49	134.825
DC_C3-SNP50	137.341
DC_C3-SNP51	140.228
DC_C3-SNP52	143.441
DC_C3-SNP53	147.209
DC_C3-SNP54	151.532
DC_C3-SNP55	154.824
DC_C3-SNP56	157.176
group 4H
DC_C4-SNP1	0
DC_C4-SNP2	2.832
DC_C4-SNP3	4.671
DC_C4-SNP4	7.977
DC_C4-SNP5	10.299
DC_C4-SNP6	13.508
DC_C4-SNP7	15.745
DC_C4-SNP8	21.835
DC_C4-SNP9	22.294
DC_C4-SNP10	24.654
DC_C4-SNP11	27.383
DC_C4-SNP12	28.317
DC_C4-SNP13	31.716
DC_C4-SNP14	35.098
DC_C4-SNP15	38.891
DC_C4-SNP16	40.753
DC_C4-SNP17	45.821
DC_C4-SNP18	49.675
DC_C4-SNP19	52.407
DC_C4-SNP20	54.2
DC_C4-SNP21	57.409
DC_C4-SNP22	61.921
DC_C4-SNP23	64.875
DC_C4-SNP24	67.246
DC_C4-SNP25	70.598
DC_C4-SNP26	72.999
DC_C4-SNP27	75.252
DC_C4-SNP28	79.636
DC_C4-SNP29	82.504
DC_C4-SNP30	85.701
DC_C4-SNP31	87.117
DC_C4-SNP32	90.729
DC_C4-SNP33	90.729
DC_C4-SNP34	94.479
DC_C4-SNP35	97.657
DC_C4-SNP36	100.015
DC_C4-SNP37	102.735
DC_C4-SNP38	105.135
DC_C4-SNP39	107.637
DC_C4-SNP40	109.498
DC_C4-SNP41	112.868
DC_C4-SNP42	115.635
DC_C4-SNP43	118.409
DC_C4-SNP44	120.747
DC_C4-SNP45	122.111
DC_C4-SNP46	125.298
DC_C4-SNP47	128.115
DC_C4-SNP48	129.519
DC_C4-SNP49	130.014
group 5H
DC_C5-SNP1	0
DC_C5-SNP2	4.713
DC_C5-SNP3	7.521
DC_C5-SNP4	10.861
DC_C5-SNP5	13.188
DC_C5-SNP6	17.098
DC_C5-SNP7	17.098
DC_C5-SNP8	20.294
DC_C5-SNP9	23.159
DC_C5-SNP10	24.527
DC_C5-SNP11	24.527
DC_C5-SNP12	28.38
DC_C5-SNP13	31.155
DC_C5-SNP14	34.418
DC_C5-SNP15	37.816
DC_C5-SNP16	41.085
DC_C5-SNP17	44.203
DC_C5-SNP18	46.05
DC_C5-SNP19	49.723
DC_C5-SNP20	52.89
DC_C5-SNP21	55.321
DC_C5-SNP22	57.723
DC_C5-SNP23	59.665
DC_C5-SNP24	61.005
DC_C5-SNP25	64.227
DC_C5-SNP26	67.064
DC_C5-SNP27	70.403
DC_C5-SNP28	73.271
DC_C5-SNP29	76.176
DC_C5-SNP30	79.38
DC_C5-SNP31	82.087
DC_C5-SNP32	85.329
DC_C5-SNP33	87.75
DC_C5-SNP34	89.648
DC_C5-SNP35	92.848
DC_C5-SNP36	95.216
DC_C5-SNP37	98.728
DC_C5-SNP38	101.182
DC_C5-SNP39	103.438
DC_C5-SNP40	106.383
DC_C5-SNP41	108.715
DC_C5-SNP42	111.102
DC_C5-SNP43	114.272
DC_C5-SNP44	117.946
DC_C5-SNP45	120.696
DC_C5-SNP46	121.172
DC_C5-SNP47	125.221
DC_C5-SNP48	128.098
DC_C5-SNP49	131.329
DC_C5-SNP50	133.582
DC_C5-SNP51	136.392
DC_C5-SNP52	139.162
DC_C5-SNP53	142.483
DC_C5-SNP54	143.436
DC_C5-SNP55	147.833
DC_C5-SNP56	151.093
DC_C5-SNP57	156.338
DC_C5-SNP58	156.777
DC_C5-SNP59	159.67
DC_C5-SNP60	160.12
DC_C5-SNP61	162.861
DC_C5-SNP62	164.655
DC_C5-SNP63	167.885
DC_C5-SNP64	171.112
DC_C5-SNP65	173.854
DC_C5-SNP66	176.766
DC_C5-SNP67	180.943
DC_C5-SNP68	182.859
group 6H
DC_C6-SNP1	0
DC_C6-SNP2	3.187
DC_C6-SNP3	6.893
DC_C6-SNP4	9.184
DC_C6-SNP5	11.98
DC_C6-SNP6	12.452
DC_C6-SNP7	16.145
DC_C6-SNP8	19.808
DC_C6-SNP9	22.549
DC_C6-SNP10	25.443
DC_C6-SNP11	28.805
DC_C6-SNP12	31.547
DC_C6-SNP13	34.256
DC_C6-SNP14	37.052
DC_C6-SNP15	40.458
DC_C6-SNP16	43.849
DC_C6-SNP17	46.257
DC_C6-SNP18	49.117
DC_C6-SNP19	52.064
DC_C6-SNP20	55.466
DC_C6-SNP21	58.335
DC_C6-SNP22	60.589
DC_C6-SNP23	63.296
DC_C6-SNP24	66.542
DC_C6-SNP25	69.755
DC_C6-SNP26	72.112
DC_C6-SNP27	76.316
DC_C6-SNP28	78.525
DC_C6-SNP29	81.339
DC_C6-SNP30	84.902
DC_C6-SNP31	87.724
DC_C6-SNP32	90.122
DC_C6-SNP33	93.808
DC_C6-SNP34	96.102
DC_C6-SNP35	99.719
DC_C6-SNP36	102.443
DC_C6-SNP37	104.79
DC_C6-SNP38	106.233
group 7H
DC_C7-SNP1	0
DC_C7-SNP2	3.214
DC_C7-SNP3	6.291
DC_C7-SNP4	9.153
DC_C7-SNP5	11.99
DC_C7-SNP6	14.89
DC_C7-SNP7	17.204
DC_C7-SNP8	20.45
DC_C7-SNP9	23.281
DC_C7-SNP10	26.578
DC_C7-SNP11	29.031
DC_C7-SNP12	32.636
DC_C7-SNP13	34.868
DC_C7-SNP14	37.631
DC_C7-SNP15	39.454
DC_C7-SNP16	42.296
DC_C7-SNP17	45.212
DC_C7-SNP18	47.449
DC_C7-SNP19	50.716
DC_C7-SNP20	52.149
DC_C7-SNP21	54.531
DC_C7-SNP22	56.784
DC_C7-SNP23	59.537
DC_C7-SNP24	62.466
DC_C7-SNP25	65.145
DC_C7-SNP26	68.48
DC_C7-SNP27	71.702
DC_C7-SNP28	74.055
DC_C7-SNP29	77.774
DC_C7-SNP30	80.559
DC_C7-SNP31	83.685
DC_C7-SNP32	86.933
DC_C7-SNP33	88.768
DC_C7-SNP34	91.14
DC_C7-SNP35	94.001
DC_C7-SNP36	97.332
DC_C7-SNP37	99.794
DC_C7-SNP38	102.114
DC_C7-SNP39	105.323
DC_C7-SNP40	108.081
DC_C7-SNP41	109.916
DC_C7-SNP42	112.207
DC_C7-SNP43	115.882
DC_C7-SNP44	117.748
DC_C7-SNP45	120.608
DC_C7-SNP46	123.854
DC_C7-SNP47	125.206
DC_C7-SNP48	128.65
DC_C7-SNP49	130.998
DC_C7-SNP50	133.955
DC_C7-SNP51	135.757
DC_C7-SNP52	141.17
DC_C7-SNP53	143.444
DC_C7-SNP54	148.266
DC_C7-SNP55	149.159
DC_C7-SNP56	151.408

## Sheet: VxDC .qua
; for Bgt and Bghm data: scores were given on a relative scale of 1 ("resistant") to 5 ("susceptible" = as susceptible as the susceptible parent SusBgtDC)
; for Bgh: scores are based on the number of colonies 4dai with Bgh. Two seedlings per RIL, 2cm2 area per leaf
; for Bgh: necrosis "nec" was assessed 7dai
; rep2_nec7d is for the scores for necrosis 7dai, scored by Cynara
; for Bgh_rep1: DC55, DC63, DC72, DC75 and DC103 have only data from one seedling
; for Bgh_rep2: DC7, DC35, DC98 have only data from one seedling
ntrt = 11
nind = 113
miss = *
nr	Bgt_rep1	Bgt_rep2	Bgt_avg	Bghm_rep1	Bghm_rep2	Bghm_avg	Bgh_rep1	Bgh_rep2	Bgh_rep2_nec	Bgh_avg
DC1	1	1	1	1	1	1	13.8	15.75	2	14.8
DC2	4.35	5.25	4.8	2	1.5	1.75	20.5	20.5	4	20.5
DC3	1	1	1	1	1.25	1.125	10.8	11	4	10.9
DC4	5	1	3	2	1.75	1.875	4.3	34.75	4	19.5
DC5	1.25	1	1.125	1.25	1.5	1.375	7.3	9.75	4	8.5
DC6	1.25	1.15	1.2	1	1	1	7	14	4	10.5
DC7	1.15	1.15	1.15	1	3	2	9.3	6.5	4	7.9
DC8	1	1.25	1.125	1	1	1	22.3	28.75	1	25.5
DC9	1	1	1	1	3	2	21	25.75	3	23.4
DC10	1	1	1	1.35	1	1.175	15.8	20.5	1	18.1
DC11	1	1	1	1	1	1	20	14.25	4	17.1
DC12	1	1.1	1.05	1	1	1	12.5	*	*	12.5
DC13	5	4.5	4.75	1.25	1.5	1.375	11.5	26	4	18.8
DC14	1	1	1	1.25	1	1.125	24.8	26.25	1	25.5
DC15	1.5	1	1.25	1.25	1.75	1.5	6	7.75	4	6.9
DC16	1	1	1	1	1	1	15.3	18.5	4	16.9
DC17	1	1	1	1	1	1	13.5	13.75	3.5	13.6
DC18	1.1	1	1.05	*	*	*	14.3	21.5	4	17.9
DC19	1.1	1	1.05	1.15	1.5	1.325	18.3	31.25	1	24.8
DC20	1	1	1	2	1.5	1.75	22.5	38	1	30.3
DC21	1.2	1.1	1.15	1	1.5	1.25	9	11.5	4	10.3
DC22	3	3	3	1	1	1	14	17.5	4	15.8
DC23	4	5	4.5	1.9	3	2.45	9.3	20.5	4	14.9
DC24	1.6	1	1.3	1	1	1	6.5	12	4	9.3
DC25	1	1	1	1	1	1	19.3	28	1	23.6
DC27	2.9	1.2	2.05	2.5	3.75	3.125	8.3	13.5	4	10.9
DC28	1	*	1	1	1	1	14.8	18.5	3	16.6
DC29	1.4	1	1.2	1.25	1	1.125	15.8	26.75	4	21.3
DC30	1.1	1	1.05	1	1	1	12.3	21	4	16.6
DC31	1.15	1.1	1.125	1	1	1	19.3	30.75	1	25
DC32	1	1.15	1.075	1	1	1	18.8	45.25	1	32
DC33	1.5	1	1.25	1	1	1	26.8	21.75	3.5	24.3
DC34	1.1	1	1.05	1	1	1	6.3	26	4	16.1
DC35	1	1	1	1	1	1	9.3	12.5	4	10.9
DC36	1.4	2.15	1.775	1.75	2	1.875	23.8	21.25	4	22.5
DC37	1	*	1	*	*	*	13.8	20.75	4	17.3
DC38	2.65	2.25	2.45	2	2.25	2.125	11.5	8.75	4	10.1
DC39	1.05	1	1.025	1	1	1	16.3	15	4	15.6
DC40	2	1	1.5	1	1	1	14.5	22.25	4	18.4
DC41	1.15	1.1	1.125	1	3	2	16	19	4	17.5
DC42	1.6	1	1.3	1.5	1.75	1.625	15.3	20.25	3	17.8
DC43	1	1	1	1	1	1	18	34.25	4	26.1
DC44	5	3.5	4.25	1.25	1	1.125	4.5	10	4	7.3
DC45	1	1	1	1	1	1	9	14.25	4	11.6
DC46	1.5	1	1.25	*	*	*	12.5	*	*	12.5
DC47	3	3	3	3	3	3	8.8	8.5	4	8.6
DC48	2.25	1.1	1.675	1	1	1	13.5	15	3.5	14.3
DC49	3.1	1.15	2.125	2.5	3.5	3	10.3	10.25	4	10.3
DC50	1	1	1	1	1	1	9.3	12.75	3.5	11
DC51	1	1	1	1	1	1	21.8	34.75	1	28.3
DC52	1	1	1	1	1	1	5	15.25	2.5	10.1
DC53	1.2	1	1.1	1	*	1	20	30	1	25
DC54	4.15	4.25	4.2	5.5	5.25	5.375	14.8	19.75	4	17.3
DC55	2	1.75	1.875	4	2.25	3.125	15.5	14.5	3.5	15
DC56	1.35	1.8	1.575	1.25	2	1.625	17.8	21.5	4	19.6
DC57	1.25	1	1.125	1.25	1	1.125	12.3	15.75	4	14
DC58	1	1	1	1	1	1	19.5	30	1	24.8
DC59	1	*	1	1	1.5	1.25	13.3	23.25	4	18.3
DC60	1	1	1	1	1	1	22.8	30.25	1	26.5
DC61	1.25	2.25	1.75	1	1	1	8.8	4	4	6.4
DC62	1.2	1	1.1	1	1	1	12.3	14	4	13.1
DC63	1	*	1	3	2.25	2.625	8.5	17.75	4	13.1
DC64	1.2	1	1.1	1	1	1	11.3	16.25	4	13.8
DC65	1	1	1	1	2	1.5	17	32.25	4	24.6
DC66	1	1.25	1.125	1	1	1	13.5	16.25	4	14.9
DC67	1.1	1.1	1.1	1.5	1.25	1.375	11	17.5	1	14.3
DC68	1	1.4	1.2	1.5	2	1.75	17.3	29.75	3	23.5
DC69	1.5	1	1.25	1	1	1	10.3	11.75	4	11
DC70	1.95	1.5	1.725	1	1	1	21.8	16.5	1	19.1
DC71	1	1	1	1	1.5	1.25	5	8	4	6.5
DC72	3	3.8	3.4	1	1	1	12.5	24.25	4	18.4
DC73	3.65	2.85	3.25	2.5	2	2.25	13.3	15	4	14.1
DC74	1.5	1	1.25	4.5	4	4.25	9.5	20.5	4	15
DC75	1.85	2.15	2	3.75	3.5	3.625	12	20	4	16
DC76	1.15	1	1.075	1	1.5	1.25	15.3	19	1	17.1
DC77	3	2.35	2.675	1	1	1	9	15.5	3	12.3
DC78	1.4	1.35	1.375	1.85	2	1.925	8.8	22	4	15.4
DC79	1.35	1	1.175	1	1.5	1.25	17.3	39.67	1	28.5
DC80	1.65	1.25	1.45	1.75	2	1.875	22.3	26.25	2	24.3
DC81	4	4	4	5	4	4.5	17.8	20.5	4	19.1
DC82	1.35	1	1.175	1	2	1.5	13.3	25	4	19.1
DC83	3.25	2.2	2.725	1.75	2	1.875	17.3	29	2	23.1
DC84	4	2	3	4	3.75	3.875	9.3	17.25	3	13.3
DC85	4.4	4.5	4.45	5.25	5.5	5.375	21.8	23.5	4	22.6
DC86	1	1	1	1	1.25	1.125	8.5	7	3.5	7.8
DC87	2.05	1.25	1.65	1	1	1	8.8	19.25	1	14
DC88	1	1	1	1	1	1	9.5	19	2	14.3
DC89	4.55	5	4.775	2	2	2	11.5	22.5	3.5	17
DC90	2	1.5	1.75	1	1	1	15.5	25	1	20.3
DC91	1.4	1	1.2	1	1.5	1.25	30.8	34	3	32.4
DC92	1	1	1	1	1.25	1.125	15	18.75	2	16.9
DC93	1.65	1	1.325	1	1.25	1.125	19.8	28.5	4	24.1
DC94	1.15	1	1.075	1.25	1	1.125	14.5	21.5	4	18
DC95	1	1	1	1	1	1	7.8	3.25	4	5.5
DC96	4	3.5	3.75	1.25	2	1.625	11.5	14.25	1	12.9
DC97	1.9	2	1.95	2	2	2	20.5	36.5	1	28.5
DC98	1.5	1	1.25	1	1	1	8.3	35	1	21.6
DC99	1.9	1.1	1.5	1	1	1	13.8	17	4	15.4
DC100	2	1.35	1.675	1.75	2	1.875	9.5	20	4	14.8
DC102	3.25	2	2.625	3	3	3	29.5	15.5	2	22.5
DC103	1	1.55	1.275	1	1	1	9.5	23.25	4	16.4
DC104	1.5	1.7	1.6	1	1	1	7.3	34.75	2.5	21
DC105	5	5	5	1	1	1	7	16.33	4	11.7
DC106	4.5	5	4.75	4.75	4	4.375	12.5	19	3	15.8
DC107	4	1.85	2.925	5	2	3.5	15.3	25.25	4	20.3
DC108	1	1.1	1.05	1.5	0.75	1.125	10.3	20.25	4	15.3
DC109	1.85	1.25	1.55	1.25	1	1.125	11.8	22	3.5	16.9
DC110	1	1	1	1.3	1	1.15	11	18.75	4	14.9
DC111	4.75	2.9	3.825	2.5	1.75	2.125	22.3	29.25	1	25.8
DC112	1	1.1	1.05	1	1	1	12.8	33.5	4	23.1
DC113	1.4	1.2	1.3	1.25	1	1.125	19	34.5	3	26.8
DC114	1.25	1	1.125	1	1	1	11.5	25	4	18.3
DC115	3.75	4.6	4.175	1.25	1.5	1.375	20	29.75	1	24.9

## Sheet: VxSC skeletal map
Marker	Chromosome	MSTMAP position (cM)	POPSEQ position (cM)	SNP ID	Morex contig	SNP position
SC-C1_SNP1	1H	0	0.212465	morex_contig_49842:10820	morex_contig_49842	10820
SC-C1_SNP2	1H	1.905	2.33711	morex_contig_273346:5220	morex_contig_273346	5220
SC-C1_SNP3	1H	2.947	4.10765	morex_contig_158805:4610	morex_contig_158805	4610
SC-C1_SNP4	1H	3.886	4.10765	morex_contig_43888:6098	morex_contig_43888	6098
SC-C1_SNP5	1H	6.313	6.01983	morex_contig_39097:7866	morex_contig_39097	7866
SC-C1_SNP6	1H	7.742	8.49858	morex_contig_39247:1417	morex_contig_39247	1417
SC-C1_SNP7	1H	9.162	10.9065	morex_contig_50516:4390	morex_contig_50516	4390
SC-C1_SNP8	1H	11.664	12.4646	morex_contig_45294:3389	morex_contig_45294	3389
SC-C1_SNP9	1H	13.136	15.085	morex_contig_1558776:17081	morex_contig_1558776	17081
SC-C1_SNP10	1H	16.866	17.2805	morex_contig_41381:3949	morex_contig_41381	3949
SC-C1_SNP11	1H	21.471	17.7762	morex_contig_159124:1666	morex_contig_159124	1666
SC-C1_SNP12	1H	23.438	21.1756	morex_contig_2554433:358	morex_contig_2554433	358
SC-C1_SNP13	1H	25.385	27.2663	morex_contig_2549809:2501	morex_contig_2549809	2501
SC-C1_SNP14	1H	29.165	28.1161	morex_contig_53438:3532	morex_contig_53438	3532
SC-C1_SNP15	1H	32.932	32.153	morex_contig_1567732:3690	morex_contig_1567732	3690
SC-C1_SNP16	1H	33.4	25.9119	morex_contig_163057:374	morex_contig_163057	374
SC-C1_SNP17	1H	34.362	32.153	morex_contig_53236:2873	morex_contig_53236	2873
SC-C1_SNP18	1H	37.36		morex_contig_50465:8736	morex_contig_50465	8736
SC-C1_SNP19	1H	40.659	43.3323	morex_contig_45830:4701	morex_contig_45830	4701
SC-C1_SNP20	1H	42.583	45.8152	morex_contig_158710:1499	morex_contig_158710	1499
SC-C1_SNP21	1H	45.504	41.9263	morex_contig_1570948:2183	morex_contig_1570948	2183
SC-C1_SNP22	1H	48.483	48.0878	morex_contig_1571118:2885	morex_contig_1571118	2885
SC-C1_SNP23	1H	51.485	51.5581	morex_contig_47732:1521	morex_contig_47732	1521
SC-C1_SNP24	1H	54.313	54.3909	morex_contig_43019:2998	morex_contig_43019	2998
SC-C1_SNP25	1H	57.718	55.949	morex_contig_58321:8239	morex_contig_58321	8239
SC-C1_SNP26	1H	61.068	57.755	morex_contig_53157:5912	morex_contig_53157	5912
SC-C1_SNP27	1H	63.468	60.8357	morex_contig_44540:2648	morex_contig_44540	2648
SC-C1_SNP28	1H	63.964	62.3229	morex_contig_274252:1795	morex_contig_274252	1795
SC-C1_SNP29	1H	65.878	65.2266	morex_contig_67142:2118	morex_contig_67142	2118
SC-C1_SNP30	1H	68.206	65.4603	morex_contig_38664:601	morex_contig_38664	601
SC-C1_SNP31	1H	70.611	72.5212	morex_contig_49486:9627	morex_contig_49486	9627
SC-C1_SNP32	1H	73.52	76.8414	morex_contig_1577086:3712	morex_contig_1577086	3712
SC-C1_SNP33	1H	76.805	83.0028	morex_contig_39951:7124	morex_contig_39951	7124
SC-C1_SNP34	1H	78.239	86.5439	morex_contig_364697:1013	morex_contig_364697	1013
SC-C1_SNP35	1H	81.111	90.4391	morex_contig_55350:2757	morex_contig_55350	2757
SC-C1_SNP36	1H	84.278	93.0595	morex_contig_1559177:2220	morex_contig_1559177	2220
SC-C1_SNP37	1H	87.265	95.8215	morex_contig_2547835:1020	morex_contig_2547835	1020
SC-C1_SNP38	1H	90.676	96.8839	morex_contig_100397:1173	morex_contig_100397	1173
SC-C1_SNP39	1H	93.52	97.5212	morex_contig_39855:1257	morex_contig_39855	1257
SC-C1_SNP40	1H	97.348	100.142	morex_contig_1579985:1191	morex_contig_1579985	1191
SC-C1_SNP41	1H	100.194		morex_contig_38009:2046	morex_contig_38009	2046
SC-C1_SNP42	1H	106.411	103.824	morex_contig_245060:2545	morex_contig_245060	2545
SC-C1_SNP43	1H	108.495	103.824	morex_contig_80537:2102	morex_contig_80537	2102
SC-C1_SNP44	1H	111.885	105.91	morex_contig_419131:1418	morex_contig_419131	1418
SC-C1_SNP45	1H	115.297	105.91	morex_contig_1563751:3003	morex_contig_1563751	3003
SC-C1_SNP46	1H	118.851	113.47	morex_contig_2624891:298	morex_contig_2624891	298
SC-C1_SNP47	1H	119.795	117.847	morex_contig_61167:6759	morex_contig_61167	6759
SC-C1_SNP48	1H	121.774	119.405	morex_contig_43181:8606	morex_contig_43181	8606
SC-C1_SNP49	1H	124.388	119.405	morex_contig_1559452:3342	morex_contig_1559452	3342
SC-C1_SNP50	1H	126.374	122.096	morex_contig_1559583:2151	morex_contig_1559583	2151
SC-C1_SNP51	1H	129.201	126.062	morex_contig_53406:1607	morex_contig_53406	1607
SC-C1_SNP52	1H	132.089	130.737	morex_contig_2557365:1309	morex_contig_2557365	1309
SC-C2_SNP1	2H	0	2.19547	morex_contig_48487:13198	morex_contig_48487	13198
SC-C2_SNP2	2H	3.196	2.12465	morex_contig_7390:9804	morex_contig_7390	9804
SC-C2_SNP3	2H	6.53	5.52408	morex_contig_1562667:1525	morex_contig_1562667	1525
SC-C2_SNP4	2H	9.512	7.43626	morex_contig_1559514:588	morex_contig_1559514	588
SC-C2_SNP5	2H	11.866	8.56941	morex_contig_46070:7865	morex_contig_46070	7865
SC-C2_SNP6	2H	14.319	8.28612	morex_contig_48269:2558	morex_contig_48269	2558
SC-C2_SNP7	2H	17.924	11.4023	morex_contig_185609:2701	morex_contig_185609	2701
SC-C2_SNP8	2H	20.261	12.5354	morex_contig_43792:18445	morex_contig_43792	18445
SC-C2_SNP9	2H	23.617	14.3768	morex_contig_40687:3073	morex_contig_40687	3073
SC-C2_SNP10	2H	26.531	16.7847	morex_contig_39851:7560	morex_contig_39851	7560
SC-C2_SNP11	2H	28.068	18.9093	morex_contig_138683:3686	morex_contig_138683	3686
SC-C2_SNP12	2H	32.116	23.796	morex_contig_137062:1709	morex_contig_137062	1709
SC-C2_SNP13	2H	35.566		morex_contig_37899:1620	morex_contig_37899	1620
SC-C2_SNP14	2H	38.443		morex_contig_2548685:4478	morex_contig_2548685	4478
SC-C2_SNP15	2H	40.819	37.4484	morex_contig_1584372:637	morex_contig_1584372	637
SC-C2_SNP16	2H	41.3	33.6756	morex_contig_274516:5950	morex_contig_274516	5950
SC-C2_SNP17	2H	47.568		morex_contig_55386:4908	morex_contig_55386	4908
SC-C2_SNP18	2H	48.555	43.9675	morex_contig_274256:311	morex_contig_274256	311
SC-C2_SNP19	2H	51.531	46.4266	morex_contig_328579:286	morex_contig_328579	286
SC-C2_SNP20	2H	54.417	50.0463	morex_contig_72009:1312	morex_contig_72009	1312
SC-C2_SNP21	2H	57.268	52.5231	morex_contig_14907:330	morex_contig_14907	330
SC-C2_SNP22	2H	60.187	58.0737	morex_contig_100799:3836	morex_contig_100799	3836
SC-C2_SNP23	2H	63.194	60.4816	morex_contig_49743:8057	morex_contig_49743	8057
SC-C2_SNP24	2H	65.309	67.3513	morex_contig_65985:5720	morex_contig_65985	5720
SC-C2_SNP25	2H	66.28	67.3513	morex_contig_52606:2105	morex_contig_52606	2105
SC-C2_SNP26	2H	69.755	73.5127	morex_contig_1562499:3876	morex_contig_1562499	3876
SC-C2_SNP27	2H	72.237	75.5666	morex_contig_1574228:5195	morex_contig_1574228	5195
SC-C2_SNP28	2H	75.586	80.0283	morex_contig_146186:4418	morex_contig_146186	4418
SC-C2_SNP29	2H	78.471	82.0822	morex_contig_37424:1189	morex_contig_37424	1189
SC-C2_SNP30	2H	81.343	91.2121	morex_contig_54507:1624	morex_contig_54507	1624
SC-C2_SNP31	2H	84.313	89.5184	morex_contig_1564571:646	morex_contig_1564571	646
SC-C2_SNP32	2H	87.112	92.2096	morex_contig_2523886:319	morex_contig_2523886	319
SC-C2_SNP33	2H	89.544	97.8045	morex_contig_84362:3327	morex_contig_84362	3327
SC-C2_SNP34	2H	92.512	97.8045	morex_contig_54445:508	morex_contig_54445	508
SC-C2_SNP35	2H	95.409	93.3906	morex_contig_55088:4375	morex_contig_55088	4375
SC-C2_SNP36	2H	98.273		morex_contig_368589:1973	morex_contig_368589	1973
SC-C2_SNP37	2H	101.212	106.863	morex_contig_7871:1395	morex_contig_7871	1395
SC-C2_SNP38	2H	103.212	107.365	morex_contig_2553804:709	morex_contig_2553804	709
SC-C2_SNP39	2H	106.309	107.932	morex_contig_5903:6373	morex_contig_5903	6373
SC-C2_SNP40	2H	108.66	109.773	morex_contig_2556380:724	morex_contig_2556380	724
SC-C2_SNP41	2H	112.567	113.314	morex_contig_1562052:4066	morex_contig_1562052	4066
SC-C2_SNP42	2H	115.519	114.377	morex_contig_63481:14116	morex_contig_63481	14116
SC-C2_SNP43	2H	118.979	120.68	morex_contig_56583:10169	morex_contig_56583	10169
SC-C2_SNP44	2H	121.419	125.85	morex_contig_2547840:1930	morex_contig_2547840	1930
SC-C2_SNP45	2H	125.474	126.771	morex_contig_47410:10651	morex_contig_47410	10651
SC-C2_SNP46	2H	128.03	126.771	morex_contig_144643:1299	morex_contig_144643	1299
SC-C2_SNP47	2H	131.972	130.312	morex_contig_53837:6238	morex_contig_53837	6238
SC-C2_SNP48	2H	135.824	135.34	morex_contig_2548243:2214	morex_contig_2548243	2214
SC-C2_SNP49	2H	138.747	135.765	morex_contig_44600:339	morex_contig_44600	339
SC-C2_SNP50	2H	141.22	138.598	morex_contig_1566263:1263	morex_contig_1566263	1263
SC-C2_SNP51	2H	144.194	141.785	morex_contig_72714:945	morex_contig_72714	945
SC-C2_SNP52	2H	147.501	144.405	morex_contig_187862:1762	morex_contig_187862	1762
SC-C2_SNP53	2H	150.415	147.309	morex_contig_54190:413	morex_contig_54190	413
SC-C2_SNP54	2H	153.955	148.159	morex_contig_136898:7681	morex_contig_136898	7681
SC-C3_SNP1	3H	0.481	6.14921	morex_contig_370319:1089	morex_contig_370319	1089
SC-C3_SNP2	3H	3.902	2.69122	morex_contig_200159:894	morex_contig_200159	894
SC-C3_SNP3	3H	6.362	5.31161	morex_contig_1576022:1013	morex_contig_1576022	1013
SC-C3_SNP4	3H	10.423	6.8279	morex_contig_340246:1623	morex_contig_340246	1623
SC-C3_SNP5	3H	13.855	12.2328	morex_contig_2551880:2332	morex_contig_2551880	2332
SC-C3_SNP6	3H	16.718	14.8725	morex_contig_2547910:1674	morex_contig_2547910	1674
SC-C3_SNP7	3H	19.572	20.3966	morex_contig_39831:2908	morex_contig_39831	2908
SC-C3_SNP8	3H	22.969	25.2833	morex_contig_56846:5151	morex_contig_56846	5151
SC-C3_SNP9	3H	24.521	24.7167	morex_contig_39495:975	morex_contig_39495	975
SC-C3_SNP10	3H	27.48	25.2833	morex_contig_42173:10712	morex_contig_42173	10712
SC-C3_SNP11	3H	29.404	32.4849	morex_contig_7478:4003	morex_contig_7478	4003
SC-C3_SNP12	3H	32.337	37.1105	morex_contig_36942:641	morex_contig_36942	641
SC-C3_SNP13	3H	35.178	37.1105	morex_contig_432021:1171	morex_contig_432021	1171
SC-C3_SNP14	3H	40.673	43.0949	morex_contig_54976:1193	morex_contig_54976	1193
SC-C3_SNP15	3H	43.689	39.5892	morex_contig_40451:3081	morex_contig_40451	3081
SC-C3_SNP16	3H	45.716	43.1303	morex_contig_1567340:6192	morex_contig_1567340	6192
SC-C3_SNP17	3H	48.579	49.2918	morex_contig_1565288:1369	morex_contig_1565288	1369
SC-C3_SNP18	3H	50.193	55.0992	morex_contig_1572196:1057	morex_contig_1572196	1057
SC-C3_SNP19	3H	53.579	58.5694	morex_contig_2552568:2958	morex_contig_2552568	2958
SC-C3_SNP20	3H	56.491	66.0294	morex_contig_1579270:214	morex_contig_1579270	214
SC-C3_SNP21	3H	59.899	70.1841	morex_contig_42432:2181	morex_contig_42432	2181
SC-C3_SNP22	3H	62.386		morex_contig_158409:5496	morex_contig_158409	5496
SC-C3_SNP23	3H	65.866	75.8144	morex_contig_1585384:2312	morex_contig_1585384	2312
SC-C3_SNP24	3H	68.706	76.8414	morex_contig_39416:4411	morex_contig_39416	4411
SC-C3_SNP25	3H	71.052	81.0198	morex_contig_50870:6246	morex_contig_50870	6246
SC-C3_SNP26	3H	74.818	88.2436	morex_contig_1563249:3618	morex_contig_1563249	3618
SC-C3_SNP27	3H	76.692	90.1558	morex_contig_159832:5200	morex_contig_159832	5200
SC-C3_SNP28	3H	81.25	90.1558	morex_contig_1557906:5597	morex_contig_1557906	5597
SC-C3_SNP29	3H	84.603	93.8179	morex_contig_1569762:1345	morex_contig_1569762	1345
SC-C3_SNP30	3H	87.438		morex_contig_41322:6116	morex_contig_41322	6116
SC-C3_SNP31	3H	90.442		morex_contig_2546727:1133	morex_contig_2546727	1133
SC-C3_SNP32	3H	92.935	104.462	morex_contig_135146:476	morex_contig_135146	476
SC-C3_SNP33	3H	95.349	108.428	morex_contig_41521:3191	morex_contig_41521	3191
SC-C3_SNP34	3H	99.907	109.49	morex_contig_138414:4342	morex_contig_138414	4342
SC-C3_SNP35	3H	102.412		morex_contig_45019:219	morex_contig_45019	219
SC-C3_SNP36	3H	106.223	112.869	morex_contig_54404:3753	morex_contig_54404	3753
SC-C3_SNP37	3H	109.717	120.68	morex_contig_274641:5152	morex_contig_274641	5152
SC-C3_SNP38	3H	113.242	122.025	morex_contig_76792:4177	morex_contig_76792	4177
SC-C3_SNP39	3H	117.106	123.229	morex_contig_47690:4516	morex_contig_47690	4516
SC-C3_SNP40	3H	118.193	125.421	morex_contig_1573555:263	morex_contig_1573555	263
SC-C3_SNP41	3H	120.817	128.045	morex_contig_472487:1259	morex_contig_472487	1259
SC-C3_SNP42	3H	124.659	135.552	morex_contig_60182:2634	morex_contig_60182	2634
SC-C3_SNP43	3H	127.578	133.003	morex_contig_1558152:5388	morex_contig_1558152	5388
SC-C3_SNP44	3H	130.08	137.89	morex_contig_2547353:946	morex_contig_2547353	946
SC-C3_SNP45	3H	133.566	133.343	morex_contig_1576666:1497	morex_contig_1576666	1497
SC-C3_SNP46	3H	135.977	143.13	morex_contig_170791:3200	morex_contig_170791	3200
SC-C3_SNP47	3H	139.581	145.397	morex_contig_1578429:3625	morex_contig_1578429	3625
SC-C3_SNP48	3H	142.884	148.584	morex_contig_41573:5462	morex_contig_41573	5462
SC-C3_SNP49	3H	145.412	149.15	morex_contig_2554411:260	morex_contig_2554411	260
SC-C3_SNP50	3H	148.779		morex_contig_46558:4861	morex_contig_46558	4861
SC-C3_SNP51	3H	151.198	154.887	morex_contig_1575805:2284	morex_contig_1575805	2284
SC-C3_SNP52	3H	153.685	154.15	morex_contig_1586758:2800	morex_contig_1586758	2800
SC-C4_SNP1	4H	0	0.779037	morex_contig_135835:2342	morex_contig_135835	2342
SC-C4_SNP2	4H	3.388	1.02052	morex_contig_60738:182	morex_contig_60738	182
SC-C4_SNP3	4H	6.342	1.02052	morex_contig_43469:1264	morex_contig_43469	1264
SC-C4_SNP4	4H	9.281	14.4315	morex_contig_58061:1455	morex_contig_58061	1455
SC-C4_SNP5	4H	12.565	14.9433	morex_contig_37322:1187	morex_contig_37322	1187
SC-C4_SNP6	4H	15.512		morex_contig_1584180:2532	morex_contig_1584180	2532
SC-C4_SNP7	4H	17.474	21.1756	morex_contig_58438:373	morex_contig_58438	373
SC-C4_SNP8	4H	19.907		morex_contig_37999:103	morex_contig_37999	103
SC-C4_SNP9	4H	21.363		morex_contig_7814:2670	morex_contig_7814	2670
SC-C4_SNP10	4H	25.41	28.1161	morex_contig_2548481:2408	morex_contig_2548481	2408
SC-C4_SNP11	4H	27.297		morex_contig_56323:5504	morex_contig_56323	5504
SC-C4_SNP12	4H	29.202	35.9065	morex_contig_47910:1587	morex_contig_47910	1587
SC-C4_SNP13	4H	31.632		morex_contig_134157:3989	morex_contig_134157	3989
SC-C4_SNP14	4H	34.089	40.0142	morex_contig_5631:6869	morex_contig_5631	6869
SC-C4_SNP15	4H	37.074		morex_contig_42693:1784	morex_contig_42693	1784
SC-C4_SNP16	4H	40.466	44.051	morex_contig_1561966:1760	morex_contig_1561966	1760
SC-C4_SNP17	4H	41.89	45.6799	morex_contig_46818:5026	morex_contig_46818	5026
SC-C4_SNP18	4H	46.023	48.6544	morex_contig_47408:6851	morex_contig_47408	6851
SC-C4_SNP19	4H	49.449	54.8159	morex_contig_47021:2140	morex_contig_47021	2140
SC-C4_SNP20	4H	52.469	59.7734	morex_contig_7730:5845	morex_contig_7730	5845
SC-C4_SNP21	4H	53.898	65.7707	morex_contig_56258:2131	morex_contig_56258	2131
SC-C4_SNP22	4H	58.032	67.1388	morex_contig_1570491:1325	morex_contig_1570491	1325
SC-C4_SNP23	4H	61.559	71.0009	morex_contig_1558532:4448	morex_contig_1558532	4448
SC-C4_SNP24	4H	64.091	81.5692	morex_contig_1571106:3077	morex_contig_1571106	3077
SC-C4_SNP25	4H	67.06	81.5692	morex_contig_40737:2648	morex_contig_40737	2648
SC-C4_SNP26	4H	70.446	82.7904	morex_contig_52207:2407	morex_contig_52207	2407
SC-C4_SNP27	4H	73.361	81.5692	morex_contig_54310:4612	morex_contig_54310	4612
SC-C4_SNP28	4H	76.23	98.8486	morex_contig_7817:225	morex_contig_7817	225
SC-C4_SNP29	4H	79.099	99.0793	morex_contig_63031:2037	morex_contig_63031	2037
SC-C4_SNP30	4H	81.907	99.4334	morex_contig_2551788:1349	morex_contig_2551788	1349
SC-C4_SNP31	4H	85.67	102.125	morex_contig_1571590:2410	morex_contig_1571590	2410
SC-C4_SNP32	4H	88.465	103.754	morex_contig_116913:1949	morex_contig_116913	1949
SC-C4_SNP33	4H	91.001	109.042	morex_contig_160603:246	morex_contig_160603	246
SC-C4_SNP34	4H	94.479	110.446	morex_contig_1586696:1896	morex_contig_1586696	1896
SC-C4_SNP35	4H	97.41	111.119	morex_contig_1577683:1929	morex_contig_1577683	1929
SC-C4_SNP36	4H	101.631	113.385	morex_contig_240445:518	morex_contig_240445	518
SC-C4_SNP37	4H	103.042	111.967	morex_contig_95029:1959	morex_contig_95029	1959
SC-C4_SNP38	4H	106.812	111.967	morex_contig_40974:2755	morex_contig_40974	2755
SC-C4_SNP39	4H	109.696	115.014	morex_contig_2548710:649	morex_contig_2548710	649
SC-C4_SNP40	4H	112.092	111.967	morex_contig_235591:1779	morex_contig_235591	1779
SC-C4_SNP41	4H	114.484	111.967	morex_contig_45812:7272	morex_contig_45812	7272
SC-C5_SNP1	5H	0	0.972222	morex_contig_214881:2845	morex_contig_214881	2845
SC-C5_SNP2	5H	2.868	2.63889	morex_contig_62529:5105	morex_contig_62529	5105
SC-C5_SNP3	5H	5.358	4.16667	morex_contig_2551668:1045	morex_contig_2551668	1045
SC-C5_SNP4	5H	8.288	5.27778	morex_contig_1561859:3505	morex_contig_1561859	3505
SC-C5_SNP5	5H	13.236	13.2639	morex_contig_1567624:2051	morex_contig_1567624	2051
SC-C5_SNP6	5H	16.851	14.2361	morex_contig_135749:1868	morex_contig_135749	1868
SC-C5_SNP7	5H	19.695	14.7917	morex_contig_43709:4588	morex_contig_43709	4588
SC-C5_SNP8	5H	21.106	17.6389	morex_contig_13740:653	morex_contig_13740	653
SC-C5_SNP9	5H	25.046	22.1391	morex_contig_13224:628	morex_contig_13224	628
SC-C5_SNP10	5H	29.461	23.6111	morex_contig_41227:7075	morex_contig_41227	7075
SC-C5_SNP11	5H	32.787	29.0972	morex_contig_268861:1182	morex_contig_268861	1182
SC-C5_SNP12	5H	35.236	30.5556	morex_contig_50900:15418	morex_contig_50900	15418
SC-C5_SNP13	5H	38.636	33.4673	morex_contig_2548620:753	morex_contig_2548620	753
SC-C5_SNP14	5H	41.541	32.4306	morex_contig_45024:1210	morex_contig_45024	1210
SC-C5_SNP15	5H	44.447	43.7605	morex_contig_80211:3132	morex_contig_80211	3132
SC-C5_SNP16	5H	47.786	42.1528	morex_contig_65121:1456	morex_contig_65121	1456
SC-C5_SNP17	5H	50.257	44.2361	morex_contig_1559642:698	morex_contig_1559642	698
SC-C5_SNP18	5H	53.309	48.3765	morex_contig_52997:1656	morex_contig_52997	1656
SC-C5_SNP19	5H	56.448	43.7605	morex_contig_36955:1764	morex_contig_36955	1764
SC-C5_SNP20	5H	59.747	60.8333	morex_contig_44861:1122	morex_contig_44861	1122
SC-C5_SNP21	5H	63.76		morex_contig_1558461:221	morex_contig_1558461	221
SC-C5_SNP22	5H	66.262	71.6667	morex_contig_111665:3234	morex_contig_111665	3234
SC-C5_SNP23	5H	69.642	74.9306	morex_contig_59605:4445	morex_contig_59605	4445
SC-C5_SNP24	5H	72.043	80.3472	morex_contig_42838:2925	morex_contig_42838	2925
SC-C5_SNP25	5H	75.306	80.3472	morex_contig_42870:3182	morex_contig_42870	3182
SC-C5_SNP26	5H	78.716		morex_contig_38168:2250	morex_contig_38168	2250
SC-C5_SNP27	5H	80.201	83.6111	morex_contig_138656:2403	morex_contig_138656	2403
SC-C5_SNP28	5H	83.266	83.6111	morex_contig_37235:10922	morex_contig_37235	10922
SC-C5_SNP29	5H	86.606	85.1736	morex_contig_73658:941	morex_contig_73658	941
SC-C5_SNP30	5H	89.621	95	morex_contig_82118:1219	morex_contig_82118	1219
SC-C5_SNP31	5H	92.524	97.2917	morex_contig_134574:1076	morex_contig_134574	1076
SC-C5_SNP32	5H	95.135	98.8889	morex_contig_85326:374	morex_contig_85326	374
SC-C5_SNP33	5H	98.537	98.125	morex_contig_159307:4147	morex_contig_159307	4147
SC-C5_SNP34	5H	100.906	107.083	morex_contig_82549:752	morex_contig_82549	752
SC-C5_SNP35	5H	103.821	108.143	morex_contig_402366:629	morex_contig_402366	629
SC-C5_SNP36	5H	106.692	113.472	morex_contig_1561417:3026	morex_contig_1561417	3026
SC-C5_SNP37	5H	109.96	114.861	morex_contig_44561:1571	morex_contig_44561	1571
SC-C5_SNP38	5H	111.926	114.767	morex_contig_64789:2261	morex_contig_64789	2261
SC-C5_SNP39	5H	114.831	120.069	morex_contig_39516:6360	morex_contig_39516	6360
SC-C5_SNP40	5H	117.681	122.569	morex_contig_1582352:2439	morex_contig_1582352	2439
SC-C5_SNP41	5H	120.626	125.764	morex_contig_42836:281	morex_contig_42836	281
SC-C5_SNP42	5H	123.06	128.194	morex_contig_39620:3754	morex_contig_39620	3754
SC-C5_SNP43	5H	125.481		morex_contig_2548101:4034	morex_contig_2548101	4034
SC-C5_SNP44	5H	128.857	133.472	morex_contig_43180:202	morex_contig_43180	202
SC-C5_SNP45	5H	131.855	135.347	morex_contig_1579990:1726	morex_contig_1579990	1726
SC-C5_SNP46	5H	134.218	136.806	morex_contig_83461:4686	morex_contig_83461	4686
SC-C5_SNP47	5H	138.007	139.097	morex_contig_274209:2899	morex_contig_274209	2899
SC-C5_SNP48	5H	141.965	143.542	morex_contig_7490:473	morex_contig_7490	473
SC-C5_SNP49	5H	144.42	143.681	morex_contig_244290:1280	morex_contig_244290	1280
SC-C5_SNP50	5H	147.926	145.833	morex_contig_157173:11373	morex_contig_157173	11373
SC-C5_SNP51	5H	150.882	149.236	morex_contig_1601016:317	morex_contig_1601016	317
SC-C5_SNP52	5H	153.27	152.361	morex_contig_45473:10825	morex_contig_45473	10825
SC-C5_SNP53	5H	156.274	155.625	morex_contig_47677:3667	morex_contig_47677	3667
SC-C5_SNP54	5H	160.966	160.694	morex_contig_48981:7631	morex_contig_48981	7631
SC-C5_SNP55	5H	162.89	161.389	morex_contig_49169:3766	morex_contig_49169	3766
SC-C5_SNP56	5H	167.591	167.569	morex_contig_452876:6819	morex_contig_452876	6819
SC-C5_SNP57	5H	169.52	166.319	morex_contig_37036:42	morex_contig_37036	42
SC-C5_SNP58	5H	173.061	166.806	morex_contig_128167:257	morex_contig_128167	257
SC-C5_SNP59	5H	174.563	169.375	morex_contig_249124:726	morex_contig_249124	726
SC-C6_SNP1	6H	0	0.283286	morex_contig_260116:479	morex_contig_260116	479
SC-C6_SNP2	6H	3.884	4.81586	morex_contig_45330:4393	morex_contig_45330	4393
SC-C6_SNP3	6H	6.737		morex_contig_2550500:716	morex_contig_2550500	716
SC-C6_SNP4	6H	8.67	10.8357	morex_contig_427822:611	morex_contig_427822	611
SC-C6_SNP5	6H	11.274	13.6686	morex_contig_158221:1207	morex_contig_158221	1207
SC-C6_SNP6	6H	14.193	13.6686	morex_contig_39030:3401	morex_contig_39030	3401
SC-C6_SNP7	6H	17.742	15.1558	morex_contig_2547616:12009	morex_contig_2547616	12009
SC-C6_SNP8	6H	20.42	24.5042	morex_contig_1611753:1188	morex_contig_1611753	1188
SC-C6_SNP9	6H	23.581	24.3626	morex_contig_2553470:1358	morex_contig_2553470	1358
SC-C6_SNP10	6H	26.675		morex_contig_239940:1082	morex_contig_239940	1082
SC-C6_SNP11	6H	29.521	28.8952	morex_contig_245031:1062	morex_contig_245031	1062
SC-C6_SNP12	6H	32.985	35.8003	morex_contig_62792:2002	morex_contig_62792	2002
SC-C6_SNP13	6H	35.844	37.9603	morex_contig_1579333:1494	morex_contig_1579333	1494
SC-C6_SNP14	6H	38.211	50.9228	morex_contig_1557908:1182	morex_contig_1557908	1182
SC-C6_SNP15	6H	41.69	45.9632	morex_contig_42346:1439	morex_contig_42346	1439
SC-C6_SNP16	6H	44.263	48.9377	morex_contig_220455:522	morex_contig_220455	522
SC-C6_SNP17	6H	47.369	50.9915	morex_contig_1594229:563	morex_contig_1594229	563
SC-C6_SNP18	6H	50.353	58.1445	morex_contig_135925:6035	morex_contig_135925	6035
SC-C6_SNP19	6H	53.453		morex_contig_2549111:777	morex_contig_2549111	777
SC-C6_SNP20	6H	57.097	64.4476	morex_contig_45582:6637	morex_contig_45582	6637
SC-C6_SNP21	6H	60.788	68.9093	morex_contig_1558994:1838	morex_contig_1558994	1838
SC-C6_SNP22	6H	61.764	70.5098	morex_contig_37922:3591	morex_contig_37922	3591
SC-C6_SNP23	6H	64.217	72.1671	morex_contig_135063:89	morex_contig_135063	89
SC-C6_SNP24	6H	67.112	73.796	morex_contig_1559636:715	morex_contig_1559636	715
SC-C6_SNP25	6H	72.185		morex_contig_274170:577	morex_contig_274170	577
SC-C6_SNP26	6H	75.188	91.0512	morex_contig_1559024:1347	morex_contig_1559024	1347
SC-C6_SNP27	6H	77.566	85.8357	morex_contig_158811:307	morex_contig_158811	307
SC-C6_SNP28	6H	80.267	87.6062	morex_contig_1559123:727	morex_contig_1559123	727
SC-C6_SNP29	6H	83.361	91.7139	morex_contig_2547976:2076	morex_contig_2547976	2076
SC-C6_SNP30	6H	87.966	92.2805	morex_contig_7304:2311	morex_contig_7304	2311
SC-C6_SNP31	6H	89.39	91.7139	morex_contig_274104:3802	morex_contig_274104	3802
SC-C6_SNP32	6H	92.73	94.7592	morex_contig_159294:3852	morex_contig_159294	3852
SC-C6_SNP33	6H	95.643	94.9717	morex_contig_2548552:2599	morex_contig_2548552	2599
SC-C6_SNP34	6H	98.197	100.85	morex_contig_1562140:731	morex_contig_1562140	731
SC-C6_SNP35	6H	101.306	105.241	morex_contig_141650:1821	morex_contig_141650	1821
SC-C6_SNP36	6H	104.399	105.312	morex_contig_2560906:2336	morex_contig_2560906	2336
SC-C6_SNP37	6H	107.462	116.402	morex_contig_48473:12676	morex_contig_48473	12676
SC-C6_SNP38	6H	110.062	113.244	morex_contig_121254:1025	morex_contig_121254	1025
SC-C6_SNP39	6H	113.003	116.006	morex_contig_138164:5769	morex_contig_138164	5769
SC-C6_SNP40	6H	116.815	117.918	morex_contig_43201:13484	morex_contig_43201	13484
SC-C6_SNP41	6H	119.231		morex_contig_1567476:5452	morex_contig_1567476	5452
SC-C7_SNP1	7H	0	0.283286	morex_contig_244090:5152	morex_contig_244090	5152
SC-C7_SNP2	7H	2.489	1.48725	morex_contig_44516:4927	morex_contig_44516	4927
SC-C7_SNP3	7H	3.967		morex_contig_58048:12429	morex_contig_58048	12429
SC-C7_SNP4	7H	6.317	2.05382	morex_contig_2548098:2688	morex_contig_2548098	2688
SC-C7_SNP5	7H	9.179	5.73943	morex_contig_7737:231	morex_contig_7737	231
SC-C7_SNP6	7H	11.684	12.7479	morex_contig_1563852:3690	morex_contig_1563852	3690
SC-C7_SNP7	7H	14.069	13.881	morex_contig_135005:478	morex_contig_135005	478
SC-C7_SNP8	7H	16.909	13.881	morex_contig_49158:2387	morex_contig_49158	2387
SC-C7_SNP9	7H	19.316	13.881	morex_contig_68041:1888	morex_contig_68041	1888
SC-C7_SNP10	7H	22.871	13.9518	morex_contig_1579211:1748	morex_contig_1579211	1748
SC-C7_SNP11	7H	25.971	21.3881	morex_contig_1592679:1573	morex_contig_1592679	1573
SC-C7_SNP12	7H	29.512	23.3003	morex_contig_49330:4815	morex_contig_49330	4815
SC-C7_SNP13	7H	32.127	23.796	morex_contig_59273:4789	morex_contig_59273	4789
SC-C7_SNP14	7H	34.99	29.9575	morex_contig_40986:1855	morex_contig_40986	1855
SC-C7_SNP15	7H	36.91	27.8294	morex_contig_215330:2777	morex_contig_215330	2777
SC-C7_SNP16	7H	40.642	28.9753	morex_contig_1566135:3287	morex_contig_1566135	3287
SC-C7_SNP17	7H	43.019	34.2068	morex_contig_1558099:3852	morex_contig_1558099	3852
SC-C7_SNP18	7H	46.411	37.6062	morex_contig_54397:4517	morex_contig_54397	4517
SC-C7_SNP19	7H	49.297	38.8102	morex_contig_442047:925	morex_contig_442047	925
SC-C7_SNP20	7H	52.613	41.9972	morex_contig_134884:454	morex_contig_134884	454
SC-C7_SNP21	7H	55.513	47.032	morex_contig_309415:7689	morex_contig_309415	7689
SC-C7_SNP22	7H	56.984	46.3881	morex_contig_66991:686	morex_contig_66991	686
SC-C7_SNP23	7H	61.117	47.7337	morex_contig_61478:1309	morex_contig_61478	1309
SC-C7_SNP24	7H	64.017	49.7167	morex_contig_464910:6454	morex_contig_464910	6454
SC-C7_SNP25	7H	67.002		morex_contig_274244:233	morex_contig_274244	233
SC-C7_SNP26	7H	69.876	60.8357	morex_contig_38476:753	morex_contig_38476	753
SC-C7_SNP27	7H	72.326	61.9688	morex_contig_1580804:2074	morex_contig_1580804	2074
SC-C7_SNP28	7H	75.353	67.6345	morex_contig_1561483:3202	morex_contig_1561483	3202
SC-C7_SNP29	7H	78.287	70.5028	morex_contig_46219:3324	morex_contig_46219	3324
SC-C7_SNP30	7H	81.375	76.4661	morex_contig_126397:1258	morex_contig_126397	1258
SC-C7_SNP31	7H	84.459	76.4164	morex_contig_1570092:3859	morex_contig_1570092	3859
SC-C7_SNP32	7H	87.423	79.8159	morex_contig_36844:10303	morex_contig_36844	10303
SC-C7_SNP33	7H	90.03	84.3484	morex_contig_44773:584	morex_contig_44773	584
SC-C7_SNP34	7H	93.109	91.1108	morex_contig_1562425:3100	morex_contig_1562425	3100
SC-C7_SNP35	7H	95.127	91.9263	morex_contig_61447:3667	morex_contig_61447	3667
SC-C7_SNP36	7H	99.594	97.238	morex_contig_38246:4314	morex_contig_38246	4314
SC-C7_SNP37	7H	103.85	93.9093	morex_contig_274258:4653	morex_contig_274258	4653
SC-C7_SNP38	7H	106.698	103.045	morex_contig_1562058:4179	morex_contig_1562058	4179
SC-C7_SNP39	7H	109.04	106.445	morex_contig_56980:2276	morex_contig_56980	2276
SC-C7_SNP40	7H	112.841	106.445	morex_contig_136844:2685	morex_contig_136844	2685
SC-C7_SNP41	7H	115.686	110.269	morex_contig_135006:156	morex_contig_135006	156
SC-C7_SNP42	7H	118.19		morex_contig_119275:273	morex_contig_119275	273
SC-C7_SNP43	7H	121.167	116.076	morex_contig_46326:3383	morex_contig_46326	3383
SC-C7_SNP44	7H	124.469	119.972	morex_contig_43500:11456	morex_contig_43500	11456
SC-C7_SNP45	7H	127.462	120.397	morex_contig_53700:5513	morex_contig_53700	5513
SC-C7_SNP46	7H	130.129	124.575	morex_contig_2547409:736	morex_contig_2547409	736
SC-C7_SNP47	7H	133.138	126.275	morex_contig_1561200:1878	morex_contig_1561200	1878
SC-C7_SNP48	7H	136.164	106.374	morex_contig_161608:59	morex_contig_161608	59
SC-C7_SNP49	7H	139.049	129.533	morex_contig_2553180:1805	morex_contig_2553180	1805
SC-C7_SNP50	7H	142.418	133.924	morex_contig_1571718:5472	morex_contig_1571718	5472
SC-C7_SNP51	7H	145.743	132.725	morex_contig_68092:834	morex_contig_68092	834
SC-C7_SNP52	7H	146.21		morex_contig_52748:779	morex_contig_52748	779
SC-C7_SNP53	7H	150.772	140.864	morex_contig_37190:3035	morex_contig_37190	3035
SC-C7_SNP54	7H	152.788	140.722	morex_contig_52734:1670	morex_contig_52734	1670
SC-C7_SNP55	7H	156.676	140.864	morex_contig_44682:1154	morex_contig_44682	1154

## Sheet: VxDC skeletal map
Marker	Chromosome	MSTMAP position (cM)	POPSEQ position (cM)	SNP ID	Morex contig	SNP position
DC-C1_SNP1	1H	0	0.106232	morex_contig_39267:3928	morex_contig_39267	3928
DC-C1_SNP2	1H	2.933	2.33711	morex_contig_273346:5220	morex_contig_273346	5220
DC-C1_SNP3	1H	5.271	4.10765	morex_contig_43888:6098	morex_contig_43888	6098
DC-C1_SNP4	1H	8.646	8.49858	morex_contig_39247:1417	morex_contig_39247	1417
DC-C1_SNP5	1H	11.043	15.085	morex_contig_1592996:915	morex_contig_1592996	915
DC-C1_SNP6	1H	14.857	17.7762	morex_contig_159124:1666	morex_contig_159124	1666
DC-C1_SNP7	1H	17.24	19.9765	morex_contig_10961:290	morex_contig_10961	290
DC-C1_SNP8	1H	19.645	21.1756	morex_contig_46061:7699	morex_contig_46061	7699
DC-C1_SNP9	1H	22.937	18.8197	morex_contig_44780:230	morex_contig_44780	230
DC-C1_SNP10	1H	25.333	27.4079	morex_contig_2549726:1962	morex_contig_2549726	1962
DC-C1_SNP11	1H	28.623	27.8329	morex_contig_2550734:1511	morex_contig_2550734	1511
DC-C1_SNP12	1H	31.787	32.153	morex_contig_1576310:2115	morex_contig_1576310	2115
DC-C1_SNP13	1H	33.639		morex_contig_12164:814	morex_contig_12164	814
DC-C1_SNP14	1H	37.444	42.0968	morex_contig_62731:2396	morex_contig_62731	2396
DC-C1_SNP15	1H	40.231	49.6412	morex_contig_136918:2311	morex_contig_136918	2311
DC-C1_SNP16	1H	44.055	42.3513	morex_contig_1561783:5022	morex_contig_1561783	5022
DC-C1_SNP17	1H	47.741	46.9168	morex_contig_1581979:216	morex_contig_1581979	216
DC-C1_SNP18	1H	50.065	46.4589	morex_contig_38738:9096	morex_contig_38738	9096
DC-C1_SNP19	1H	53.332	49.5751	morex_contig_61738:1465	morex_contig_61738	1465
DC-C1_SNP20	1H	56.657	52.5496	morex_contig_48490:1542	morex_contig_48490	1542
DC-C1_SNP21	1H	59.853	54.5326	morex_contig_126404:298	morex_contig_126404	298
DC-C1_SNP22	1H	62.195	55.949	morex_contig_44689:4589	morex_contig_44689	4589
DC-C1_SNP23	1H	64.031	57.755	morex_contig_53157:5912	morex_contig_53157	5912
DC-C1_SNP24	1H	67.401	61.8272	morex_contig_12848:77	morex_contig_12848	77
DC-C1_SNP25	1H	69.761	62.8187	morex_contig_46701:6171	morex_contig_46701	6171
DC-C1_SNP26	1H	72.621	64.0227	morex_contig_5783:3347	morex_contig_5783	3347
DC-C1_SNP27	1H	73.084	67.9178	morex_contig_57468:1564	morex_contig_57468	1564
DC-C1_SNP28	1H	76.118	70.3966	morex_contig_40245:8089	morex_contig_40245	8089
DC-C1_SNP29	1H	79.47	76.8414	morex_contig_1577086:3712	morex_contig_1577086	3712
DC-C1_SNP30	1H	81.715	76.8414	morex_contig_1574560:447	morex_contig_1574560	447
DC-C1_SNP31	1H	84.94	84.5704	morex_contig_53709:4163	morex_contig_53709	4163
DC-C1_SNP32	1H	88.247	88.9354	morex_contig_136669:5147	morex_contig_136669	5147
DC-C1_SNP33	1H	91.12	88.9354	morex_contig_2548316:2481	morex_contig_2548316	2481
DC-C1_SNP34	1H	94.397	90.4391	morex_contig_1589752:958	morex_contig_1589752	958
DC-C1_SNP35	1H	97.114	90.4391	morex_contig_139861:1220	morex_contig_139861	1220
DC-C1_SNP36	1H	99.96	97.9462	morex_contig_86245:1679	morex_contig_86245	1679
DC-C1_SNP37	1H	102.945	97.5212	morex_contig_137587:3714	morex_contig_137587	3714
DC-C1_SNP38	1H	105.359	100.142	morex_contig_1579985:1191	morex_contig_1579985	1191
DC-C1_SNP39	1H	108.973		morex_contig_38009:1921	morex_contig_38009	1921
DC-C1_SNP40	1H	110.026	105.91	morex_contig_357655:2385	morex_contig_357655	2385
DC-C1_SNP41	1H	114.801	108.175	morex_contig_1596635:1954	morex_contig_1596635	1954
DC-C1_SNP42	1H	117.639		morex_contig_1569600:486	morex_contig_1569600	486
DC-C1_SNP43	1H	120.05	118.98	morex_contig_1593140:477	morex_contig_1593140	477
DC-C1_SNP44	1H	122.864	119.405	morex_contig_1559452:3342	morex_contig_1559452	3342
DC-C1_SNP45	1H	127.222	125.082	morex_contig_52827:184	morex_contig_52827	184
DC-C1_SNP46	1H	131.928	128.329	morex_contig_132049:3116	morex_contig_132049	3116
DC-C1_SNP47	1H	134.9	131.941	morex_contig_1584032:191	morex_contig_1584032	191
DC-C2_SNP1	2H	0	2.12465	morex_contig_1578718:1449	morex_contig_1578718	1449
DC-C2_SNP2	2H	0	2.26629	morex_contig_56082:7263	morex_contig_56082	7263
DC-C2_SNP3	2H	2.871	2.19547	morex_contig_158753:6352	morex_contig_158753	6352
DC-C2_SNP4	2H	4.706	6.30312	morex_contig_1558762:4918	morex_contig_1558762	4918
DC-C2_SNP5	2H	6.649	6.5864	morex_contig_7517:1075	morex_contig_7517	1075
DC-C2_SNP6	2H	9.927	7.43626	morex_contig_50954:10711	morex_contig_50954	10711
DC-C2_SNP7	2H	12.318	7.43626	morex_contig_44353:1492	morex_contig_44353	1492
DC-C2_SNP8	2H	15.157	12.7479	morex_contig_162052:1055	morex_contig_162052	1055
DC-C2_SNP9	2H	18.016	16.7847	morex_contig_39851:7560	morex_contig_39851	7560
DC-C2_SNP10	2H	21.704	18.9093	morex_contig_1609384:1188	morex_contig_1609384	1188
DC-C2_SNP11	2H	23.532	19.051	morex_contig_61987:9288	morex_contig_61987	9288
DC-C2_SNP12	2H	26.735	23.796	morex_contig_137062:1709	morex_contig_137062	1709
DC-C2_SNP13	2H	29.505	25.3541	morex_contig_47993:3852	morex_contig_47993	3852
DC-C2_SNP14	2H	32.357	38.237	morex_contig_244014:3991	morex_contig_244014	3991
DC-C2_SNP15	2H	34.655	33.6756	morex_contig_57446:4817	morex_contig_57446	4817
DC-C2_SNP16	2H	37.661		morex_contig_55386:4856	morex_contig_55386	4856
DC-C2_SNP17	2H	38.661	40.2266	morex_contig_39326:8716	morex_contig_39326	8716
DC-C2_SNP18	2H	41.634	41.8555	morex_contig_68173:8073	morex_contig_68173	8073
DC-C2_SNP19	2H	44.081	46.4266	morex_contig_328579:286	morex_contig_328579	286
DC-C2_SNP20	2H	48.224	58.0524	morex_contig_1565521:5624	morex_contig_1565521	5624
DC-C2_SNP21	2H	51.562	50.779	morex_contig_134673:1320	morex_contig_134673	1320
DC-C2_SNP22	2H	54.752	51.4873	morex_contig_330795:742	morex_contig_330795	742
DC-C2_SNP23	2H	57.056	50.0463	morex_contig_175023:421	morex_contig_175023	421
DC-C2_SNP24	2H	60.753	58.7819	morex_contig_45494:2657	morex_contig_45494	2657
DC-C2_SNP25	2H	63.153	58.7819	morex_contig_150061:9577	morex_contig_150061	9577
DC-C2_SNP26	2H	66.484	64.4476	morex_contig_162436:1691	morex_contig_162436	1691
DC-C2_SNP27	2H	68.797	67.3513	morex_contig_52606:2105	morex_contig_52606	2105
DC-C2_SNP28	2H	75.268	70.8215	morex_contig_1563347:3816	morex_contig_1563347	3816
DC-C2_SNP29	2H	77.967	73.7252	morex_contig_33:276	morex_contig_33	276
DC-C2_SNP30	2H	79.383	74.0793	morex_contig_2550660:4293	morex_contig_2550660	4293
DC-C2_SNP31	2H	82.691	76.204	morex_contig_1564252:2575	morex_contig_1564252	2575
DC-C2_SNP32	2H	84.587	76.7705	morex_contig_55225:2594	morex_contig_55225	2594
DC-C2_SNP33	2H	87.051	76.0623	morex_contig_135702:4234	morex_contig_135702	4234
DC-C2_SNP34	2H	90.331	80.3824	morex_contig_138561:1592	morex_contig_138561	1592
DC-C2_SNP35	2H	93.042	87.6992	morex_contig_268518:4063	morex_contig_268518	4063
DC-C2_SNP36	2H	96.319	86.7564	morex_contig_41671:7164	morex_contig_41671	7164
DC-C2_SNP37	2H	99.019	90.4391	morex_contig_73808:1208	morex_contig_73808	1208
DC-C2_SNP38	2H	101.702	94.5467	morex_contig_99731:1971	morex_contig_99731	1971
DC-C2_SNP39	2H	104.427	94.4672	morex_contig_2565924:232	morex_contig_2565924	232
DC-C2_SNP40	2H	107.703	94.4672	morex_contig_6394:857	morex_contig_6394	857
DC-C2_SNP41	2H	109.956	98.7	morex_contig_66757:4053	morex_contig_66757	4053
DC-C2_SNP42	2H	113.127	106.863	morex_contig_54922:811	morex_contig_54922	811
DC-C2_SNP43	2H	116.333	107.365	morex_contig_1560309:1978	morex_contig_1560309	1978
DC-C2_SNP44	2H	119.559	107.365	morex_contig_39544:14692	morex_contig_39544	14692
DC-C2_SNP45	2H	122.7	114.093	morex_contig_40382:7140	morex_contig_40382	7140
DC-C2_SNP46	2H	125.06	114.518	morex_contig_42593:10104	morex_contig_42593	10104
DC-C2_SNP47	2H	128.72	120.042	morex_contig_137291:4127	morex_contig_137291	4127
DC-C2_SNP48	2H	131.109	125.354	morex_contig_45205:4443	morex_contig_45205	4443
DC-C2_SNP49	2H	134.758	129.745	morex_contig_8574:2353	morex_contig_8574	2353
DC-C2_SNP50	2H	137.092	131.02	morex_contig_141752:59	morex_contig_141752	59
DC-C2_SNP51	2H	140.289	135.623	morex_contig_1587183:1946	morex_contig_1587183	1946
DC-C2_SNP52	2H	143.628	138.173	morex_contig_374975:351	morex_contig_374975	351
DC-C2_SNP53	2H	145.922	138.598	morex_contig_37283:1860	morex_contig_37283	1860
DC-C2_SNP54	2H	149.861	140.652	morex_contig_1563302:2801	morex_contig_1563302	2801
DC-C2_SNP55	2H	152.216	141.501	morex_contig_135215:1843	morex_contig_135215	1843
DC-C2_SNP56	2H	155.077	146.53	morex_contig_438554:3872	morex_contig_438554	3872
DC-C2_SNP57	2H	158.263	148.159	morex_contig_1595518:219	morex_contig_1595518	219
DC-C2_SNP58	2H	159.715	148.159	morex_contig_54095:4550	morex_contig_54095	4550
DC-C3_SNP1	3H	0	2.16006	morex_contig_121840:1535	morex_contig_121840	1535
DC-C3_SNP2	3H	3.327	2.69122	morex_contig_200159:894	morex_contig_200159	894
DC-C3_SNP3	3H	5.654	2.9745	morex_contig_40454:280	morex_contig_40454	280
DC-C3_SNP4	3H	8.455	6.37394	morex_contig_58925:1450	morex_contig_58925	1450
DC-C3_SNP5	3H	10.753	8.60482	morex_contig_63790:1819	morex_contig_63790	1819
DC-C3_SNP6	3H	13.614	9.56091	morex_contig_1572770:1525	morex_contig_1572770	1525
DC-C3_SNP7	3H	16.389	8.92351	morex_contig_136587:1861	morex_contig_136587	1861
DC-C3_SNP8	3H	19.51	15.1558	morex_contig_2547231:2222	morex_contig_2547231	2222
DC-C3_SNP9	3H	21.787	20.3966	morex_contig_66576:6622	morex_contig_66576	6622
DC-C3_SNP10	3H	24.106	24.7167	morex_contig_43790:2498	morex_contig_43790	2498
DC-C3_SNP11	3H	26.941	25.2833	morex_contig_395057:2862	morex_contig_395057	2862
DC-C3_SNP12	3H	29.902	32.4849	morex_contig_159855:2047	morex_contig_159855	2047
DC-C3_SNP13	3H	32.193	37.1105	morex_contig_1558319:1017	morex_contig_1558319	1017
DC-C3_SNP14	3H	36.005	37.3938	morex_contig_1585850:694	morex_contig_1585850	694
DC-C3_SNP15	3H	38.487	32.4849	morex_contig_63015:768	morex_contig_63015	768
DC-C3_SNP16	3H	42.954	39.3768	morex_contig_42550:6998	morex_contig_42550	6998
DC-C3_SNP17	3H	45.284	45.5499	morex_contig_2547093:543	morex_contig_2547093	543
DC-C3_SNP18	3H	47.711	46.669	morex_contig_78661:5131	morex_contig_78661	5131
DC-C3_SNP19	3H	49.654	45.8215	morex_contig_61636:1818	morex_contig_61636	1818
DC-C3_SNP20	3H	53.347	52.03	morex_contig_54181:5130	morex_contig_54181	5130
DC-C3_SNP21	3H	55.628	49.2918	morex_contig_43493:9087	morex_contig_43493	9087
DC-C3_SNP22	3H	58.902	57.0822	morex_contig_6324:2889	morex_contig_6324	2889
DC-C3_SNP23	3H	61.192	59.3484	morex_contig_140760:534	morex_contig_140760	534
DC-C3_SNP24	3H	64.03	64.1643	morex_contig_53012:452	morex_contig_53012	452
DC-C3_SNP25	3H	65.91	68.2011	morex_contig_79875:2922	morex_contig_79875	2922
DC-C3_SNP26	3H	68.27	68.5552	morex_contig_8364:1632	morex_contig_8364	1632
DC-C3_SNP27	3H	71.491	69.2495	morex_contig_57466:1287	morex_contig_57466	1287
DC-C3_SNP28	3H	74.199	75.7082	morex_contig_42606:8730	morex_contig_42606	8730
DC-C3_SNP29	3H	77.482	76.0623	morex_contig_135723:2617	morex_contig_135723	2617
DC-C3_SNP30	3H	80.245	84.4193	morex_contig_139608:219	morex_contig_139608	219
DC-C3_SNP31	3H	83.432	86.3314	morex_contig_530808:1389	morex_contig_530808	1389
DC-C3_SNP32	3H	86.195	88.2436	morex_contig_1589943:1258	morex_contig_1589943	1258
DC-C3_SNP33	3H	89.907	90.1558	morex_contig_1557906:5597	morex_contig_1557906	5597
DC-C3_SNP34	3H	92.777	90.3329	morex_contig_1570130:4884	morex_contig_1570130	4884
DC-C3_SNP35	3H	95.625	93.8179	morex_contig_1569762:1345	morex_contig_1569762	1345
DC-C3_SNP36	3H	97.511		morex_contig_41322:6116	morex_contig_41322	6116
DC-C3_SNP37	3H	100.514	100.283	morex_contig_137851:3646	morex_contig_137851	3646
DC-C3_SNP38	3H	103.736	104.32	morex_contig_135350:1633	morex_contig_135350	1633
DC-C3_SNP39	3H	106.03	106.091	morex_contig_98073:9198	morex_contig_98073	9198
DC-C3_SNP40	3H	108.775	108.428	morex_contig_41521:3191	morex_contig_41521	3191
DC-C3_SNP41	3H	111.491		morex_contig_49472:1802	morex_contig_49472	1802
DC-C3_SNP42	3H	114.843	116.997	morex_contig_52103:6620	morex_contig_52103	6620
DC-C3_SNP43	3H	117.619	118.909	morex_contig_2625647:323	morex_contig_2625647	323
DC-C3_SNP44	3H	120.398	123.229	morex_contig_1563774:568	morex_contig_1563774	568
DC-C3_SNP45	3H	123.213	126.062	morex_contig_118314:2869	morex_contig_118314	2869
DC-C3_SNP46	3H	126.911	128.754	morex_contig_40759:11251	morex_contig_40759	11251
DC-C3_SNP47	3H	129.192	132.932	morex_contig_51282:753	morex_contig_51282	753
DC-C3_SNP48	3H	132.043	135.482	morex_contig_125855:2641	morex_contig_125855	2641
DC-C3_SNP49	3H	134.825	139.448	morex_contig_49607:2671	morex_contig_49607	2671
DC-C3_SNP50	3H	137.341	142.139	morex_contig_138106:358	morex_contig_138106	358
DC-C3_SNP51	3H	140.228	142.918	morex_contig_38769:631	morex_contig_38769	631
DC-C3_SNP52	3H	143.441	145.397	morex_contig_1603992:144	morex_contig_1603992	144
DC-C3_SNP53	3H	147.209	148.442	morex_contig_65301:5356	morex_contig_65301	5356
DC-C3_SNP54	3H	151.532	149.15	morex_contig_2554411:260	morex_contig_2554411	260
DC-C3_SNP55	3H	154.824	154.887	morex_contig_44699:5059	morex_contig_44699	5059
DC-C3_SNP56	3H	157.176	150.013	morex_contig_39472:3466	morex_contig_39472	3466
DC-C4_SNP1	4H	0	0.779037	morex_contig_1558407:2036	morex_contig_1558407	2036
DC-C4_SNP2	4H	2.832	3.47025	morex_contig_38669:1328	morex_contig_38669	1328
DC-C4_SNP3	4H	4.671	1.02052	morex_contig_6160:9747	morex_contig_6160	9747
DC-C4_SNP4	4H	7.977	13.6321	morex_contig_1992063:793	morex_contig_1992063	793
DC-C4_SNP5	4H	10.299	14.4315	morex_contig_78730:2693	morex_contig_78730	2693
DC-C4_SNP6	4H	13.508	14.9433	morex_contig_37322:1187	morex_contig_37322	1187
DC-C4_SNP7	4H	15.745	14.4315	morex_contig_67220:2585	morex_contig_67220	2585
DC-C4_SNP8	4H	21.835	21.1756	morex_contig_37237:4108	morex_contig_37237	4108
DC-C4_SNP9	4H	22.294	21.1756	morex_contig_58438:373	morex_contig_58438	373
DC-C4_SNP10	4H	24.654	21.1756	morex_contig_2552458:48	morex_contig_2552458	48
DC-C4_SNP11	4H	27.383		morex_contig_7814:2670	morex_contig_7814	2670
DC-C4_SNP12	4H	28.317	25.8499	morex_contig_45113:1920	morex_contig_45113	1920
DC-C4_SNP13	4H	31.716	28.1161	morex_contig_2548481:2408	morex_contig_2548481	2408
DC-C4_SNP14	4H	35.098	34.5609	morex_contig_472559:1356	morex_contig_472559	1356
DC-C4_SNP15	4H	38.891	34.5609	morex_contig_61826:74	morex_contig_61826	74
DC-C4_SNP16	4H	40.753	35.9065	morex_contig_47910:1587	morex_contig_47910	1587
DC-C4_SNP17	4H	45.821		morex_contig_134157:3989	morex_contig_134157	3989
DC-C4_SNP18	4H	49.675	36.3479	morex_contig_245734:337	morex_contig_245734	337
DC-C4_SNP19	4H	52.407	43.3428	morex_contig_134:333	morex_contig_134	333
DC-C4_SNP20	4H	54.2	43.5552	morex_contig_156655:1098	morex_contig_156655	1098
DC-C4_SNP21	4H	57.409	45.6799	morex_contig_46818:5026	morex_contig_46818	5026
DC-C4_SNP22	4H	61.921	50.9915	morex_contig_1571157:1205	morex_contig_1571157	1205
DC-C4_SNP23	4H	64.875	50.9915	morex_contig_8884:236	morex_contig_8884	236
DC-C4_SNP24	4H	67.246	54.6301	morex_contig_1908762:613	morex_contig_1908762	613
DC-C4_SNP25	4H	70.598	57.2946	morex_contig_135150:8735	morex_contig_135150	8735
DC-C4_SNP26	4H	72.999	59.7025	morex_contig_1682823:460	morex_contig_1682823	460
DC-C4_SNP27	4H	75.252	59.6317	morex_contig_226141:4057	morex_contig_226141	4057
DC-C4_SNP28	4H	79.636	65.1558	morex_contig_52981:3850	morex_contig_52981	3850
DC-C4_SNP29	4H	82.504	66.9972	morex_contig_1565302:847	morex_contig_1565302	847
DC-C4_SNP30	4H	85.701		morex_contig_1575178:1303	morex_contig_1575178	1303
DC-C4_SNP31	4H	87.117	66.939	morex_contig_1571885:676	morex_contig_1571885	676
DC-C4_SNP32	4H	90.729		morex_contig_2008415:104	morex_contig_2008415	104
DC-C4_SNP33	4H	90.729	78.6827	morex_contig_78889:1034	morex_contig_78889	1034
DC-C4_SNP34	4H	94.479	80.4533	morex_contig_136753:2252	morex_contig_136753	2252
DC-C4_SNP35	4H	97.657	85.3399	morex_contig_128449:5917	morex_contig_128449	5917
DC-C4_SNP36	4H	100.015	91.2181	morex_contig_1565145:2186	morex_contig_1565145	2186
DC-C4_SNP37	4H	102.735	98.8486	morex_contig_7817:225	morex_contig_7817	225
DC-C4_SNP38	4H	105.135	99.0793	morex_contig_1579698:1824	morex_contig_1579698	1824
DC-C4_SNP39	4H	107.637	98.9377	morex_contig_43113:10136	morex_contig_43113	10136
DC-C4_SNP40	4H	109.498	101.366	morex_contig_78786:1715	morex_contig_78786	1715
DC-C4_SNP41	4H	112.868	99.4334	morex_contig_140936:2296	morex_contig_140936	2296
DC-C4_SNP42	4H	115.635	102.55	morex_contig_63765:2746	morex_contig_63765	2746
DC-C4_SNP43	4H	118.409	103.754	morex_contig_1560659:1816	morex_contig_1560659	1816
DC-C4_SNP44	4H	120.747	109.042	morex_contig_6930:1247	morex_contig_6930	1247
DC-C4_SNP45	4H	122.111	110.446	morex_contig_1586696:1896	morex_contig_1586696	1896
DC-C4_SNP46	4H	125.298	114.943	morex_contig_1569145:2133	morex_contig_1569145	2133
DC-C4_SNP47	4H	128.115	111.967	morex_contig_42481:13436	morex_contig_42481	13436
DC-C4_SNP48	4H	129.519	111.967	morex_contig_61772:1420	morex_contig_61772	1420
DC-C4_SNP49	4H	130.014		morex_contig_1594596:257	morex_contig_1594596	257
DC-C5_SNP1	5H	0	0.972222	morex_contig_214881:2845	morex_contig_214881	2845
DC-C5_SNP2	5H	4.713	4.16667	morex_contig_49624:4311	morex_contig_49624	4311
DC-C5_SNP3	5H	7.521	5.27778	morex_contig_1561859:3505	morex_contig_1561859	3505
DC-C5_SNP4	5H	10.861	14.2361	morex_contig_39151:7258	morex_contig_39151	7258
DC-C5_SNP5	5H	13.188	13.75	morex_contig_173141:40	morex_contig_173141	40
DC-C5_SNP6	5H	17.098	23.6673	morex_contig_369253:1464	morex_contig_369253	1464
DC-C5_SNP7	5H	17.098		morex_contig_58735:2269	morex_contig_58735	2269
DC-C5_SNP8	5H	20.294		morex_contig_2546731:2106	morex_contig_2546731	2106
DC-C5_SNP9	5H	23.159	30.5556	morex_contig_46206:8651	morex_contig_46206	8651
DC-C5_SNP10	5H	24.527		morex_contig_1559286:7679	morex_contig_1559286	7679
DC-C5_SNP11	5H	24.527	30.5556	morex_contig_89339:10106	morex_contig_89339	10106
DC-C5_SNP12	5H	28.38	30.5556	morex_contig_56495:6733	morex_contig_56495	6733
DC-C5_SNP13	5H	31.155	31.9444	morex_contig_368757:368	morex_contig_368757	368
DC-C5_SNP14	5H	34.418	34.0972	morex_contig_244934:2848	morex_contig_244934	2848
DC-C5_SNP15	5H	37.816	43.7605	morex_contig_157059:4716	morex_contig_157059	4716
DC-C5_SNP16	5H	41.085	41.8056	morex_contig_1581039:2630	morex_contig_1581039	2630
DC-C5_SNP17	5H	44.203	44.0972	morex_contig_111379:1632	morex_contig_111379	1632
DC-C5_SNP18	5H	46.05	43.6806	morex_contig_158498:3083	morex_contig_158498	3083
DC-C5_SNP19	5H	49.723	43.7605	morex_contig_1563914:1327	morex_contig_1563914	1327
DC-C5_SNP20	5H	52.89	48.2639	morex_contig_109208:284	morex_contig_109208	284
DC-C5_SNP21	5H	55.321	48.3765	morex_contig_64130:3979	morex_contig_64130	3979
DC-C5_SNP22	5H	57.723	48.3765	morex_contig_56835:5547	morex_contig_56835	5547
DC-C5_SNP23	5H	59.665	49.8891	morex_contig_1572287:3833	morex_contig_1572287	3833
DC-C5_SNP24	5H	61.005	55.1034	morex_contig_1566712:966	morex_contig_1566712	966
DC-C5_SNP25	5H	64.227	51.0128	morex_contig_53246:2439	morex_contig_53246	2439
DC-C5_SNP26	5H	67.064	60.4861	morex_contig_44517:1172	morex_contig_44517	1172
DC-C5_SNP27	5H	70.403	72.5	morex_contig_48643:2885	morex_contig_48643	2885
DC-C5_SNP28	5H	73.271	80.8098	morex_contig_1590858:1279	morex_contig_1590858	1279
DC-C5_SNP29	5H	76.176	75.5556	morex_contig_138947:2631	morex_contig_138947	2631
DC-C5_SNP30	5H	79.38	80.8098	morex_contig_476523:942	morex_contig_476523	942
DC-C5_SNP31	5H	82.087		morex_contig_38168:2250	morex_contig_38168	2250
DC-C5_SNP32	5H	85.329	84.375	morex_contig_1582922:1021	morex_contig_1582922	1021
DC-C5_SNP33	5H	87.75	87.3611	morex_contig_39704:11409	morex_contig_39704	11409
DC-C5_SNP34	5H	89.648	87.3611	morex_contig_5956:783	morex_contig_5956	783
DC-C5_SNP35	5H	92.848	91.1577	morex_contig_42994:4422	morex_contig_42994	4422
DC-C5_SNP36	5H	95.216	93.4028	morex_contig_2549035:4016	morex_contig_2549035	4016
DC-C5_SNP37	5H	98.728	98.5417	morex_contig_138320:1620	morex_contig_138320	1620
DC-C5_SNP38	5H	101.182	99.9336	morex_contig_174971:1373	morex_contig_174971	1373
DC-C5_SNP39	5H	103.438	98.8889	morex_contig_6131:4360	morex_contig_6131	4360
DC-C5_SNP40	5H	106.383	107.083	morex_contig_274490:1037	morex_contig_274490	1037
DC-C5_SNP41	5H	108.715	109.514	morex_contig_40390:13267	morex_contig_40390	13267
DC-C5_SNP42	5H	111.102	108.143	morex_contig_161721:857	morex_contig_161721	857
DC-C5_SNP43	5H	114.272	113.472	morex_contig_1561417:3026	morex_contig_1561417	3026
DC-C5_SNP44	5H	117.946	119.236	morex_contig_177210:2138	morex_contig_177210	2138
DC-C5_SNP45	5H	120.696	119.375	morex_contig_2554132:448	morex_contig_2554132	448
DC-C5_SNP46	5H	121.172	120.069	morex_contig_55628:2992	morex_contig_55628	2992
DC-C5_SNP47	5H	125.221	122.361	morex_contig_69941:2144	morex_contig_69941	2144
DC-C5_SNP48	5H	128.098	125.764	morex_contig_1563364:1263	morex_contig_1563364	1263
DC-C5_SNP49	5H	131.329	130.694	morex_contig_1559343:437	morex_contig_1559343	437
DC-C5_SNP50	5H	133.582	135.278	morex_contig_1565438:3256	morex_contig_1565438	3256
DC-C5_SNP51	5H	136.392	135.764	morex_contig_48274:1143	morex_contig_48274	1143
DC-C5_SNP52	5H	139.162	138.958	morex_contig_40152:2783	morex_contig_40152	2783
DC-C5_SNP53	5H	142.483	139.236	morex_contig_86226:2377	morex_contig_86226	2377
DC-C5_SNP54	5H	143.436	139.653	morex_contig_55641:6207	morex_contig_55641	6207
DC-C5_SNP55	5H	147.833	142.708	morex_contig_160054:1045	morex_contig_160054	1045
DC-C5_SNP56	5H	151.093	143.542	morex_contig_1567029:1179	morex_contig_1567029	1179
DC-C5_SNP57	5H	156.338	143.239	morex_contig_71878:8276	morex_contig_71878	8276
DC-C5_SNP58	5H	156.777	143.239	morex_contig_359877:3603	morex_contig_359877	3603
DC-C5_SNP59	5H	159.67		morex_contig_2567227:1198	morex_contig_2567227	1198
DC-C5_SNP60	5H	160.12	149.236	morex_contig_1601016:317	morex_contig_1601016	317
DC-C5_SNP61	5H	162.861	151.25	morex_contig_194805:2724	morex_contig_194805	2724
DC-C5_SNP62	5H	164.655	151.875	morex_contig_65413:1022	morex_contig_65413	1022
DC-C5_SNP63	5H	167.885	159.167	morex_contig_51038:4732	morex_contig_51038	4732
DC-C5_SNP64	5H	171.112	156.983	morex_contig_121416:3029	morex_contig_121416	3029
DC-C5_SNP65	5H	173.854		morex_contig_1566109:276	morex_contig_1566109	276
DC-C5_SNP66	5H	176.766	167.708	morex_contig_1561367:2282	morex_contig_1561367	2282
DC-C5_SNP67	5H	180.943	166.806	morex_contig_128167:257	morex_contig_128167	257
DC-C5_SNP68	5H	182.859	167.708	morex_contig_136415:4990	morex_contig_136415	4990
DC-C6_SNP1	6H	0	1.84136	morex_contig_136228:2118	morex_contig_136228	2118
DC-C6_SNP2	6H	3.187	6.44476	morex_contig_2549074:3514	morex_contig_2549074	3514
DC-C6_SNP3	6H	6.893	11.119	morex_contig_1568814:1017	morex_contig_1568814	1017
DC-C6_SNP4	6H	9.184	13.6686	morex_contig_242369:646	morex_contig_242369	646
DC-C6_SNP5	6H	11.98		morex_contig_54263:2385	morex_contig_54263	2385
DC-C6_SNP6	6H	12.452	24.5042	morex_contig_1611753:1188	morex_contig_1611753	1188
DC-C6_SNP7	6H	16.145	24.5042	morex_contig_47835:5023	morex_contig_47835	5023
DC-C6_SNP8	6H	19.808	28.4703	morex_contig_274851:4449	morex_contig_274851	4449
DC-C6_SNP9	6H	22.549	31.7205	morex_contig_1582080:2231	morex_contig_1582080	2231
DC-C6_SNP10	6H	25.443	35.9773	morex_contig_41132:6841	morex_contig_41132	6841
DC-C6_SNP11	6H	28.805	50.9228	morex_contig_1557908:1182	morex_contig_1557908	1182
DC-C6_SNP12	6H	31.547		morex_contig_1633326:650	morex_contig_1633326	650
DC-C6_SNP13	6H	34.256	49.0793	morex_contig_138198:461	morex_contig_138198	461
DC-C6_SNP14	6H	37.052	49.221	morex_contig_1570688:1737	morex_contig_1570688	1737
DC-C6_SNP15	6H	40.458	54.8867	morex_contig_105431:2045	morex_contig_105431	2045
DC-C6_SNP16	6H	43.849	60.1983	morex_contig_2244039:164	morex_contig_2244039	164
DC-C6_SNP17	6H	46.257		morex_contig_2549111:777	morex_contig_2549111	777
DC-C6_SNP18	6H	49.117	60.6232	morex_contig_348658:3745	morex_contig_348658	3745
DC-C6_SNP19	6H	52.064	65.9348	morex_contig_63191:2127	morex_contig_63191	2127
DC-C6_SNP20	6H	55.466	72.1671	morex_contig_135063:89	morex_contig_135063	89
DC-C6_SNP21	6H	58.335	74.1501	morex_contig_1592485:1662	morex_contig_1592485	1662
DC-C6_SNP22	6H	60.589	71.7776	morex_contig_86532:1809	morex_contig_86532	1809
DC-C6_SNP23	6H	63.296	78.3994	morex_contig_270759:250	morex_contig_270759	250
DC-C6_SNP24	6H	66.542		morex_contig_274170:577	morex_contig_274170	577
DC-C6_SNP25	6H	69.755	85.8357	morex_contig_158811:307	morex_contig_158811	307
DC-C6_SNP26	6H	72.112	87.6062	morex_contig_58245:3769	morex_contig_58245	3769
DC-C6_SNP27	6H	76.316	92.2805	morex_contig_40030:1100	morex_contig_40030	1100
DC-C6_SNP28	6H	78.525	94.7592	morex_contig_61303:747	morex_contig_61303	747
DC-C6_SNP29	6H	81.339	94.9717	morex_contig_2548552:2599	morex_contig_2548552	2599
DC-C6_SNP30	6H	84.902	100.85	morex_contig_1562140:731	morex_contig_1562140	731
DC-C6_SNP31	6H	87.724	102.975	morex_contig_49976:4295	morex_contig_49976	4295
DC-C6_SNP32	6H	90.122	105.099	morex_contig_115281:166	morex_contig_115281	166
DC-C6_SNP33	6H	93.808	115.227	morex_contig_459219:474	morex_contig_459219	474
DC-C6_SNP34	6H	96.102	116.006	morex_contig_244081:1058	morex_contig_244081	1058
DC-C6_SNP35	6H	99.719	117.989	morex_contig_157044:4941	morex_contig_157044	4941
DC-C6_SNP36	6H	102.443	117.989	morex_contig_1586812:678	morex_contig_1586812	678
DC-C6_SNP37	6H	104.79	117.554	morex_contig_39334:4518	morex_contig_39334	4518
DC-C6_SNP38	6H	106.233	117.554	morex_contig_46615:2996	morex_contig_46615	2996
DC-C7_SNP1	7H	0	1.91218	morex_contig_173884:525	morex_contig_173884	525
DC-C7_SNP2	7H	3.214	1.91218	morex_contig_12243:82	morex_contig_12243	82
DC-C7_SNP3	7H	6.291	6.75835	morex_contig_49967:6137	morex_contig_49967	6137
DC-C7_SNP4	7H	9.153	13.3144	morex_contig_2528380:131	morex_contig_2528380	131
DC-C7_SNP5	7H	11.99	12.7479	morex_contig_405119:3284	morex_contig_405119	3284
DC-C7_SNP6	7H	14.89		morex_contig_51428:2376	morex_contig_51428	2376
DC-C7_SNP7	7H	17.204	13.881	morex_contig_274395:1458	morex_contig_274395	1458
DC-C7_SNP8	7H	20.45	15.3683	morex_contig_1910462:216	morex_contig_1910462	216
DC-C7_SNP9	7H	23.281	20.3966	morex_contig_2547899:2254	morex_contig_2547899	2254
DC-C7_SNP10	7H	26.578	21.3881	morex_contig_1592679:1573	morex_contig_1592679	1573
DC-C7_SNP11	7H	29.031	23.3003	morex_contig_49330:4815	morex_contig_49330	4815
DC-C7_SNP12	7H	32.636	26.7129	morex_contig_158500:5088	morex_contig_158500	5088
DC-C7_SNP13	7H	34.868	27.8294	morex_contig_215330:2777	morex_contig_215330	2777
DC-C7_SNP14	7H	37.631	34.2068	morex_contig_1569646:1551	morex_contig_1569646	1551
DC-C7_SNP15	7H	39.454	40.6516	morex_contig_43124:3218	morex_contig_43124	3218
DC-C7_SNP16	7H	42.296	42.2805	morex_contig_141608:936	morex_contig_141608	936
DC-C7_SNP17	7H	45.212	47.032	morex_contig_1573055:1503	morex_contig_1573055	1503
DC-C7_SNP18	7H	47.449	47.7337	morex_contig_61478:1309	morex_contig_61478	1309
DC-C7_SNP19	7H	50.716	49.7167	morex_contig_60346:2350	morex_contig_60346	2350
DC-C7_SNP20	7H	52.149		morex_contig_6808:1420	morex_contig_6808	1420
DC-C7_SNP21	7H	54.531	54.3909	morex_contig_237804:1459	morex_contig_237804	1459
DC-C7_SNP22	7H	56.784	60.8357	morex_contig_48455:2895	morex_contig_48455	2895
DC-C7_SNP23	7H	59.537	61.8626	morex_contig_72971:184	morex_contig_72971	184
DC-C7_SNP24	7H	62.466	62.3938	morex_contig_146268:466	morex_contig_146268	466
DC-C7_SNP25	7H	65.145	65.4391	morex_contig_39303:14436	morex_contig_39303	14436
DC-C7_SNP26	7H	68.48	67.7762	morex_contig_43261:1644	morex_contig_43261	1644
DC-C7_SNP27	7H	71.702	70.6091	morex_contig_39873:7787	morex_contig_39873	7787
DC-C7_SNP28	7H	74.055	74.221	morex_contig_56232:8656	morex_contig_56232	8656
DC-C7_SNP29	7H	77.774	76.5581	morex_contig_1576247:2878	morex_contig_1576247	2878
DC-C7_SNP30	7H	80.559	77.9745	morex_contig_2550771:5595	morex_contig_2550771	5595
DC-C7_SNP31	7H	83.685	77.3371	morex_contig_43626:16447	morex_contig_43626	16447
DC-C7_SNP32	7H	86.933	70.8033	morex_contig_1574234:2625	morex_contig_1574234	2625
DC-C7_SNP33	7H	88.768	85.9773	morex_contig_37675:6047	morex_contig_37675	6047
DC-C7_SNP34	7H	91.14	91.1108	morex_contig_1562425:3100	morex_contig_1562425	3100
DC-C7_SNP35	7H	94.001	91.7847	morex_contig_37952:2332	morex_contig_37952	2332
DC-C7_SNP36	7H	97.332	97.238	morex_contig_37831:855	morex_contig_37831	855
DC-C7_SNP37	7H	99.794	98.3003	morex_contig_56386:1328	morex_contig_56386	1328
DC-C7_SNP38	7H	102.114	97.1355	morex_contig_2550611:306	morex_contig_2550611	306
DC-C7_SNP39	7H	105.323	102.337	morex_contig_1574530:1048	morex_contig_1574530	1048
DC-C7_SNP40	7H	108.081		morex_contig_60065:630	morex_contig_60065	630
DC-C7_SNP41	7H	109.916	106.516	morex_contig_1593080:2631	morex_contig_1593080	2631
DC-C7_SNP42	7H	112.207	108.782	morex_contig_38651:5810	morex_contig_38651	5810
DC-C7_SNP43	7H	115.882	110.269	morex_contig_2547507:761	morex_contig_2547507	761
DC-C7_SNP44	7H	117.748	114.802	morex_contig_65444:1348	morex_contig_65444	1348
DC-C7_SNP45	7H	120.608	109.731	morex_contig_325467:746	morex_contig_325467	746
DC-C7_SNP46	7H	123.854	119.83	morex_contig_137352:479	morex_contig_137352	479
DC-C7_SNP47	7H	125.206	120.397	morex_contig_41062:5300	morex_contig_41062	5300
DC-C7_SNP48	7H	128.65	124.575	morex_contig_2547409:736	morex_contig_2547409	736
DC-C7_SNP49	7H	130.998	126.133	morex_contig_86159:2669	morex_contig_86159	2669
DC-C7_SNP50	7H	133.955	126.558	morex_contig_46411:1406	morex_contig_46411	1406
DC-C7_SNP51	7H	135.757	131.445	morex_contig_8844:3402	morex_contig_8844	3402
DC-C7_SNP52	7H	141.17	132.224	morex_contig_1585450:1283	morex_contig_1585450	1283
DC-C7_SNP53	7H	143.444		morex_contig_52748:779	morex_contig_52748	779
DC-C7_SNP54	7H	148.266		morex_contig_93298:2401	morex_contig_93298	2401
DC-C7_SNP55	7H	149.159	140.864	morex_contig_37190:3035	morex_contig_37190	3035
DC-C7_SNP56	7H	151.408	140.864	morex_contig_44682:1154	morex_contig_44682	1154
