# Supplementary material for: Mapping resistance to powdery mildew in barley reveals a large-effect nonhost resistance QTL
Source: Theor Appl Genet. 2018 Jan 25;131(5):1031–45. doi: 10.1007/s00122-018-3055-0 (PMC5895680; doi:10.1007/s00122-018-3055-0)
Supplement: Supplementary file 5 — Online Resource 5 High-density genetic maps of Vada × SusBgtSC and Vada × SusBgtDC mapping populations (XLSX 5984 kb) [file 122_2018_3055_MOESM5_ESM.xlsx]

## Sheet: Vada x SusBgtSC population
snp.id	contig	pos	popseq_chr	popseq_cM	mstmap_chr	mstmap_cM	ref_allele	alt_allele	vada_allele	Vada	SusBgtSC	SC01	SC02	SC03	SC04	SC05	SC06	SC07	SC08	SC09	SC10	SC100	SC101	SC102	SC103	SC104	SC105	SC106	SC107	SC108	SC109	SC11	SC110	SC111	SC12	SC13	SC14	SC15	SC16	SC17	SC18	SC19	SC20	SC21	SC22	SC23	SC24	SC25	SC26
morex_contig_39267:3928	morex_contig_39267	3928	1	0.106232	1	0	C	A	ref	0	2	0	0	0	0	2	2	0	2	2	0	2	2	2	0	0	2	2	2	0	0	0	0		0	0	2	0	0	2	2	2	0	0	2	0	0	2
morex_contig_40051:515	morex_contig_40051	515	1	0.106232	1	0	G	A	ref	0	2	0	0	0	0	2	2	0	2	2	0	2	2	2	0	0	2	2	2	0	0	0	0	0	0	0	2	0	0	2	2	2	0	0	2	0	0	2	2
morex_contig_49842:10820	morex_contig_49842	10820	1	0.212465	1	0	T	C	ref	0	2	0	0	0	0	2	2	0	2	2	0	2	2	2	0	0	2	2	2	0	0	0	0	0	0	0	2	0	0	2	2	2	0	0	2	0	0	2	2
morex_contig_59652:2681	morex_contig_59652	2681	1	0.106232	1	0	A	G	ref	0	2	0	0	0	0	2	2	0	2	2	0	2	2	2	0	0	2	2	2	0	0	0	0	0	0	0	2	0	0	2	2	2	0	0	2		0	2	2
morex_contig_61534:10480	morex_contig_61534	10480	1	0.212465	1	0.952	G	C	ref	0	2	0	0	0	0	2	2	0	2	2	0	2	2	2	0	2	2	2	2	0	0	0	0	0	0	0	2	0	0	2	2	2	0	0	2	0	0	2	2
morex_contig_1571058:456	morex_contig_1571058	456	1	0.212465	1	1.905	C	A	alt	0	2	0	0	0	0	2	2	0	2		0	2	2	2	0	2	2	2	2	2	0	0	0	0	0	0	2	0	0	2	2	2	0	0	2	0	0	2	2
morex_contig_1571479:1521	morex_contig_1571479	1521	1	0.106232	1	1.905	C	T	alt	0	2	0	0	0	0	2	2	0	2	2	0	2	2	2	0	2	2	2	2	2	0	0	0	0	0	0	2	0	0	2	2	2	0	0	2	0	0	2	2
morex_contig_181709:1721	morex_contig_181709	1721	1	0.212465	1	1.905	A	G	alt	0	2	0	0	0	0	2	2	0	2	2	0	2	2	2	0	2	2	2	2	2	0	0	0	0	0	0	2	0	0	2	2	2	0	0	2	0	0	2	2
morex_contig_273346:5220	morex_contig_273346	5220	1	2.33711	1	1.905	T	A	ref	0	2	0	0	0	0	2	2	0	2	2	0	2	2	2	0	2	2	2	2	2	0	0	0	0	0	0	2	0	0	2	2	2	0	0	1	0	0	2	2
morex_contig_38462:5294	morex_contig_38462	5294	1	0.212465	1	1.905	G	C	alt	0	2	0	0	0	0	2	2	0	2	2	0	2	2	2	0	2	2	2	2	2	0		0	0	0	0	2	0	0	2	2	2	0	0	2	0	0	2	2
morex_contig_399750:2686	morex_contig_399750	2686	1	0.212465	1	1.905	T	C	alt	0	2	0	0	0	0	2	2	0	2	2	0	2	2	2	0	2	2	2	2	2	0	0	0	0	0	0	2	0	0	2	2	2	0	0	2	0	0	2	2
morex_contig_40797:10005	morex_contig_40797	10005	1	0.212465	1	1.905	A	G	alt	0	2	0	0	0	0	2	2	0	2	2	0	2	2	2	0	2	2	2	2	2	0	0	0	0	0	0	2	0	0	2	2	2	0	0	2	0	0	2	2
morex_contig_413087:874	morex_contig_413087	874	1	0.212465	1	1.905	C	T	alt	0	2	0	0	0	0	2	2	0	2	2	0	2	2	2	0	2	2	2	2	2	0	0	0	0	0	0	2	0	0	2	2	2	0	0	2	0	0	2	2
morex_contig_8979:3097	morex_contig_8979	3097	1	0.212465	1	1.905	A	G	alt	0	2	0	0	0	0	2	2	0		2	0	2	2	2	0	2	2	2	2	2	0	0	0	0		0	2	0		2	2	2	0	0	2	0	0	2	2
morex_contig_38852:1723	morex_contig_38852	1723	1	3.18697	1	2.426	T	C	alt	0	2			0		2	2	0	2	2		2	2	2		2	2	2	2	2	0	0	0	0	0	0	2	0		2	2	2	0	0	2	0	0	2	2
morex_contig_10766:478	morex_contig_10766	478	1	4.95751	1	2.947	A	T	ref	0	2	0	0	0	0	2	2	0	2	2	0	2	2	2	0	2	2	2	2	2	0	0	0	0	0	0	2	0	0	2	2	2	0	0	2	0	0	2	2
morex_contig_1579431:1837	morex_contig_1579431	1837	1	4.10765	1	2.947	A	G	alt	0	2	0	0	0	0	2	2	0	2	2	0	2	2	2	0	2	2	2	2	2	0	0	0	0	0	0		0	0	2	2	2	0	0	2	0	0	2	2
morex_contig_158805:4610	morex_contig_158805	4610	1	4.10765	1	2.947	A	G	alt	0	2	0	0	0	0	2	2	0	2	2	0	2	2	2	0	2	2	2	2	2	0	0	0	0	0	0	2	0	0	2	2	2	0	0	2	0	0	2	2
morex_contig_1602864:700	morex_contig_1602864	700	1	4.95751	1	2.947	A	C	ref	0	2	0	0	0	0	2	2	0	2	2	0	2	2	2	0	2	2	2	2	2	0	0	0	0	0	0	2	0	0	2	2	2	0	0	2	0	0	2	2
morex_contig_161399:936	morex_contig_161399	936	1	4.10765	1	2.947	A	C	alt	0	2	0	0	0	0	2	2	0	2	2	0	2	2	2		2	2	2	2	2	0	0	0	0	0	0	2	0	0	2	2	2	0	0	2	0	0	2	2
morex_contig_2547346:589	morex_contig_2547346	589	1	4.10765	1	2.947	C	T	ref	0	2	0	0	0	0	2	2	0	2	2	0	2	2	2	0	2	2	2	2	2	0	0	0	0	0		2	0	0	2	2	2	0	0	2	0	0	2	2
morex_contig_2558436:317	morex_contig_2558436	317			1	2.947	G	A	ref	0	2	0	0	0	0	2		0	2	2	0	2	2	2	0	2		2	2	2	0	0	0	0	0	0	2	0	0	2	2	2	0	0	2	0	0	2	2
morex_contig_266635:200	morex_contig_266635	200	1	3.64731	1	2.947	A	G	alt	0	2	0		0	0	2	2	0	2	2	0	2	2	2		2	2	2	2	2	0	0	0	0	0	0	2	0	0	2	2	2	0	0	2	0	0	2	2
morex_contig_37853:7174	morex_contig_37853	7174	1	4.95751	1	2.947	C	T	alt	0	2	0	0	0	0	2	2	0	2	2	0	2	2	2	0	2	2	2	2	2	0	0	0	0	0	0	2	0	0	2	2	2	0	0	2	0	0	2	2
morex_contig_41465:11098	morex_contig_41465	11098	1	4.10765	1	2.947	G	T	ref	0	2	0	0	0	0	2	2	0	2	2	0	2	2	2	0	2	2	2	2	2	0	0	0	0	0	0	2	0	0	2	2	2	0	0	2	0	0	2	2
morex_contig_48231:5832	morex_contig_48231	5832	1	4.10765	1	2.947	C	A	ref	0	2	0	0	0	0	2	2	0	2	2	0	2	2	2	0	2	2	2	2	2	0	0	0	0	0	0	2	0	0	2	2	2	0	0	2	0	0	2	2
morex_contig_55680:1261	morex_contig_55680	1261	1	4.10765	1	2.947	C	A	alt	0	2	0	0	0	0	2	2	0	2	2	0	2	2	2	0	2	2	2	2	2	0	0	0	0	0	0	2	0	0	2	2	1	0	0	2	0	0	2	2
morex_contig_63749:1208	morex_contig_63749	1208	1	4.10765	1	2.947	C	T	ref	0	2	0	0	0	0	2	2	0	2	2	0	2	2	2	0	2	2	2	2	2	0	0	0	0	0	0	2	0	0	2	2	2	0	0	2		0	2	2
morex_contig_78258:6863	morex_contig_78258	6863	1	4.10765	1	2.947	C	T	ref	0	2	0	0	0	0	2	2	0	2	2	0	2	2	2	0	2	2	2	2	2	0	0	0	0	0	0	2	0	0	2	2	2	0	0	1	0	0	2	2
morex_contig_78377:309	morex_contig_78377	309	1	4.10765	1	2.947	C	T	alt	0	2	0	0	0	0	2	2	0	2	2	0	2	2	2	0	2	2	2	2	2	0	0	0	0	0	0	2	0	0	2	2	2	0	0	2	0	0	2	2
morex_contig_9699:923	morex_contig_9699	923	1	4.95751	1	2.947	G	A	ref	0	2	0	0	0	0	2	2	0	2	2	0	2	2	2	0	2	2	2	2	2	0	0	0	0	0	0	2	0	0	2	2	2	0	0	2	0	0	2	2
morex_contig_9855:281	morex_contig_9855	281	1	4.10765	1	2.947	A	T	ref	0	2	0	0	0	0	2		0	2	2	0	2	2	2	0		2	2	2	2	0	0	0	0	0	0	2	0	0	2	2	2	0		2	0	0	2	2
morex_contig_1567735:1261	morex_contig_1567735	1261	1	4.95751	1	3.418	G	C	alt	0	2	0	0	0	0	2	2	0	2	2	0	2	0	2	0	2	2	2	2	2	0	0	0	0	0	0	2	0	0	2	2	2	0	0	2	0	0	2	2
morex_contig_2547928:317	morex_contig_2547928	317	1	4.10765	1	3.418	G	C	alt	0	2	0	0	0	0	2		0	2	2	0	2	0	2	0	2	2	2	2	2		0	0	0		0	2	0	0	2	2	2	0	0	2	0	0	2	2
morex_contig_366998:367	morex_contig_366998	367	1	4.10765	1	3.886	C	A	alt	0	2	0	0	0	0	0	2	0	2	2	0	2	0	2	0	2	2	2	2	2	0	0	0	0	0	0	2	0	0	2	2	2	0	0	2	0	0	2	2
morex_contig_43888:6098	morex_contig_43888	6098	1	4.10765	1	3.886	G	T	alt	0	2	0	0	0	0	0	2	0	2	2	0	2	0	2	0	2	2	2	2	2	0	0	0	0	0	0	2	0	0	2	2	2	0	0	2	0	0	2	2
morex_contig_55791:875	morex_contig_55791	875	1	4.95751	1	3.886	T	A	ref	0	2	0	0	0	0	0	2	0	2	2	0	2	0	2	0	2		2	2	2	0		0	0	0	0	2	0	0	2	2	2		0		0	0	2	2
morex_contig_60496:2352	morex_contig_60496	2352	1	4.95751	1	4.366	C	A	ref	0	2	0	0	0	0	0	2	0	2	2	0	2	0	2	0	2	2	2	2	2	0	0	0	0	0	0	2	0	0	2	2	2	0	0	2	0	0	2	2
morex_contig_2551264:2695	morex_contig_2551264	2695	1	4.95751	1	5.347	T	C	alt	0	2	0	0	0	0	0	2	0	2	2	0	2	0	2	0	2	2	2	2	2	0	0	0	0	0	0	2	0	0	2	2	2	0	0	2	0	0	2	2
morex_contig_56235:1896	morex_contig_56235	1896	1	4.95751	1	5.347	C	G	ref	0	2	0	0	0	0	0	2	0	2	2	0	2	0	2	0	2	2	2	2	2	0	0	0	0	0	0	2	0	0	2		2	0	0		0	0
morex_contig_136741:1883	morex_contig_136741	1883	1	4.10765	1	5.823	C	T	alt	0	2	0	0	0	0	0	2	0	2	2	0	2	0	2	0	2	2	2	2	2	0	0	0	0	0		2	0	0	2	2	2	0	0	2	0	0	2	2
morex_contig_1727228:69	morex_contig_1727228	69			1	5.823	A	G	alt	0	2	0	0	0	0	0	2	0	2	2	0	2	0	2	0	2	2	2	2	2	0	0	0	0	0	0	2	0	0	2	2	2	0	0	2	0	0	2	2
morex_contig_201009:2592	morex_contig_201009	2592	1	4.10765	1	5.823	A	G	ref	0	2	0	0	0	0	0	2	0	2	2	0	2	0	2	0	2	2	2	2	2	0	0	0	0	0	0	2	0	0	2	2	2	0	0		0	0	2	2
morex_contig_244297:1140	morex_contig_244297	1140	1	4.10765	1	5.823	G	A	alt	0	2	0	0	0	0	0	2	0	2	2	0	2	0	2	0	2	2	2	2	2	0	0	0	0	0	0	2	0	0	2	2	2	0	0	2	0	0	2	2
morex_contig_2548390:3170	morex_contig_2548390	3170	1	4.95751	1	5.823	A	G	alt	0	2	0	0	0	0	0	2	0	2	2	0	2	0	2	0	2	2	2	2	2	0	0	0	0	0	0	2	0	0	2	2	2	0	0	2	0	0	2	2
morex_contig_300683:110	morex_contig_300683	110	1	4.10765	1	5.823	G	A	alt	0	2	0	0	0	0	0	2	0	2	2	0	2	0	2	0	2	2	2	2	2	0	0	0	0	0	0	2	0	0	2	2		0	0	2	0	0	2	2
morex_contig_66472:4735	morex_contig_66472	4735	1	4.10765	1	5.823	G	A	ref	0	2	0	0	0	0	0	2	0	2	2	0	2	0	2	0	2	2	2	2	2	0	0	0	0	0	0	2	0	0	2	2	2	0	0	2	0	0	2	2
morex_contig_39097:7866	morex_contig_39097	7866	1	6.01983	1	6.313	G	A	alt	0	2	0	0	0	0	0		0	2	2	0	2	0	2	0	2	2	2	2	2	0	0	0	0	0	0	2	0	0	2	2	2	0		2	0	0	2	2
morex_contig_107713:300	morex_contig_107713	300	1	4.89193	1	6.799	C	A	ref	0	2	0	0	0	0	0	2	0	2	2	0	2	0	2	0	2	2	2	2	2	0	0	0	0	0	0	2	0	0	2	2	2	0	0	2	0	0	2	2
morex_contig_157381:2923	morex_contig_157381	2923	1	8.42776	1	7.742	A	G	alt	0	2	0	0	0	0	0	2	0	2		0	2	0	2	0	2	2	2	2	2	0	0	0	0	0	0	2	0	0	2	0	2	0	0	2	2	0	2	2
morex_contig_1585435:423	morex_contig_1585435	423	1	8.42776	1	7.742	G	A	alt	0	2	0	0	0	0	0	2	0	2	2	0	2	0	2	0		2	2	2		0	0	0	0	0	0	2	0	0	2	0		0	0	2	2	0	2	2
morex_contig_369356:902	morex_contig_369356	902			1	7.742	T	G	alt	0	2	0	0	0	0	0	2	0	2	2	0	2	0	2	0	2	2	2	2	2	0	0	0	0	0	0	2	0	0	2	0	2	0	0	2	2	0	2	2
morex_contig_39247:1417	morex_contig_39247	1417	1	8.49858	1	7.742	A	G	ref	0	2	0	0	0	0	0	2	0	2	2	0	2	0	2	0	2	2	2	2	2	0	0	0	0	0	0	2	0	0	2	0	2	0	0	2	2	0	2
morex_contig_42369:2961	morex_contig_42369	2961	1	8.64023	1	7.742	C	T	alt	0	2	0	0	0	0	0	2	0	2	2	0	2	0	2	0	2	2	2	2	2	0	0	0	0	0	0	1	0	0	2	0	2	0	0	2	2	0	2	2
morex_contig_68153:251	morex_contig_68153	251	1	9.91501	1	7.742	G	T	alt	0	2	0	0	0	0	0	2	0		2	0	2	0	2	0	2	2	2	2	2	0	0	0	0	0	0	2	0	0	2	0	2	0	0	2	2	0	2	2
morex_contig_1565388:478	morex_contig_1565388	478	1	8.56941	1	8.218	A	G	ref	0	2	0	0	0	0	0	2	0	2	2	0	2	0	0	0	2	2	2	2	2	0	0	0	0	0	0	2	0	0	2	0	2	0	0		2	0	2	2
morex_contig_162609:840	morex_contig_162609	840			1	9.162	T	C	alt	0	2	0	0	0	0	0	2	0	2	2	0	2	0	0	0	2	2	2	2	2	0	0	0	0	0	0	2	0	0	2	0	2	0	0	2	2	0	2	2
morex_contig_37501:1111	morex_contig_37501	1111	1	11.7564	1	9.162	T	C	ref	0	2	0	0	0	0	0	2	0	2	2	0	2	0	0	0	2	2	2	2	2	0	0	0	0	0	0	2	0	0	2	0	2	0	0	2	2	0	2	2
morex_contig_41008:10541	morex_contig_41008	10541	1	11.7564	1	9.162	C	T	alt	0	2	0	0	0	0	0	2	0	2	2	0	2	0	0	0	2	2	2	2	2	0	0	0	0	0	0	2	0	0	2	0	2	0	0	2	2	0	2	2
morex_contig_50516:4390	morex_contig_50516	4390	1	10.9065	1	9.162	T	C	ref	0	2	0	0	0	0	0	2	0	2	2	0	2	0	0	0	2	2	2	2	2	0	0	0	0	0	0	2	0	0	2	0	2	0	0	2	2	0	2	2
morex_contig_64509:2108	morex_contig_64509	2108	1	11.7564	1	9.162	G	A	alt	0	2	0	0	0	0	0	2	0	2	2	0	2	0	0	0	2	2	2	2	2	0	0	0	0	0	0	2	0	0	2	0	2	1	0	2	2	0	2	2
morex_contig_72362:13286	morex_contig_72362	13286	1	11.7564	1	9.162	C	G	alt	0	2	0	0	0	0	0		0	2	2	0	2	0	0	0	2	2	2	2	2	0	0	0		0	0	2	0	0	2	0	2	0	0		2	0	2	2
morex_contig_98500:5429	morex_contig_98500	5429	1	12.4646	1	9.162	C	T	alt	0	2	1	0	0	0	1	2	1	2	2		2	0	0	0	2	2	2	2	2	0	0	0	0	0	0	2	1	0	2	0	2	0	0	2	2	1	2	2
morex_contig_120837:288	morex_contig_120837	288	1	12.4646	1	11.664	C	G	alt	0	2	0	0	0	0	2	2	0	2	2		2	0	0	0	2	2	2	2	2	0	0	0	0	0		2	0	0	2	0	2	0	0	2	2	0	2	2
morex_contig_273363:522	morex_contig_273363	522			1	11.664	C	T	ref	0	2		0	0	0	2	2	0		2	0	2	0	0	0	2	2	2	2	2	0	0	0	0	0	0	2	0	0	2	0	2	0	0		2	0	2	2
morex_contig_275198:1039	morex_contig_275198	1039			1	11.664	C	T	alt	0	2	0	0	0	0	2	2	0	2	2	0	2	0	0	0	2	2	2	2	2	0	0	0	0	0	0	2	0	0	2	0	2	0	0	2	2	0	2	2
morex_contig_45294:3389	morex_contig_45294	3389	1	12.4646	1	11.664	T	C	ref	0	2	0	0	0	0	2	2	0	2	2	0	2	0	0	0	2	2	2	2	2	0	0	0	0	0	0	2	0	0	2	0	2	0	0	2	2	0	2	2
morex_contig_48651:476	morex_contig_48651	476			1	11.664	G	A	alt	0	2	0	0	0	0	2	2	0	2	2	0	2	0	0	0	2	2	2	2	2	0	0	0	0	0	0	2	0	0	2	0	2	0	0	2	2	0	2
morex_contig_1592996:915	morex_contig_1592996	915	1	15.085	1	12.664	C	T	alt	0	2	0	0	0	0	2	2	0	2	2	0	2	0	0	0	2	2	2	2	2	0	0	2	0	0	0	2	0	0	2	0	2	0	0	2	2	0	2	2
morex_contig_2557098:1077	morex_contig_2557098	1077	1	11.7564	1	12.664	G	T	alt	0	2	0	0	0	0	2	2	0	2	2	0	2	0	0	0	2	2	2	2	2	0	0	2	0	0	0	2	0	0	2	0	2	0	0	2	2	0	2	2
morex_contig_43782:5595	morex_contig_43782	5595	1	15.085	1	12.664	C	G	ref	0	2	0	0	0	0	2	2	0	2	2	0	2	0	0	0	2	2	2	2	2	0	0	2	0	0	0	2	0	1	2	0	2	0	0	2	2	0	2	2
morex_contig_1558776:17081	morex_contig_1558776	17081	1	15.085	1	13.136	C	T	alt	0	2	0	0	0	0	2	2	0	2	2	0	2	0	0	0	2	2	2	2	2	0	0	2	0	0	0	2	0	0	2	0	2	0	0	2	2	0	0	2
morex_contig_1559288:1990	morex_contig_1559288	1990	1	15.085	1	13.595	G	A	alt	0	2	0	0	0	0	2	2	0	2	2	0	2	0	0	0	2	2	2	2	2	0	0	2	0	0	0	2	0	0	2	0	2	0	0	2	2	0	0	2
morex_contig_275399:1169	morex_contig_275399	1169	1	15.085	1	14.058	C	A	alt	0	2	0	0	0	0	1	2	0	2	2	0	2	0	0	0	2	2	2	2	2	0	0	2	0	0	0	2	0	0	2	0	2	0	0	2	2	0	0	2
morex_contig_45546:2107	morex_contig_45546	2107	1	15.085	1	14.058	G	C	ref	0	2	0	0	0	0	2	2	0	2	2	0	2	0	0	0	2	2	2	2	2	0	0	2	0	0	0	2	0	0	2	0	2	0	0	2	2	0	0
morex_contig_1575155:5170	morex_contig_1575155	5170	1	15.085	1	14.529	T	C	alt	0	2	0	0	0	0	2	2	0		2	0	2	0	0	0	2	2	2	2	2	0	0	2	0	0	0	2	0	0	2	0	2	0	0		0	0	0	2
morex_contig_134102:2426	morex_contig_134102	2426			1	14.997	T	C	ref	0	2	0	0	0	0	2	2	0	2	2	0	2	0	0	0	2	0	2	2	2	0	0	2	0	0	0	2	0	0	2	0	2	0	0	2	0	0	0	2
morex_contig_134866:1435	morex_contig_134866	1435	1	15.085	1	14.997	G	A	ref	0	2	0	0	0	0	2	2	0	2	2	0	2	0	0	0	2	0	2	2	2	0	0	2	0	0	0	2	0	0	2	0	2	0	0	2	0	0	0	2
morex_contig_1568862:4203	morex_contig_1568862	4203	1	16.3598	1	14.997	G	A	ref	0	2	0	0	0	0	2	2	0	2	2	0	2	0	0	0	2	0	2	2	2	0	0	2	0	0	0	2	0	0	2	0	2	0	0	2	0	0	0	2
morex_contig_191974:506	morex_contig_191974	506	1	8.49858	1	14.997	G	C	ref	0	2	0			0	2	2	0	2	2	0	2	0	0	0	2	0	2	2	2	0	0	2	0	0	1		0	0	2	0	2		0	2	0	0		2
morex_contig_367640:346	morex_contig_367640	346			1	14.997	C	A	ref	0	2	0	0	0	0	2	2	0		2	0	2	0	0	0	2	0	2	2	2	0	0	2	0	0	0	2	0	0	2	0	2	0	0	2	0	0	0	2
morex_contig_59830:1866	morex_contig_59830	1866			1	14.997	C	T	ref	0	2	0	0	0		2	2	0	2	2	0	2	0	0		2	0	2	2	2	0	0	2	0	0	0	2	0	0	2	0	2	0	0	2		0	0
morex_contig_1559644:1874	morex_contig_1559644	1874	1	17.2805	1	15.923	T	C	ref	0	2	0	0	0	0	2	2	0	2	2	0	2	0	0	0	2	0	2	2	2	0	0	2	0	0	0	2	0	0	2	0	2	0	0	2	0	0	0	2
morex_contig_273568:5773	morex_contig_273568	5773			1	15.923	A	G	ref	0	2	0	0	0	0	2	2	0	2	2	0	2	0	0	0	2	0	2	2	2	0	0	2	0	0	0	2	0	0	2	0	2	0	0	2	0	0	0	2
morex_contig_41381:3949	morex_contig_41381	3949	1	17.2805	1	16.866	A	G	alt	0	2	0	0	0	0	2	2	0	2	2	0	2	0	0	0	2	0	2	2	2	0	0	2	0	0	0	2	0	0	2	0	2	0	0	2	0	0	0	2
morex_contig_159124:1666	morex_contig_159124	1666	1	17.7762	1	21.471	G	A	alt	0	2	0	0	0	0	2	0	0	2	2	0	2	0	0	2	2	2	2	2	2	0	0	2	0	2	0	2	0	0	2	2	2	0	0	2	0	0	0	0
morex_contig_43534:833	morex_contig_43534	833	1	17.2805	1	21.471	G	A	alt	0	2	0	0	0	0	2	0	0		2	0	2	0	0		2	2	2	2	2	0	0	2	0	2	0	2	0	0	2	2	2	0	0		0	0	0	0
morex_contig_12658:66	morex_contig_12658	66			1	21.966	A	T	alt	0	2	0	0	0	0	2	0	0	2		0	2	0	0	2	2	2	2	2	2	0	0	2	0	2	0	2	0	0	2	2	2	0	0	2	0	0	0	0
morex_contig_70275:500	morex_contig_70275	500	1	17.2805	1	21.966	A	G	alt	0	2	0	0	0	0	2	0	0	2	2	0	2	0	0	2	2	2	2	2	2	0	0	2	0	2	0	2	0	0	2	2	2		0	2	0	0	0	0
morex_contig_56773:3584	morex_contig_56773	3584	1	18.272	1	22.966	C	T	ref	0	2	0	0	0	0	2	0	0	2	2	0	2	0	0	2	2	2	2	2	2	0	0	2	0	2	0	2	0	0	2	2	2	0	0	2	0	0	0	0
morex_contig_10961:290	morex_contig_10961	290	1	19.9765	1	23.438	T	G	alt	0	2	0	0	0	0	2	0	0	2	2	0	2	0	0	2	2	2	2	2	2	0	0	2	0	2	0	2		0	2	2	2	0	0	0	0	0	0
morex_contig_136393:124	morex_contig_136393	124			1	23.438	T	C	alt	0	2	0	0	0	0	2	0	0	2	2	0	2	0	0	2	2	2	2	2	2	0	0	2	0	2	0	2	0	0	2	2	2	0	0	0	0	0	0	0
morex_contig_166893:1626	morex_contig_166893	1626	1	19.83	1	23.438	A	T	alt	0	2	0	0	0	0	2	0	0	2	2	0	2	0	0	2	2	2	2	2	2	0	0	2	0	2	0	2	0	0	2	2	2	0	0	0	0	0	0	0
morex_contig_248826:761	morex_contig_248826	761			1	23.438	G	C	ref	0	2	0	0	0	0	2	0	0	2	2	0	2	0	0	2	2	2	2	2	2	0	0	2	0	2	0	2	0	0	2	2	2	0	0	0	0	0	0	0
morex_contig_2554433:358	morex_contig_2554433	358	1	21.1756	1	23.438	G	T	ref	0	2	0	0	0	0	2	0	0	2	2	0	2	0	0	2	2	2	2	2	2	0	0	2	0	2	0	2	0	0	2	2	2	0	0	0	0	0	0	0
morex_contig_46061:7699	morex_contig_46061	7699	1	21.1756	1	23.438	T	C	ref	0	2	0	0	0	0	2	0	0	2	2	0	2	0	0	2	2	2	2	2	2	0	0	2	0	2	0	2	0	0	2	2	2	0	0	0	0	0	0	0
morex_contig_58832:1221	morex_contig_58832	1221	1	17.847	1	23.438	C	G	alt	0	2	0	0	0	0	2	0	0	2	2	0	2	0	0	2	2	2	2	2	2	0	0	2	0	2	0	2	0	0	2	2	2	0	0	0	0	0	0	0
morex_contig_1587946:2528	morex_contig_1587946	2528	1	18.272	1	23.919	T	C	alt	0	2	0	0	0	0	2	0	0	2	2	0	2	0	0	0	2	2	2	2	2	0	0	2	0	2	0	2	2	0	2	2	2	0	0	0	0	0	0	0
morex_contig_57052:960	morex_contig_57052	960			1	23.919	C	A	ref	0	2	0	0	0	0	2	0	0	2	2	0	2	0	0	0	2	2	2	2	2	0	0	2	0	2	0	2	2	0	2	2	2		0	0	0	0	0	0
morex_contig_44780:230	morex_contig_44780	230	1	18.8197	1	24.395	A	G	ref	0	2	0	0	0	0	2	0	0	2	2	0	2	0	0	0	2	2	2	2	2	0	0	2	0	2	0	2	2	0	1	2	2	0	0	0	0	0	0	0
morex_contig_47258:2060	morex_contig_47258	2060	1	27.2663	1	24.395	T	C	ref	0	2	0	0	0	0	2	0	0	2	2	0	2	0	0	0	2	2	2	2	2	0	0	2	0	2	0	2	2	0	2	2	2	0	0	0	0	0	0	0
morex_contig_1562915:466	morex_contig_1562915	466	1	27.4079	1	25.385	T	C	ref	0	2	0	0	0	0	2	0	0	2	2	2	2	0	0	0	2	2	2	2	2	0	0	2	0	2	0	2	2	0	2	2	2	0	0	0	0	0	0	0
morex_contig_1580040:597	morex_contig_1580040	597	1	27.2663	1	25.385	T	C	alt	0	2	0		0	0	2	0	0	2	2	2	2	0	0	0	2	2	2	2	2	0	0	2	0	2		2	2	0		2	2	0	0	0	0	0	0	0
morex_contig_159022:3337	morex_contig_159022	3337	1	27.2663	1	25.385	T	C	alt	0	2	0	0	0	0	2	0	0	2	2	2	2	0	0	0	2	2	2	2	2	0	0	2	0	2	0	2	2	0	2	2	2	0	0	0	0	0	0	0
morex_contig_160402:4421	morex_contig_160402	4421	1	27.2663	1	25.385	G	A	ref	0	2	0	0	0	0	2	0	0	2	2	2	2	0	0		2	2	2	2	2	0	0	2	0	2	0	2	2		2	2	2	0	0	0	0	0	0	0
morex_contig_162121:2134	morex_contig_162121	2134	1	27.4079	1	25.385	C	T	alt	0	2	0	0	0	0	2	0	0	2	2	2	2	0	0	0	2	2	2	2	2	0	0	2	0	2	0	2	2	0	2	2	2	0	0			0	0
morex_contig_246370:706	morex_contig_246370	706	1	27.4079	1	25.385	T	C	ref	0	2	0	0	0	0	2	0	0	2	2	2	2	0	0	0	2	2	2	2	2	0	0	2	0	2	0	2	2	0	2	2	2	0	0	0	0	0	0	2
morex_contig_246531:683	morex_contig_246531	683	1	25.9119	1	25.385	G	C	ref	0	2		0	0	0	2	0	0	2	2	2	2	0	0	0	2	2	2	2	2	0	0	2	0	2	0		2	0	2	2	2	0	0		0		0	0
morex_contig_2549726:1962	morex_contig_2549726	1962	1	27.4079	1	25.385	G	A	ref	0	2	0	0	0	0	2	0	0	2	2	2	2	0	0	0	2	2	2	2	2	0	0	2	0	2	0	2	2	0	2	2	2	0	0	0	0	0	0	0
morex_contig_2549809:2501	morex_contig_2549809	2501	1	27.2663	1	25.385	A	T	ref	0	2	0	0	0	0	2	0	0	2	2	2	2	0	0	0	2	2	2	2	2	0	0	2	0	2	0	2	2	0	2	2	2	0	0	0		0	0	0
morex_contig_258739:462	morex_contig_258739	462			1	25.385	C	T	alt	0	2		0	0	0	2	0	0	2	2	2	2	0	0	0	2	2	2	2	2	0	0	2	0	2		2	2	0	2	2	2	0	0		0	0	0	0
morex_contig_38200:2406	morex_contig_38200	2406	1	27.3371	1	25.385	C	G	ref	0	2	0	0	0	0	2	0	0	2	2	2	2	0	0	0	2	2	2	2	2	0	0	2	0	2	0	2	2	0	2	2	2	0	0	0	0	0	0	0
morex_contig_40057:4272	morex_contig_40057	4272	1	27.4079	1	25.385	G	T	ref	0	2	0	0	0	0	2	0	0	2	2	2	2	0	0	0	2	2	2	2	2	0	0	2	0	2	0	2	2	0	2	2	2	0	0	0	0	0	0	0
morex_contig_50658:453	morex_contig_50658	453	1	27.2663	1	25.385	C	T	alt	0	2	0	0	0	0	2	0	0	2	2	2	2	0	0	0	2	2	2	2	2	0	0	2	0	2	0	2	2	0	2	2	2	0	0	0	0	0	0	0
morex_contig_59640:2201	morex_contig_59640	2201	1	27.4079	1	25.385	G	T	ref	0	2	0	0	0	0	2	0	0	2	2	2	2	0	0	0	2	2	2	2	2	0	0	2	0	2	0	2	2	0	2	2	2	0	1	0	0	0	0	0
morex_contig_6563:738	morex_contig_6563	738	1	27.2663	1	25.385	C	T	ref	0	2	0	0	0	0	2	0	0	2	2	2	2	0	0	0	2	2	2	2	2	0	0	2	0	2	0	2		0	2	2	2	0	0	0	0	0	0	2
morex_contig_94916:1359	morex_contig_94916	1359	1	27.2663	1	25.385	G	A	ref	0	2	0	0	0	0	2	0	0	2	2	2	2	0	0	0	2	2	2	2	2	0	0	2	0	2	0	2	2	0	2	2	2		0	0	0	0	0	2
morex_contig_1585810:868	morex_contig_1585810	868			1	25.875	A	G	ref	0	2		0	0	0	2	0	0	2	2	2	2	0	0	0	2	2	2	2	2	0	0	2	0	2	0	2	2	0	2	2	2	0	0	0	0	0	0	2
morex_contig_41255:332	morex_contig_41255	332	1	27.5496	1	25.875	C	G	ref	0	2	0	0	0	0	2	0	0	2	2	2	2	0	0	0	2	2	2	2	2	0	0	2	0	2	0	2	2	0	2	2	2	0	0	0	0	0	0	2
morex_contig_60868:6560	morex_contig_60868	6560	1	27.4079	1	25.875	G	C	ref	0	2	0	0	0	0	2	0	0	2	2	2	2	0	0	0	2	2	2	2	2	0	0	2	0	2	0	2	2	0	2	2	2	0	0	0	0	0	0	2
morex_contig_2552234:2053	morex_contig_2552234	2053	1	27.4079	1	26.347	T	G	alt	0	2	0	0	0	0	2	0	0	2	2	2	2	0	0	0	0	2	2	2	2	0	0	2	0	2	0	2	2	0	2	2	2		0	0	0	0	0	2
morex_contig_2551522:1267	morex_contig_2551522	1267	1	27.5496	1	27.763	T	C	ref	0	2	0	0	0	0	2	0	0	2	2	2	2	0	0	0	0	2	2	2	2	0	0	2	0	2	0	2	2	0	2	2	2	0	0	0	0	0	0	2
morex_contig_53438:3532	morex_contig_53438	3532	1	28.1161	1	29.165	G	T	ref	0	2	0	0	0	0	2	0	0	2	2	2	2	0	0	2	0	2	2	2	2	0	0	2	0	2	0	2	2	0	2	2	2	0	0	0	0	0	0	2
morex_contig_61802:1405	morex_contig_61802	1405	1	27.5496	1	29.165	T	C	ref	0	2	0	0	0	0	2	0	0	2	2	2	2	0	0	2	0	2	2	2	2	0	0	2	0	2	0	2	2	0	2	2	2	0	0	0	0	0	0	2
morex_contig_2550734:1511	morex_contig_2550734	1511	1	27.8329	1	30.091	C	A	ref	0	2	0	0	0	0	2	0	0	2	2	2	2	0	0	2	0	2	2	2	2	0	0	2	0	2	0	0	2	0	2	2	0	0	0	0	0	0	0	2
morex_contig_365228:2262	morex_contig_365228	2262	1	28.1161	1	30.091	C	G	ref	0	2	0	0	0	0	2	0	0	2	2	2	2	0	0	2	0	2	2	2	2	0	0	2	0	2	0	0	2	0	2	2	0	0	0	0	0	0	0	2
morex_contig_50959:1451	morex_contig_50959	1451	1	28.1161	1	30.091	G	A	ref	0	2	0	0	0	0	2	0	0	2	2	2	2	0	0	2	0	2	2	2	2	0	0	2	0	2	0	0	2	0	2	2	0		0	0	0	0	0	2
morex_contig_244912:4371	morex_contig_244912	4371	1	30.4533	1	32.474	G	A	ref	0	2	0	0	0	0	2	0	0	2	2	2	2	0	0	2	0	0	2	2	2	0	0	2	0	2	0	2	2	0	2	2	0	0	0	0	0	0	0	2
morex_contig_304683:634	morex_contig_304683	634	1	28.1161	1	32.474	T	G	ref	0	2	0	0	0	0	2	0	0	2	2	2	2	0	0	2	0	0	2	1	2	0	0	2	0	2	0	2	2	0	2	2	0	0	0	0	0	0	0	2
morex_contig_65763:3029	morex_contig_65763	3029	1	28.3994	1	32.474	A	C	ref	0	2	0	0	0	1	2	0	0	2	2	2	2	0	0	2	0	0	2	2	2	0	0	2	0	2	0	2	2	0	2	2	0	0	0	0	0	0	0	2
morex_contig_1567732:3690	morex_contig_1567732	3690	1	32.153	1	32.932	A	G	ref	0	2	0	0	0	0	2	0	0	2	2	2	2	0	0	2	0	0	2	2	2	0	0	2	0	2	0	2	2	0	2	2	0	0	0	0	0	0	0	2
morex_contig_2294358:63	morex_contig_2294358	63			1	32.932	G	A	ref	0	2	0	0	0	0	2	0	0	2	2	2	2	0	0	2	0	0	2	2	2	0	0	2	0	2	0	2	2	0	2	2	0	0	0	0	0	0	0	2
morex_contig_163057:374	morex_contig_163057	374	1	25.9119	1	33.4	C	G	alt	0	2	0	0	0	0	2	0	0	2	2	2	2	0	0	2	0	0	2	2	2	0	0	2	0	2	0	2	2	0	2	2	0	0	0	0		2	0	2
morex_contig_1576310:2115	morex_contig_1576310	2115	1	32.153	1	33.867	T	C	alt	0	2	0	0	0	0	2	0	0	2	2	2	2	0	0	2	0	0	2	2	2	0	0	2	0	2	0	2	2	0	2	2	0	0	0	0	0	2	0	2
morex_contig_57792:2859	morex_contig_57792	2859			1	33.867	G	C	ref	0	2			0	0	2	0	0	2	2	2	2	0	0	2	0	0	2	2	2	0	0	2	0	2	0	2	2	0	2	2	0	0	0	0	0	2	0	2
morex_contig_279829:178	morex_contig_279829	178	1	47.1671	1	34.362	C	T	alt	0	2	0	0	0	0	2	0	0	2	2	2	2	0	0	2	0		2	2	2	0	0	2	0	2	0	2	2	0	2	2	1	0	0	0	0	2	0	2
morex_contig_372771:105	morex_contig_372771	105			1	34.362	G	A	ref	0	2	0	0	0	0	2	0	0	2	2	2	2	0	0	2	0	0	2	2	2	0	0	2	0	2		2	2	0	2	2	0	1	0	0	0	2	0	2
morex_contig_38846:1411	morex_contig_38846	1411	1	32.153	1	34.362	T	A	ref	0	2	0	0	0	0	2	0	0	2	2	2	2	0	0	2	0	0	2	2	2	0	0	2	0	2	0	2	2	0	2	2	0	0	0		0	2	0	2
morex_contig_53236:2873	morex_contig_53236	2873	1	32.153	1	34.362	G	T	alt	0	2	0	0	0	0	2	0	0	2	2	2	2	0	0	2	0	0	2	2	2	0	0	2	0	2	0	2	2	0	2	2	0	0	0	0	0	2	0	2
morex_contig_12164:814	morex_contig_12164	814			1	35.426	C	T	ref	0	2	0	0		0	2	0		2	2	2	0	0	0	2	0	0	2	2	2	0	0	2	0	2	0	0	2	0	2	2	1	0	0	0	0	2	0	2
morex_contig_52560:4419	morex_contig_52560	4419			1	35.426	G	A	alt	0	2	0	0	0	0	2	0	0	2	2	2	0	0	0	2	0	0	2	2	2	0	0	2	0	2	0	0	2	0	2	2	0	0	0	0	0	2	0	2
morex_contig_1585174:2558	morex_contig_1585174	2558			1	35.931	C	G	ref	0	2	0	0	0	0	2	0	0	2	2	2	0	0	0	2	0	0	2	2	2	0	0	2		2		0	2	0	2	2	0	0	0	0	0	2	0	2
morex_contig_468510:1547	morex_contig_468510	1547			1	35.931	G	C	alt	0	2	0	0	0	0	2	0	0	2	2	2	0	0	0	2	0	0	2	2	2	0	0	2	0	2	0	0	2	0	2	2	0	0	0	0	0	2	0	2
morex_contig_50465:8736	morex_contig_50465	8736			1	37.36	C	T	alt	0	2	0	0	0	0	2	0	2	2	2	2	0	0	2	2	0	0	2	2	2	0	0	2	0	2	0	0	2	0	2	2	0	0	0	0	0	2	0	2
morex_contig_139575:2294	morex_contig_139575	2294			1	37.823	C	G	ref	0	2	0	0	0	0	2	0	2	2	2	2	0	0	2	2	0	0	2	2	2	0	0	2		2	0	0	2	0	2	2	0	0	0	0	2	2	0	2
morex_contig_1563095:3125	morex_contig_1563095	3125			1	37.823	C	T	ref	0	2	0	0	0	0	2	0	2	2	2	2	0	0	2	2	0	0	2	2	2	0	0	2	0	2	0	0	2	0	2	2	0	0	0	0	2	2	0	2
morex_contig_274248:3044	morex_contig_274248	3044			1	37.823	T	C	ref	0	2	0	0	0	0	2	0	2	2	2	2	0	0	2	2	0	0	2	2	2	0	0	2	0	2	0	0	2	0	2	2	0	0	0	0	2	2	0	2
morex_contig_62731:2396	morex_contig_62731	2396	1	42.0968	1	38.758	A	G	ref	0	2	0	0	0	0	2	0	2	2	2	2	0	0	2	2	0	0	2	2	0	0	0	2	0	2	0	0	2	0	2	2	0	0	0	0	0	2	0	2
morex_contig_60184:6773	morex_contig_60184	6773			1	39.216	C	A	ref	0	2	0	0	0	0	2	0	2	2	2	2	0	0	2	2	0	0	2	2	0	0	0	2	0	2	0	0	2	0	2	0	0	0	0	0	0	2	0	2
morex_contig_1593853:212	morex_contig_1593853	212			1	40.659	C	T	alt	0	2	0	0	0	0	2	0	2	2	2	2	0	0	2	2	0	0	2	2		0	0	2	0	2	0	0	2	0	2	0	0	0		0	0	2	0	2
morex_contig_43334:14873	morex_contig_43334	14873			1	40.659	G	C	ref	0	2	0	0	0	0	2	0		2	2	2	0	0	2	2	0	0	2	2	0	0	0	1	0	2	0	0	2	0	2	0	0	0	0	0		2	0	2
morex_contig_45830:4701	morex_contig_45830	4701	1	43.3323	1	40.659	T	G	alt	0	2	0	0	0	0	2	0	2	2	2	2	0	0	2	2	0	0	2	2	0	0	0	2	0	2	0		2	0	2	0	0	0	0	0	0	2	0	2
morex_contig_34207:239	morex_contig_34207	239			1	41.63	C	T	ref	0	2	0	0	0	0	2	0	1	2	0	2	0	0	2	2	0	0	2	2	0	0	0	1	0	2	0	0	2	0	2	0	0	0	0	0	0	2	0	2
morex_contig_136918:2311	morex_contig_136918	2311	1	49.6412	1	42.583	T	C	ref	0	2	0	0	0	0	2	0	2	0	0	2	0	0	2	2	0	0	2	2	0	0	0	1	0	2	0	0	2	0	2	0	0	0	0	0	0	2	0	2
morex_contig_158710:1499	morex_contig_158710	1499	1	45.8152	1	42.583	G	A	ref	0	2	0	0	0	0	2	0	2	0	0	2	0	0	2	2	0	0	2	2	0	0	0	1	0	2	0	0	2	0	2	0	0	0	0	0	0	2	0	2
morex_contig_45753:2886	morex_contig_45753	2886			1	42.583	C	T	ref	0	2	0	0	0	0	2	0	2	0	0	2	0	0	2	2	0	0	2	2	0	0	0	1	0	2	0	0	2	0	2	0	0		0	0	0	2	0	2
morex_contig_58627:6316	morex_contig_58627	6316			1	42.583	C	T	alt	0	2	0	0	0		2	0	2		0	2	0	0	2	2	0	0	2	2	0	0	0	1	0	2	0	0	2		2	0	0		1	0		2	0	1
morex_contig_69833:2764	morex_contig_69833	2764	1	43.3323	1	42.583	G	T	ref	0	2	0	0	0	0	2	0	2	0	0	2	0	0	2	2		0	2	2	0	0	0	1	0	2	0	0	2	0	2	0	0	0	0	0	0	2	0	2
morex_contig_276868:3627	morex_contig_276868	3627			1	43.05	A	C	ref	0	2	0	0	0	0	2	0	2	0	0	2	0	0	2	2	2	0	2	2	0	0	0	1	0	2	0	0	2	0	2	0	0	0	0	0	0	2	0	2
morex_contig_162299:1046	morex_contig_162299	1046			1	43.513	A	G	ref	0	2	0	0	0	0	2	0	2	0	0	2	0	0	2	2	2	0	2	2	0	0	0	1	0	2	0	0	2	2	2	0	0	0	0	0	0	2	0	2
morex_contig_51287:4568	morex_contig_51287	4568			1	43.513	G	T	ref	0	2	0		0	0	2	0	1	0	0	2	0	0	2	2	2	0	2	2	0	0	0	1	0	2	0	0	2	2	2	0	0	0	0		0	2	0	2
morex_contig_41234:5332	morex_contig_41234	5332			1	44.003	A	G	ref	0	2	0	0	0	0	2	0	2	0	0	2	0	0	2	2	1	0	2	2	0	0	0	1	0	2	0	0	2	2	2	0	0	0	0	0	0	2	0	2
morex_contig_101929:4953	morex_contig_101929	4953			1	45.024	C	A	ref	0	2	0	0	0	0	2	0	2	0	0	2	0	0	2	2	2	0	2	2	0	0	0	1	0	2	0	0	2	2		0	0	0	0	0	0	2	0	2
morex_contig_1561783:5022	morex_contig_1561783	5022	1	42.3513	1	45.504	G	A	alt	0	2	0	0	0	0	2	0	2	0	0	2	0	0	2	2	2	0	2	2	0	0	0	1	0	2	0	0	2	2	2	0	0	0	0	0	1	2	0	2
morex_contig_1570948:2183	morex_contig_1570948	2183	1	41.9263	1	45.504	C	T	alt	0	2	0	0	0	0	2	0	2	0	0	2	0	0	2	2	2	0	2	2	0	0	0	1	0	2	0	0	2	2	2	0	0	0	0	0	0	2	0	2
morex_contig_1575811:1195	morex_contig_1575811	1195			1	45.504	A	T	alt	0	2	0	0	0	0	2	0	2	0	0	2	0	0	2	2	2	0	2	2	0	0	0	1	0	2		0	2	2	2	0	0		0	0	0	2	0	2
morex_contig_1577051:6931	morex_contig_1577051	6931	1	41.9263	1	45.504	C	G	alt	0	2	0	0	0	0	2	0		0	0	2	0	0	2	2	2	0	2	2	0	0	0	1	0	2	0	0	2	2	2	0	0	0	0	0	0	2	0
morex_contig_1602360:2647	morex_contig_1602360	2647			1	45.504	G	A	alt	0	2	0	0	0	0	2	0	2	0	0	2	0	0	2	2	2	0	2	2	0	0	0	1	0	2	0	0	2	2	2	0	0	0	0	0	0	2	0
morex_contig_1620230:437	morex_contig_1620230	437	1	42.2096	1	45.504	G	A	alt	0	2	0	0	0	0	2	0	2	0	0	2	0	0	2	2	2	0	2	2	0	0	0	1	0	2	0	0	2	2	2	0	0	0	0	0	0	2	0	2
morex_contig_298990:227	morex_contig_298990	227	1	47.9462	1	45.504	C	G	alt	0	2		0	0	0	2	0	2	0	0	2	0	0	2	2	2	0	2	2	0		0	1	0	2	0	0	2	2		0	0	0	0			2	0
morex_contig_34393:225	morex_contig_34393	225			1	45.504	G	T	ref	0	2	0	0	0	0	2	0		0	0	2	0	0	2	2	2	0	2	2	0	0	0	2	0	2	0	0	2	2	2	0	0	0	0	0	0	2	0	2
morex_contig_54974:3846	morex_contig_54974	3846			1	45.504	C	A	alt	0	2	0	0	0	0	2	0	2	1	0	2	0	0	2	2	2		2	2	0	0	0	1	0	2	0	0	2	2	2	0	0	0	0	0	0	2	0	2
morex_contig_63759:2909	morex_contig_63759	2909			1	45.504	A	G	ref	0	2	0	0	0	0	2	0	2	0	0	2	0	0	2	2	2	0	2	2	0	0	0	1	0	2	0	0	2	2	2	0	0	0	0	0	0	2	0	2
morex_contig_2549656:2052	morex_contig_2549656	2052	1	43.4844	1	45.981	G	A	alt	0	2		0	0	0	2	0	2	0	0	2	0	0	2	2	2	0	2	2	0	0	0	1	0	2	0	0	2	2	2	0	0	0	0	0	0	2	0	2
morex_contig_61724:3147	morex_contig_61724	3147	1	43.3428	1	45.981	C	G	alt	0		0	0	0	0	2		2	0	0	2	0	0	2	2	2	0	2	2	0	0	0	1	0	2	0	0	2	2	2	0	0	0	0	0	0	2	0	2
morex_contig_1559182:21599	morex_contig_1559182	21599			1	46.457	A	G	alt	0	2	0		0	0	2	0	2	0	0	2	0	0	2	2	2	0	2	2	0	0	0	1	0	2	0	0	2	2	2	0	0	0	0	0	0	2	0	2
morex_contig_1581133:175	morex_contig_1581133	175	1	43.2011	1	46.457	T	A	alt	0	2	0	0	0	0	2	0	2	0	0	2	0	0	2	2	2	0	2	2	0	0	0		0	2	0	0	2	2	2	0	0	0	0	0	0	2	0	2
morex_contig_51870:4699	morex_contig_51870	4699			1	46.457	T	C	ref	0	2	0	0	0	0	2	0	2	0	0		0	0	2	2	2	0	2	2	0	0	0		0	2	0	0	2	2	2	0	0	0	0	0	0	2	0	2
morex_contig_58086:1684	morex_contig_58086	1684	1	43.0595	1	46.457	G	A	alt	0	2	0	0	0	0	2	0	2	0	0	2	0	0	2	2	2	0	2	2	0	0	0	1	0	2	0	0	2	2	2	0	0	0	0	0	0	2	0	2
morex_contig_127376:1987	morex_contig_127376	1987	1	46.813	1	46.952	C	T	alt	0	2	0	0	0	0	2	0	2	0	0		0	0	2	2	2	0	2	2	0	0	0	2	0	2	0	0	2	2		0	0	0	0	0	0	2	0	2
morex_contig_1561831:2303	morex_contig_1561831	2303	1	47.8277	1	46.952	G	A	ref	0	2	0	1	0	0	2	0	2	0	0	2	0	0	2	2	2	0	2	2	0	0	0	2	0	2	0	0	2	2	2	0	0	0	0	0	0	2	0	2
morex_contig_2547990:4947	morex_contig_2547990	4947	1	46.6006	1	46.952	G	A	alt	0	2	0	0	0	0	2	0	2	0	0	2	0	0	2	2	2	0	2	2	0	0	0	2	0	2	0	0	2	2	2	0	0	0	0	0	0	2	0	2
morex_contig_276873:1761	morex_contig_276873	1761	1	43.0595	1	46.952	C	G	ref	0	2	0	0	0	0	2	0	2	0	0	2	0	0	2	2	2	0	2	2	0	0	0	2	0	2	0	0	2	2	2	0	0	0	1	0	0	2	0	2
morex_contig_37920:4424	morex_contig_37920	4424	1	46.4589	1	46.952	C	T	alt	0	2		0	0	0		0	2	0	0	2	0	0	2	2	2	0	2	2	0	0	0	2	0	2	0	0	2	2	2	0	0	0	0	0	0	2	0	2
morex_contig_38738:9096	morex_contig_38738	9096	1	46.4589	1	46.952	G	A	alt	0	2	0	0	0	0	2	0	2	0	0	2	0	0	2	2	2	0	2	2	0	0	0	2	0	2	0	0	2	2	2	0	0	0	0	0	0	2	0	2
morex_contig_41249:7678	morex_contig_41249	7678	1	46.9168	1	46.952	T	C	ref	0	2	0	0	0	0	2	0	2	0	0	2	0	0	2	2	2	0	2	2	0	0	0	2		2	0	0	2	2	2	0	0	0	0	0	0	2	0	2
morex_contig_54415:322	morex_contig_54415	322	1	46.4589	1	46.952	C	G	ref	0	2			0	0	2	0	2	0	0	2	0	0	2	2	2	0	2	2	0	0	0	2	0	2	0	0	2	2	2	0	0	0	0	0	1	2	0	2
morex_contig_63806:9628	morex_contig_63806	9628	1	43.1303	1	46.952	C	A	ref	0	2		0	0	0	2	0	2	0	0			0	2		2	0	2	2	0	0	0	2	0	2	0	0	1	2	2	0	0	0	0	0	0	2	0	2
morex_contig_77251:4973	morex_contig_77251	4973	1	46.6006	1	46.952	A	C	ref	0	2	0	0	0	0	2	0	2	0	0	2	0	0	2	2	2	0	2	2	0	0	0	2	0	2	0	0	2	2	2	0	0	0	0	0	0	2	0	2
morex_contig_136526:2002	morex_contig_136526	2002	1	43.3428	1	47.462	A	G	ref	0	2	0	0	0	0	2	0	2	0	0	2	0	0	2	2	2	0	2	2	0	0	0	2	0	2	0	0	2	2	2	0	0	0	0	0	0		0	2
morex_contig_1562221:1571	morex_contig_1562221	1571	1	46.3173	1	47.462	C	T	ref	0	2	0	0	0	0	2	0	2	0	0	2	0	0	2	2	2	0	2	2	0	0	0	2	0	2	0	0	2	2	2	0	0	0	0	0	0	2	0	2
morex_contig_1565629:262	morex_contig_1565629	262			1	47.462	T	C	ref	0	2	0	0		0		0	2	0	0	2	0	0	2	2	2	0	2	2	0	0	0	2	0	2	0		2	2	2	0	0	0	0		0	2	0
morex_contig_1567819:702	morex_contig_1567819	702	1	47.9462	1	47.462	C	G	ref	0	2	0	0	0	0	2	0	2	0	0		0	0	2	2	2	0	2	2	0	0	0	2	0	2	0	0	2	2	2	0		0	0	0	0	2	0	2
morex_contig_1571493:1683	morex_contig_1571493	1683			1	47.462	T	A	ref	0	2	0	0	0	0	2	0	2	0	0	2	0	0	2	2	2	0	2	2	0	0	0	2	0	2	0	0	2	2	2	0	0	0	0	0	0	2	0	2
morex_contig_1574254:3226	morex_contig_1574254	3226			1	47.462	G	A	ref	0	2	0	0	0	0	2	0	2	0	0	2	0	0	2	2	2	0	2	2	0	0	0	2	0	2	0	0	2	2	2	0	0	0	0	0	0	2	0	2
morex_contig_1581979:216	morex_contig_1581979	216	1	46.9168	1	47.462	C	G	alt	0	2	0	0	0	0	2	0	2	0	0	2	0	0	2	2	2	0	2	2	0	0	0	2	0	2	0	0	2	2	2	0	0	0	0	0	0	2	0	2
morex_contig_159830:4013	morex_contig_159830	4013	1	46.4589	1	47.462	G	C	ref	0	2	0	0	0	0	2	0	2	0	0	2	0	0	2	2	2	0	2	2	0	0	0	2	0	2	0	0	2	2	2	0	0	0	0	0	0	2	0	2
morex_contig_1601067:710	morex_contig_1601067	710			1	47.462	T	A	ref	0	2	0	0	0	0	2	0	2	0	0	2	0	0	2	2	2	0	2	2	0	0	0	2	0	2	0	0	2	2	2	0	0	0	0	0	0	2	0	2
morex_contig_1614619:3874	morex_contig_1614619	3874	1	47.8277	1	47.462	C	A	alt	0	2	0	0	0	0	2	0	2	0	0	2	0	0	2	2	2	0	2	2	0	0	0	2	0			0	2	2	2	0	0	0	0	0	0	2	0
morex_contig_162003:7124	morex_contig_162003	7124			1	47.462	G	T	ref	0	2	0	0	0	0	2	0	1	0	0	2	0	0	2	2	2	0	2	2	0	0	0	2	0	2	0	0	2	2	2	0	0	0	0	0	0	2	0	2
morex_contig_244437:2688	morex_contig_244437	2688	1	43.2011	1	47.462	T	G	ref	0	2	0	0	0	0	2	0	2	0	0	2	0	0	2	2	2	0	2	2	0	0	0	2	0	2	0	0	2	2	2	0	0	0	0	0	0	2	0	2
morex_contig_248708:1166	morex_contig_248708	1166			1	47.462	G	C	ref	0	2	0	0	0	0	2	0	2	0	0	2	0	0	2	2	2	0	2	2	0	0	0	2	0	2	0	0	2	2	2	0	0	0	0	0	0	2	0	2
morex_contig_2549600:6349	morex_contig_2549600	6349			1	47.462	C	T	ref	0	2	0	0	0	0	2	0	2	0	0	2	0	0	2	2	2	0	2	2	0	0	0	2	0	2	0	0	2	2	2	0	0	0	0	0	0	2	0	2
morex_contig_2572279:1428	morex_contig_2572279	1428			1	47.462	A	T	ref	0	2	0	0	0	0	2	0	2	0	0	2	0	0	2	2	2	0	2	2	0	0	0	2	0	2	0	0	2	2	2	0	0	0	0	0	0	2	0	2
morex_contig_274218:2380	morex_contig_274218	2380	1	47.8277	1	47.462	C	G	alt	0	2	0	0	0	1	2		2		0	2	0	0	2	2	2	0	2	2	0	0	0	2	0	2	0	0	2	2	2	0	0	0	0	0	0	2	0	2
morex_contig_274730:3625	morex_contig_274730	3625			1	47.462	G	C	ref	0	2	0	0	0	0	2	0	2	0	0	2	0	0	2	2	2	0	2	2	0	0	0	2	0	2	0	0	2	2	2	0	0	0	0	0	0	2	0	2
morex_contig_323650:625	morex_contig_323650	625			1	47.462	A	C	ref	0	2	0	0	0	0	2	0	2	0	0	2	0	0	2		2	0	2	2	0	0	0	2	0	2	0	0	2	2	2	0	0	0	0	0		2	0	2
morex_contig_47050:485	morex_contig_47050	485			1	47.462	G	C	ref	0	2	0	0	0	0	2	0	2	0	0	2	0	0	2	2	2	0	2	2	0	0	0	2	0	2	0	0	2	2	2	0	0	0	0	0	0	2	0	2
morex_contig_55310:3540	morex_contig_55310	3540			1	47.462	T	A	ref	0	2	0	0	0	0	2	0	2	0	0	2	0	0	2	2	2	0	2	2	0	0	0	2	0	2	0	0	2	2	2	0	0	0	0	0	0	2	0	2
morex_contig_55558:1172	morex_contig_55558	1172	1	47.8277	1	47.462	C	T	ref	0	2		0	0		2	0	2	0	0	2	0	0	2	2	2	0	2	2	0	0	0	2	0	2			2	2	2	0	0	0	0	0	0	2		2
morex_contig_55572:2266	morex_contig_55572	2266			1	47.462	C	T	ref	0	2	0	0	0	0	2	0	2	0	0	2	0	0	2	2	2	0	2	2	0	0	0	2	0	2	0	0	2	2	2	0	0	0	0	0	0	2	0	2
morex_contig_133071:493	morex_contig_133071	493	1	47.9462	1	48.483	T	G	alt	0	2	0	0	0	0	2	0	2	0	0	2	0	0	2	2	2	0	2	2	0	0	0	2	0	2	0	0	2	2	2	0	0	0	0	0	0	0	0	2
morex_contig_133866:1441	morex_contig_133866	1441	1	48.0878	1	48.483	G	A	alt	0	2		0	0	0	2	0	2	0	0	2	0	0	2	2	2	0	2	2	0	0	0	2	0	2	0	0	2	2	2	0	0	0	0	0	0	0	0	2
morex_contig_135234:3852	morex_contig_135234	3852	1	47.8277	1	48.483	T	C	ref	0	2	0	0	0	0	2	0	2	0	0	2	0	0	2	2	2	0	2	2	0	0	0	2	0	2	0	0	2	2	2	0	0	0	0	0	0	0	0	2
morex_contig_137418:1263	morex_contig_137418	1263	1	48.0878	1	48.483	A	T	alt	0	2		0		0	2	0	2	0	0	2	0	0	2	2	2	0	2	2	0	0	0	2	0	2	0	0	2	2	2	0	0	0	0	0	0	0	0	2
morex_contig_137956:954	morex_contig_137956	954	1	47.8277	1	48.483	T	A	ref	0	2		0	0			0	2	0	0		0	0	2	2	2		2	2	0	0	0	2		2	0	0	2		2	0	0	0	0	0	0	0	0	2
morex_contig_139357:584	morex_contig_139357	584	1	48.0878	1	48.483	G	A	alt	0	2	0	0	0	0	2	0		0	0	2	0	0	2	2	2	0	2	2	0	0	0	2	0	2	0	0	2	2	2	0	0	0	0	0	0	0	0	2
morex_contig_142210:2024	morex_contig_142210	2024	1	47.8045	1	48.483	T	C	alt	0	2	0	0	0	0	2	0	2	0	0	2	0	0	2	2	2	0	2	2	0	0	0	2		2	0	0	2	2	2	0	0	0	0	0	0	0	0	2
morex_contig_1559238:3614	morex_contig_1559238	3614	1	47.8277	1	48.483	G	C	ref	0	2	0	0	0	0	2	0	2	0	0		0	0	2	2	2	0	2	2	0	0	0	2	0	2	0	0	2	2	2	0	0	0	0	0	0	0	0	2
morex_contig_1560441:8047	morex_contig_1560441	8047	1	47.8277	1	48.483	G	A	ref	0	2	1	0	0	0	2	0	2	0	0	2	0		2	2	2	0	2	2	0	0	0	2	0	2	0	0	2	2	2	0	0		0	0	0	0	0	2
morex_contig_1563921:2549	morex_contig_1563921	2549	1	48.0878	1	48.483	G	A	alt	0	2	0	0	0	0	2	0	1	0	0	2	0	0	2	2	2	0	2	2	0	0	0	2	0	2	0	0	2	2	2	0	0	0	0	0	0	0	0	2
morex_contig_1566127:1630	morex_contig_1566127	1630			1	48.483	A	G	ref	0	2	0	0	0	0	2	0	2	0	0	2	0	0	2	2	2	0	2	2	0	0	0	2	0	2	0	0	2	2	2	0	0	0	0	0	0	0	0	2
morex_contig_1567246:812	morex_contig_1567246	812	1	47.9462	1	48.483	T	A	ref	0	2	0	0	0	0	2	0	2	0	0	2	0	0	2	2	2	0	2	2	0	0	0	2	0	2	0	0	2	2	2	0	0	0	0	0	0	0	0	2
morex_contig_1571118:2885	morex_contig_1571118	2885	1	48.0878	1	48.483	A	C	ref	0	2	0	0	0	0	2	0	2	0	0	2	0	0	2	2	2	0	2	2	0	0	0	2	0	2	0	0	2	2	2	0	0	0	0	0	0	0	0	2
morex_contig_1571146:899	morex_contig_1571146	899	1	46.813	1	48.483	G	A	alt	0	2	0	0	0	0	2	0	2	0	0	2	0	0	2	2	2	0	2	2	0	0	0	2	0	2	0	0	2	2	2	0	0	0	0	0	0	0		2
morex_contig_1571416:451	morex_contig_1571416	451	1	47.8045	1	48.483	A	G	alt	0	2	0	0	0		2	0	2	0	0	2	0	0	2	2	2	0	2	2	0	0	0	2	0	2	0	0	2	2	2	0	0	0	0	0	0	0	0	2
morex_contig_1571511:3267	morex_contig_1571511	3267	1	47.9462	1	48.483	G	A	ref	0	2	0	0	0	0	2	0	2	0	0	2	0	0	2	2	2	0	2	2	0	0	0	2	0	2	0	0	2	2	2	0	0	0	0	0	0	0	0	2
morex_contig_1577983:3892	morex_contig_1577983	3892	1	48.0878	1	48.483	G	A	alt	0	2	0	0	0	0	2		2	0	0	2	0	0	2		2	0	2	2	0	0		2			0	0	2	2	2	0	0	0	0	0	0	0	0	2
morex_contig_1578616:1701	morex_contig_1578616	1701	1	46.9168	1	48.483	C	A	ref	0	2	0	0	0	0	2	0	2	0	0	2	0	0	2		2	0	2	2	0	0	0	2		2		0		2		0	0	0	0	0	0	0	0	2
morex_contig_1579400:1705	morex_contig_1579400	1705	1	47.8277	1	48.483	T	A	ref	0	2	0	0	0	0	2	0	2	0	0	2	0	0	2	2	2	0	2	2	0	0	0	2	0	2	0	0	2	2	2	0	0	0	0	0	0	0	0	2
morex_contig_1580309:1363	morex_contig_1580309	1363	1	48.2295	1	48.483	G	A	ref	0	2	0	0	0	0	2	0	2	0	0	2	0	0	2	2	2	0	2	2	0	0	0	2	0	2	0	0	2	2	1	0	0	0	0	0	0	0	0	2
morex_contig_158335:1318	morex_contig_158335	1318	1	49.7167	1	48.483	A	G	ref	0	2	0	0	0	0	2	0	2	0	0	2	0	0	2	2	2	0	2	2	0	0	0	2	0	2	0	0	2	2	2	0	0	0	0	0	0	0	0	2
morex_contig_158387:10829	morex_contig_158387	10829	1	48.5127	1	48.483	G	C	ref	0	2	0	0	0	0	2	0	2	0	0	2	0	0	2	2	2	0	2	2	0	0	0	2	0	2	0	0	2	2	2	0	0	0	0		0	0	0
morex_contig_158455:9106	morex_contig_158455	9106	1	46.4589	1	48.483	T	C	ref	0	2	0	0	0	0	2	0	2	0	0	2	0	0	2	2	2	0	2	2	0	0	0	2	0	2	0	0	2	2	2	0	0	0	0	0	0		0	2
morex_contig_1587789:1396	morex_contig_1587789	1396	1	47.8045	1	48.483	G	A	alt	0	2	0	0	0	0	2	0	2	0	0	2	0	0	2	2	2	0	2	2	0	0	0	2	0	2	0	0	2	2	2	0	0	0	0	0	0	0	0	2
morex_contig_1588980:1617	morex_contig_1588980	1617	1	47.8045	1	48.483	C	T	alt	0	2	0	0	0	0	2			0	0	2	0	0	2	2	2	0	2	2	0	0	0	2	0	2	0	0	2	2	2	0	0	0	0	0	0	0	0	2
morex_contig_1590260:1591	morex_contig_1590260	1591	1	47.8277	1	48.483	T	C	ref	0	2		0	0	0	2	0	2		0	2	0	0	2	2	2	0	2	2	0	0	0	2	0	2	0	0	2	2	2	0	0	0	0	0	0	0	0	2
morex_contig_1590644:105	morex_contig_1590644	105			1	48.483	C	T	ref	0	2	0		0		2	0	2	0	0	2	0	0	2	2	2	0	2	2	0	0	0	2	0	2	0	0	2	2	2	0	0	0	0		0	0	0	2
morex_contig_160024:2934	morex_contig_160024	2934	1	47.7337	1	48.483	C	T	alt	0	2	0	0	0	0	2	0	2	0	0	2	0	0	2	2	2	0	2	2	0	0	0	2	0	2	0	0	2	2	2	0	0	0	0	0	0	0	0	2
morex_contig_17023:153	morex_contig_17023	153	1	46.813	1	48.483	T	A	ref	0	2	0	0	0	0	2	0	2	0	0	2	0	0	2	2	2	0	2	2	0	0	0	2	0	2	0	0	2	2	2	0	0	0	0	0	0	0	0	2
morex_contig_2121055:211	morex_contig_2121055	211			1	48.483	T	G	ref	0	2	0	0	0	0		0	2	0	0	2	0	0	2	2		0	2	2	0	0	0	2	0	2		0	2	2	2	0	0	0	0	0	0	0	0	2
morex_contig_237263:983	morex_contig_237263	983	1	47.8277	1	48.483	C	T	ref	0	2	0	0	0	0	2	0	2	0	0	2	0	0	2	2	2	0	2	2	0	0	0	2	0	2	0	0	2	2	2	0	0	0	0		0	0	0	2
morex_contig_244254:1796	morex_contig_244254	1796	1	47.8277	1	48.483	A	C	ref	0	2	0	0	0	0	2	0	2	0	0	2	0	0	2	2	2	0	2	2	0	0	0	2	0	2	0	0	2	2	2	0	0	0	0	0	0	0	0	2
morex_contig_244518:1348	morex_contig_244518	1348	1	48.0878	1	48.483	G	A	alt	0	2		0	0		2	0	2	0	0	2	0	0	2	2	1	0	2	2	0	0	0	1	0	2	0	0	2	2	2	0	0	0	0	0	0	0	0	2
morex_contig_2547798:1549	morex_contig_2547798	1549	1	47.9462	1	48.483	G	A	ref	0	2	0	0	0	0	2	0	2	0	0	2	0	0	2	2	2	0	2	2	0	0		2	0		0	0	2	2		0	0	0	0	0	0	0	0	2
morex_contig_2548818:571	morex_contig_2548818	571	1	46.9168	1	48.483	C	G	ref	0	2	0	0	0	0	2	0	2	0	0	2	0	0	2	2	2	0	2	2	0	0	0	2	0	2	0	0	2	2	2	0	0	0	0	0	0	0	0	2
morex_contig_2550675:1745	morex_contig_2550675	1745	1	46.6006	1	48.483	C	G	ref	0	2	0	0	0	0	2	0	2	0	0	2	0	0	2	2	2	0	2	2	0	0	0	2	0	2	0	0	2	2	2	0	0	0	0	0	0	0	0	2
morex_contig_2553428:1718	morex_contig_2553428	1718	1	48.017	1	48.483	T	G	alt	0	2	0	0	0	0	2	0	2	0	0	2	0	0	2	2	1	0	2	2	0	0	0	2	0	2	0	0	2	2	2	0	0	0	0	0	0	0	0	2
morex_contig_274896:5017	morex_contig_274896	5017	1	48.0878	1	48.483	C	T	alt	0	2	0	0	0	0	2	0	2	0	0	2	0	0	2	2	2	0	2	2	0	0	0	2	0	2	0	0	2	2	2	0	0	0	0	0	0	0	0	2
morex_contig_36803:10584	morex_contig_36803	10584	1	47.8045	1	48.483	G	A	alt	0	2	0	0	0	0	2	0	2	0	0	2	0	0	2	2	2	0	2	2	0	0	0	2	0	2	0	0	2	2	2	0	0	0	0	0	0	0	0	2
morex_contig_36815:3681	morex_contig_36815	3681	1	48.0878	1	48.483	C	A	ref	0	2	0	0	0	0	2	1	1	0	0	2	0	0	2	2	2	0	2	2	0	0	0	2	0	2	0	0	2	2	2	0	0	0	0	0	0	0	0	2
morex_contig_36871:3284	morex_contig_36871	3284	1	48.0878	1	48.483	T	C	ref	0	2	0	0	1	0	2	0	2	0	0		0	0	2	2	2	0	2	2	0	0	0	2	0	2	0	0	2	2	2	0	0	0	0		0	0	0	2
morex_contig_37765:1180	morex_contig_37765	1180	1	48.017	1	48.483	G	A	ref	0	2	0	0	0	0	2	0	2	0	0	2	0	0	2	2	2	0	2	2	0	0	0	2	0			0	2	2	2	0	0	0	0	0	0	0	0	2
morex_contig_39501:5852	morex_contig_39501	5852	1	48.0878	1	48.483	C	G	ref	0	2	0	0	0	0	2	0	2	0	0	2	0	0	2	2	2	0	2	2	0	0	0	2	0	2	0	0	2	2	2	0	0	0	0	0	0	0	0	2
morex_contig_40313:6070	morex_contig_40313	6070	1	47.9462	1	48.483	A	C	alt	0	2		0		0	2	0	2	0	0	2	0	0	2	2	2	0	2	2	0	0	0	2	0	2	0	0	2	2	2	0	0		0	0	0	0		2
morex_contig_41688:8023	morex_contig_41688	8023	1	48.0878	1	48.483	T	G	alt	0	2	0	0	0	0	2	0		0	0		0	0	2	2	2	0	2	2	0	0	0	2	0	2	0	0	2	2	2	0	0	0	0	0	0	0	0	2
morex_contig_41943:1019	morex_contig_41943	1019	1	47.9462	1	48.483	G	A	ref	0	2	0	0	0	0	2	0	2	0	0	2	0	0	2	2	2	0	2	2	0	0	0	2	0	2	0	0	2	2	2	0	0	0	0	0	0	0	0	2
morex_contig_42298:5757	morex_contig_42298	5757			1	48.483	A	T	ref	0	2	0	0	0	0	2	0	2	0	0	2	0	0	2	2	2	0	2	2	0	0	0	2	0	2		0	2	2	2	0	0	0	0	0	0	0	0	2
morex_contig_43141:4730	morex_contig_43141	4730			1	48.483	C	T	ref	0	2	0	0	0	0	2	0	2	0	0	2	0	0	2	2	2	0	2	2	0	0	0	2	0	2	0	0	2	2	2	0	0	0	0	0	0	0	0	2
morex_contig_43188:1777	morex_contig_43188	1777	1	48.0878	1	48.483	C	A	alt	0	2	0	0	0	0	2	0	2	0	0	2	0	0	2	2	2	0	2	2	0	0	0	2	0	2	0	0	2	2	2	0	0	0	0	0	0	0	0
morex_contig_44449:3833	morex_contig_44449	3833	1	48.0878	1	48.483	A	T	alt	0	2	0	0	0	0	2	0	2	0	0	2	0	0	2	2	2	0	2	2	0	0	0	2	0	2	0	0	2	2	2	0	0	0	0	0	0	0	0	2
morex_contig_45552:3803	morex_contig_45552	3803			1	48.483	G	A	ref	0	2	0	0	0	0	2	0	2	0	0	2	0	0	2	2	2	0	2	2	0	0	0	2	0	2	0	0	2	2	2	0	0	0	0	0	0	0	0	2
morex_contig_49246:2834	morex_contig_49246	2834	1	48.0878	1	48.483	C	T	ref	0	2		0	0	0	2	0	2	0	0	2	0	0	2	2	2		2	2	0	0	0	2	0	2	0	0	2	2	2	0	0	0	0	0	0	0	0	2
morex_contig_49507:1924	morex_contig_49507	1924	1	48.5836	1	48.483	C	T	ref	0	2	0	0	0	0	2	0	2	0	0	2	0	0	2	2	2	0	2	2	0	0	0	2	0	2	0	0	2	2	2	0	0	0	0	0	0	0	0	2
morex_contig_52069:6636	morex_contig_52069	6636	1	48.0878	1	48.483	G	A	alt	0	2	0	0	0	0	2	0	2	0	0	2	0	0	2	2	2	0	2	2	0	0	0	2	0	2	0	0	2	2	2	0	0	0	0	0	0	0	0	2
morex_contig_54172:612	morex_contig_54172	612	1	47.9462	1	48.483	C	G	alt	0	2	0		0	0	2	0	2		0	2	0	0	2	2	2	0	2	2	0	0	0	2	0	2	0	0	2	2	2	0	0	0						2
morex_contig_56699:5840	morex_contig_56699	5840	1	47.8277	1	48.483	A	G	ref	0	2	0	0	0	0	2	0	2	0	0	2	0	0	2	2	2	0	2	2	0	0	0	2	0	2	0	0	2	2	2	0	0	0	0	0	0	0	0	2
morex_contig_58387:4307	morex_contig_58387	4307	1	48.0878	1	48.483	G	A	alt	0	2	0	0	0	0	2	0	2	0	0	2	0	0	2	2	2	0	2	2	0	0	0	2	0	2	0	0	2	2	2	0	0	0	0	0	0	0	0	2
morex_contig_61588:2656	morex_contig_61588	2656	1	47.8277	1	48.483	T	G	ref	0	2	0		0	0	2	0	2	0	0	2	0	0	2	2	2	0	2	2	0	0	0	2	0		0	0		2	2	0	0	0	0	0		0	0	2
morex_contig_61593:3281	morex_contig_61593	3281	1	46.4589	1	48.483	C	G	ref	0	2	0	0	0	0	2	0	2	0	0	2	0	0	2	2	2	0	2	2	0	0	0	2	0	2	0	0	2	2	2	0	0	0	0	0	0	0	0	2
morex_contig_63231:3214	morex_contig_63231	3214	1	48.0878	1	48.483	A	T	ref	0	2	0	0	0	0	2	0	2	0	0	2	0	0	2	2	2	0	2	2	0	0	0	2		2	0	0	2	2	2	0	0	0	0	0	0	0	0	2
morex_contig_64877:1478	morex_contig_64877	1478	1	46.9168	1	48.483	G	A	ref	0	2	0	0	0	0	2	0	2	0	0	2	0	0	2	2	2	0	2	2	0	0	0	2	0	2	0	0	2	2	2	0	0	0	0	0	0	0	0	2
morex_contig_6596:1020	morex_contig_6596	1020	1	48.3003	1	48.483	A	T	ref	0	2	0	0	0	0	2	0	2	0	0	2	0	0	2	2	2	0	2	2	0	0	0	2	0	2	0	0	2	2	2	0	0	0	0	0	0	0	0	2
morex_contig_6641:920	morex_contig_6641	920	1	48.0878	1	48.483	T	A	ref	0	2	0	0	0	0	2	0	2	0	0	2	0	0	2		2	0	2	2	0	0	0	2	0	2	0	0	2	2	2	0	0	0	0	0	0	0	0	2
morex_contig_67129:2604	morex_contig_67129	2604	1	48.0878	1	48.483	T	C	alt	0	2	0	0	0	0	2	0	2	0	0	2	0	0	2	2	2	0	2	2	0	0	0	2	0	2	0	0	2	2	2	0	0	0	0	0	0	0	0	2
morex_contig_86339:891	morex_contig_86339	891	1	46.9168	1	48.483	C	G	ref	0	2	0	0	0	0	2	0	2	0	0	2	0	0	2	2	2	0	2	2	0	0	0	2	0	2	0	0	2	2	2	0	0	0	0	0	0	0	0	2
morex_contig_94208:729	morex_contig_94208	729	1	48.0878	1	48.483	C	A	alt	0	2	0	0	0	0	2	0	2	0	0	2	0	0	2	2	2	0	2	2	0	0	0	2	0	2	0	0	2	2	2	0	0	0	0	0	0	0	0	2
morex_contig_134837:1058	morex_contig_134837	1058	1	48.0878	1	48.993	A	G	ref	0	2	0	0	0	0	2	0	1	0	0	2	0	0	2	2	2	0	2	2	0	0	0	2	0	2	0		2	2	2	0	0	0	0	0	0	1	0	2
morex_contig_1587765:1123	morex_contig_1587765	1123	1	47.9462	1	48.993	T	C	alt	0	2	0	0	0	0	2	0	2	0	0	2	0	0	2	2	2	0	2	2	0	0	0	2	0	2	0	0	2	2	2	0	0	0	0	0	0	1	0	2
morex_contig_1682266:306	morex_contig_1682266	306	1	46.6006	1	48.993	C	T	alt	0	2	0	0	0	0	2	0	2	0	0	2	0	0	2	2	2	0	2	2	0	0	0	2	0	2	0	0	2	2	2	0	0	0	0	0	0	1	0	2
morex_contig_184324:689	morex_contig_184324	689	1	48.0878	1	48.993	A	G	ref	0	2	0	0	0	0	2	0	2	0	0	2	0	0	2	2	2	0	2	2	0	0	0	2	0	2	0	0	2	2	2	0	0	0	0	0	0	1	0	2
morex_contig_2555795:158	morex_contig_2555795	158	1	47.9462	1	48.993	T	C	ref	0	2	0	0	0	0	2	0	1	0	0	2	0	0	2	2	2	0	2	2	0	0	0	2	0	2	0	0	2	2	2	0	0	0	0	0	0	0	0	2
morex_contig_37910:3070	morex_contig_37910	3070	1	48.0878	1	48.993	G	A	ref	0	2	0	0	0	0	2	0	2	0	0	2	0	0	2	2	2	0	2	2	0	0	0	2	0	2	0	0	2	2	2	0	0	0	0	0	0	1	0	2
morex_contig_40040:4272	morex_contig_40040	4272	1	48.0878	1	48.993	A	C	alt	0	2	0	0	0	0	2	0	2	0	0	2	0	0	2	2	2	0	2	2	0	0	0	2	0	2	0	0	2	2	2	0	0	0	0	0	0	0	0	2
morex_contig_40829:2439	morex_contig_40829	2439	1	48.0878	1	48.993	G	A	alt	0	2	0	0	0	0	2	0	2	0	0	2	0	0	2	2	2	0	2	2	0	0	0	2	0	2	0	0	2	2	2	0	0	0	0	0	0	1	0	2
morex_contig_409176:649	morex_contig_409176	649	1	48.0878	1	48.993	C	T	alt	0	2	0	0	0	0	2	0	2	0	0	2	0	0	2	2	2	0	2	2	0	0	0	2	0	2	0	0	2	2	2	0	0	0	0	0	0	1	0	2
morex_contig_43297:1655	morex_contig_43297	1655	1	48.0878	1	48.993	T	C	alt	0	2	0	0	0	0	2	0	2	0	0	2	0	0	2	2	2	0	2	2	0	0		2	0	2	0	0	2	2	2	0	0	0	0	0	0	1	0	2
morex_contig_43924:5206	morex_contig_43924	5206	1	48.0878	1	48.993	C	T	alt	0	2	0	0	0	0	2	0	2	0	0	2	0	0	2	2	2	0	2	2	0	0	0	2	0	2		0	2	2	2	0	0	0	0	0	0	1	0	2
morex_contig_57989:5374	morex_contig_57989	5374	1	48.0878	1	48.993	G	A	alt	0	2	0	1	0	0	2	0	2	0	0	2	0	0	2	2	2	0	2	2	0	0	0	2	0	2	0	0	2	2	2	0	0	0	0	0	0	1	0	2
morex_contig_7011:177	morex_contig_7011	177	1	48.0878	1	48.993	C	A	alt	0	2	0	0	0	0	2	0	2	0	0	2	0	0	2	2	2	0	2	2	0	0	0	2	0	2	0	0	2	2	2	0	0	0	0	0	0	1	0	2
morex_contig_1592468:507	morex_contig_1592468	507	1	48.0878	1	49.498	T	A	ref	0	2	0	0	0	0	2	0	2	2	0	2	0	0	2	2	2	0	2	2	0	0	0	2	0	2	0	0	2	2	2	0	0	0	0	0	0	1	0	2
morex_contig_161251:2791	morex_contig_161251	2791	1	47.9462	1	49.498	G	C	ref	0	2	0	0	0	0	2	0	2		0	2	0	0	2	2	2	0	2	2	0	0	0	2	0	2	0	0	2	2	2	0	0	0	0	0	0		0	2
morex_contig_2551284:2820	morex_contig_2551284	2820	1	47.8277	1	49.498	A	G	ref	0	2	0	0	0	0	2	0	2	2	0	2	0	0	2	2	2	0	2	2	0	0	0	2	0	2	0	0	2	2	2	0	0	0	0	0	0	1	0	2
morex_contig_43644:1470	morex_contig_43644	1470	1	48.0878	1	49.498	T	C	alt	0	2	0	0	0	0	2	0	2	2	0	2	0	0	2	2	2	0	2	2	0	0	0	2	0	2	0	0	2	2	2	0	0	0	0	0	0	1	0	2
morex_contig_45117:1993	morex_contig_45117	1993	1	47.9462	1	49.498	C	G	ref	0	2	0	0	0	0	2	0	2	2	0	2	0	0	2	2	2	0	2	2	0	0	0	2	0	2	0	0	2	2	2	0	0	0	0	0	0	1	0	2
morex_contig_49190:6873	morex_contig_49190	6873	1	47.8277	1	49.498	C	G	ref	0	2	0	0	0	0	2	0	2	2	0	2	0	0	2	1	2	0	2	2	0	0	0	2	0	2	0	0	2	2	2	0	0	0	0	0	0	1	0	2
morex_contig_49971:3181	morex_contig_49971	3181	1	47.5212	1	49.498	C	A	ref	0	2	0	0	0	0	2	0	2	2	0	2	0	0	2	2	2	0	2	2	0	0	0	2	0	2	0		2	2	2	0	0	0	0	0	0	1	0	2
morex_contig_72017:2660	morex_contig_72017	2660	1	47.8277	1	49.498	G	C	ref	0	2	0	0	0	0	2	0	1	2	0	2	0	0	2	2	2	0	2	2	0	0	0	2	0	2	0	0	2	2	2	0	0	0	0	0	0	1	0	2
morex_contig_11984:756	morex_contig_11984	756			1	49.974	C	T	alt	0	2	0	0	0	0	2	0	2	2	0	2	0	0	2	2	2	0	2	2	0	0	0	2	0	2	0	0	2	2		0	0	0	0	0	0	2	0	2
morex_contig_136117:6937	morex_contig_136117	6937	1	48.0878	1	49.974	C	T	alt	0	2	0	0	0	0	2	0	2	2	0	2	0	0	2	2	2	0	2	2	0	0	0	2	0	2	0	0	2	2	2	0	0	0	0	0	0	1	0	2
morex_contig_136896:4476	morex_contig_136896	4476	1	50.4249	1	49.974	G	A	alt	0	2	0	0	0	0	2	0	2	2	0	2	0	0	2	2	2	0	2	2	0	0	0	2	0	2	0	0	2	2	2	0	0	0	0	0	0	2	0	2
morex_contig_137378:1836	morex_contig_137378	1836	1	49.5751	1	49.974	A	C	alt	0	2	0	0	0	0	2	0	2	2	0	2	0	0	2	2	2	0	2	2	0	0	0	2	0	2	0	0	2	2	2	0	0	0	0		0	2	0	2
morex_contig_1449749:121	morex_contig_1449749	121			1	49.974	C	T	alt	0	2	0	0	0	0	2	0		2		2	0		2	2	2	0	2	2	0	0	0	2	0	2	0	0	2	2	2	0	0	0	0		0	2	0
morex_contig_1573987:4334	morex_contig_1573987	4334			1	49.974	G	C	ref	0	2	0	0	0	0	2		2	2	0	2	0	0	2	2	2	0	2	2	0	0	0	2	0	2		0	2	2	2	0	0	0	0	0	0	2	0	2
morex_contig_157544:3663	morex_contig_157544	3663	1	50.5666	1	49.974	A	C	alt	0	2	0	0	0	0	2	0	2	2	0	2	0	0	2	2	2	0	2	2	0	0	0	2	0	2	0	0	2	2	2	0	0	0	0	0	0	2	0	2
morex_contig_187173:831	morex_contig_187173	831	1	49.8584	1	49.974	A	G	alt	0	2	0	0	0	0	2	0	2	2	0	2	0	0	2	2	2	0	2	2	0	0	0	2	0	2	0	0	2	2	2	0	0	0	0	0	0	2	0	2
morex_contig_214390:2419	morex_contig_214390	2419	1	49.5042	1	49.974	C	G	ref	0	2	0	0	0	0	2	0		2	0	2	0	0	2	2	2	0	2	2	0	0	0	2	0	2	0	0	2	2	2	0	0	0	0	0	0	2	0	2
morex_contig_2372016:118	morex_contig_2372016	118			1	49.974	T	C	ref	0	2	0	0	0	0	2	0	2	2	0	2	0	0	2	2	2	0	2	2	0	0	0	2	0	2	0	0		2	2	0	0	0	0	0		2	0	2
morex_contig_244433:1846	morex_contig_244433	1846	1	48.0878	1	49.974	G	A	alt	0	2	0	0	0	0	2	0	2	2	0	2	0	0	2	2	2	0	2	2	0	0	0	2	0	2	0	0	2	2	2	0	0	0	0	0		1	0	2
morex_contig_2547901:3665	morex_contig_2547901	3665			1	49.974	C	G	ref	0	2	0	0	0	0	2	0	2	2	0	2	0	0	2	2	2	0	2	2	0	0	0	2	0	2	0	0	2	2	2	0	0	0	0	0	0	2	0	2
morex_contig_37355:6773	morex_contig_37355	6773	1	48.0878	1	49.974	G	C	alt	0	2	0	0	0	0	2	0	2	2	0	2	0	0	2	2	2	0	2	2	0	0	0	2	0	2	0	0	2	2	2	0	0	0	0	0	0	1	0	2
morex_contig_38141:100	morex_contig_38141	100	1	50.4958	1	49.974	C	T	ref	0	2	0	0	0	0	2	0	2	2	0	2	0	0	2	2	2	0	2	2	0	0	0	2	0	2	0	0	2	2	2	0	0	0	0	0	0	2	0	2
morex_contig_38794:11717	morex_contig_38794	11717	1	48.0878	1	49.974	C	A	alt	0	2	0	0	0	0	2	0	2	2	0	2	0	0	2	2	2	0	2	2	0	0	0	2	0	2	0	0	2	2	2	0	0	0	0	0	0	1	0	2
morex_contig_40470:2969	morex_contig_40470	2969	1	48.0878	1	49.974	A	G	alt	0	2	0	0	0	0	2	0	2	2	0	2	0	0	2	2	2	0	2	2	0	0	0	2	0	2	0	0	2	2	2	0		0	0	0	0	2	0	2
morex_contig_41835:3189	morex_contig_41835	3189	1	49.8584	1	49.974	A	C	alt	0	2	0	0	0	0	2	0	2	2	0	2	0	0	2	2	2	0	2	2	0	0	0	2	0	2	0	0	2	2	2	0	0	0	0	0	0	2	0	2
morex_contig_42217:1811	morex_contig_42217	1811	1	49.8584	1	49.974	G	C	alt	0	2	0	0	0	0	2	0	2	2	0	2	0	0	2	2	2	0	2	2	0	0	0	2	0	2	0	0	2	2	2	0	0	0	0	0	0	2	0	2
morex_contig_43863:6488	morex_contig_43863	6488			1	49.974	C	T	ref	0	2	0	0	0	0	2	1	2	2	0	2	0	0	2	2	2	0	2	2	0	0	0	2	0	2	0	0	2	2	2	0	0	0	0	0		2	0	2
morex_contig_61738:1465	morex_contig_61738	1465	1	49.5751	1	49.974	A	G	alt	0	2	0	0	0	0	2	0	2	2	0	2	0	0	2	2	2	0	2	2	0	0	0	2	0	2	0	0	2	2	2	0	0	0	0	0	0	2	0	2
morex_contig_64601:2465	morex_contig_64601	2465	1	47.9462	1	49.974	A	G	ref	0	2	0	0	0	0	2	0	2	2	0	2	0	0	2	2	2	0	2	2	0	0	0	2	0	2	0	0	2	2	2	0	0		0	0	0	1	0	2
morex_contig_65077:1347	morex_contig_65077	1347	1	50.5666	1	49.974	C	G	alt	0	2	0	0	0	0	2	0	2	2	0	2	0	0	2	2	2	0	2	2	0	0	0	2	0	2	0	0	2	2	2	0	0	0	0	0	0	2	0	2
morex_contig_10521:635	morex_contig_10521	635			1	50.484	T	C	ref	0	2	0	0	0	0	2	0	2	2	0	0	0	0	2	2	2	0	2	2	0	0	0	2	0	2	0	0	2	2	2	0	0	0	0	0	0	2	0	2
morex_contig_135125:813	morex_contig_135125	813	1	51.1331	1	50.484	T	C	ref	0	2	0	0	0	0	2	0	2	2	0	0	0	0	2	2	2	0	2	2	0	0	0	2	0	2	0	0	2	2	2	0	0	0	0	0	0	2	0
morex_contig_138669:2314	morex_contig_138669	2314	1	47.9462	1	50.484	T	A	ref	0	2	0	0	0	0	2	0	2	2	0		0	0	2	2	2	0	2	2	0	0	0	2	0	2	0	0	2	2	2	0	0	0	0	0	0	1	0	2
morex_contig_1567938:5250	morex_contig_1567938	5250	1	50.1416	1	50.484	C	G	ref	0	2	0	0	0	0	2	0	1	2	0	0	0	0	2	2	2	0	2	2	0	0	0	2	0	2	0	0	2	2	2	0	0	0	0	0	0	2	0	2
morex_contig_2547717:4149	morex_contig_2547717	4149			1	50.484	T	C	ref	0	2	0	0	0	0	2	0	2	2	0	0	0	0	2	2	2	0	2	2	0	0	0	2	0	2	0	0	2	2	2	0	0	0	0	0	0	2	0	2
morex_contig_275279:3033	morex_contig_275279	3033			1	50.484	G	T	ref	0	2	0	0	0	0	2	0	2	2	0	0	0	0	2	2	2	0	2	2	0	0	0	2	0	2	0	0	2	2	2	0	0	0	0	0	0	2	0	2
morex_contig_38371:7070	morex_contig_38371	7070	1	50.5666	1	50.484	T	C	ref	0	2	0	0	0	0	2	0		2	0	0	0	0	2	2	2	0	2	2	0	0	0	2	0	2	0	0	2	2	2	0	0	0	0	0	0	2	0	2
morex_contig_46025:396	morex_contig_46025	396	1	47.8277	1	50.484	G	C	ref	0	2	0	0	0	0	2	0	2	2	0	0	0		2	2	2	0	2	2	0	0	0	2	0	2	0	0	2	2			0	0	0	0	0	2		2
morex_contig_48259:5249	morex_contig_48259	5249	1	48.7606	1	50.484	T	C	ref	0	2	0	0	0	0	2	0	2	2	0	0	0	0	2	2	2	0	2	2	0	0	0	2	0	2	0	0	2	2	2	0	0	0	0	0	0	2	0	2
morex_contig_76508:1978	morex_contig_76508	1978			1	50.484	G	A	ref	0	2		0	0	0	2	0	2	2	0	0	0	0	2	2	2	0	2	2	0	0	0	2	0	2	0	0	2	2	2	0	0	0	0	0	0	2	0	2
morex_contig_7376:2302	morex_contig_7376	2302	1	47.8277	1	51	T	C	ref	0	2	0	0	2	0	2	0	2	2	0	0	0	0	2	2	2	0	2	2	0	0	0	2	0	2	0	0	2	2	2	0	0	0	0	0	0	2	0	2
morex_contig_135022:1909	morex_contig_135022	1909	1	52.2663	1	51.485	T	C	ref	0	2	0	0	2	0	2	0	2	2		0	0	0	2	2	2	0	2	2	0	0	0	2	0	2	0		2	2	2	0	0	0	0			2	0	2
morex_contig_1562202:2412	morex_contig_1562202	2412	1	51.5581	1	51.485	C	G	ref	0	2	0	0	2	0	2	0	2	2	0	0	0	0	2	2	2	0	2	2	0	0	0	2	0	2	0	0	2	2	2	0	0	0	0	0	0	2	0	2
morex_contig_1572142:2366	morex_contig_1572142	2366	1	49.4334	1	51.485	T	C	alt	0	2	0	0	2	0	2	0	2	2	0	0	0	0	2	1	2	0	2	2	0	0	0	2	0	2	0	0	2	2	2	0	0	0	0	0	0	2	0	2
morex_contig_1588332:955	morex_contig_1588332	955	1	50.8499	1	51.485	A	G	alt	0	2	0	0	2	0	2	0	2	2	0	0	0	0	2	2	2	0	2	2	0	0	0	2	0	2	0	0	2	2	2	0	0	0	0	0	0	2	0	2
morex_contig_167840:5705	morex_contig_167840	5705	1	52.4788	1	51.485	C	A	alt	0	2			2	0	2	0	2	2	0	0	0	0	2	2	2	0	2	2	0	0	0	2	0	2	0	0	2	2	2	0	0	0	0			2	0	2
morex_contig_229900:882	morex_contig_229900	882	1	50.8499	1	51.485	G	T	ref	0	2	0	0	2	0	2	0	2	2	0		0		2	2	2	0	2	2	0	0	0	2	1	2	0	0	2		2	0	0		0		0	2		2
morex_contig_2549195:2924	morex_contig_2549195	2924	1	52.6912	1	51.485	G	A	alt	0	2	0	0	2	0	2	0	2	2	0	0	0	0	2	2	2	0	2	2	0	0	0	2	0	2	0	0	2	2	2	0	0	0	0	0	0	2	0	2
morex_contig_37221:137	morex_contig_37221	137	1	48.796	1	51.485	C	G	alt	0	2	0	0	2	0	2	0	2	2	0	0	0	0	2	2	2	0	2	2	0	0	0	2	0	2	0	0	2	2	2	0	0	0	0	0	0	2	0	2
morex_contig_40237:3491	morex_contig_40237	3491	1	52.5496	1	51.485	C	T	alt	0	2		0	2	0	2	0	2	2	0	0	1	0	2	2	2	0	2	2	0	0	0	2	0	2	0	0	2	2	2	0					0	2	0	2
morex_contig_420747:2200	morex_contig_420747	2200	1	52.5496	1	51.485	C	T	alt	0	2	0	0	2	0	2	0	2	2	0	0	0	0	2	2	2	0	2	2	0	0	0	2	0	2	0	0	2	2	2	0	0	0	0	0	0	2	0	2
morex_contig_44998:6268	morex_contig_44998	6268	1	49.8584	1	51.485	A	G	alt	0	2	0	0	2	0	2	0	2	2	0	0	0	0	2	2	2	0	2	2	0	0	0	2	0	2	0	0	2	2	2	0	0	0	0	0	0	2	0	2
morex_contig_47732:1521	morex_contig_47732	1521	1	51.5581	1	51.485	T	C	alt	0	2	0	0	2	0	2	0	2	2	0	0	0	0	2	2	2	0	2	2	0	0	0	2	0	2	0	0	2	2	2	0	0	0	0	0	0	2	0	2
morex_contig_48490:1542	morex_contig_48490	1542	1	52.5496	1	51.485	G	A	alt	0	2	0	0	2	0	2	0	2	2	0	0	0	0	2	2	2	0	2	2	0	0	0	2	0	2	0	0	2	2	2	0	0	0	0	0	0	2	0	2
morex_contig_48819:1843	morex_contig_48819	1843	1	50.4249	1	51.485	A	T	alt	0	2	0		2	0	2	0	2	2	0		0	0	2	2	2	0	2	2	0	0	0	2	0	2		0	2	2	2	0	0		0	0	0	2	0	2
morex_contig_57603:832	morex_contig_57603	832	1	50.8499	1	51.485	G	A	alt	0	2	0	0	2	0	2	0	2	2	0	0	0	0	2	2	2	0	2	2	0	0	0	2	0	2	0	0	2	2	2	0	0	0	0	0	0	2	0	2
morex_contig_58825:230	morex_contig_58825	230	1	52.5496	1	51.485	C	G	alt	0	2	0	0	2	0	2	0	2	2	0	0	0	0	2	2	2	0	2	2	0	0	0	2	0	2	0	0	2	2	2	0	0	0	0		0	2	0	2
morex_contig_992:223	morex_contig_992	223			1	51.485	A	T	alt	0	2	0	0	2	0	2	0	2	2	0	0	0	0	2	2	2	0	2	2	0	0	0	2	0	2	0	0	2	2	2	0	0	0	0	0	0	1	0	2
morex_contig_137007:1153	morex_contig_137007	1153	1	52.5496	1	51.966	C	T	alt	0	2	0	0	2	0	2	0	2	2	0	0	0	0	2	2	2	0	2	2	0	0	0	2	0	2	0	0	2	2	2	0	0	0	0	0	0	2	0	2
morex_contig_39504:3676	morex_contig_39504	3676	1	52.5496	1	51.966	A	G	alt	0	2	0	0	2	0	2		2	2	0	0	0	0	2	2	2	0	2	2		0	0	2	0	2	0	0	2	2	2	0	0	0	0	0	0	2	0	2
morex_contig_37672:1340	morex_contig_37672	1340			1	52.429	C	G	ref	0	2	0	0	2	0	2	0	2	2	0	0	0	0	2	2	2	0	2	2	0	0	0	2	0	2	0	0	2	2	2	0	0	0	0	0	0	2	0	2
morex_contig_51626:10194	morex_contig_51626	10194	1	54.3909	1	52.429	T	C	ref	0	2	0	0	2	0	2	0	2		0	0	0	0	2	2	2	0	2	2	0	0	0	2	0	2	0	0	2	2	2	0	0	0	0	0	0	2	0	2
morex_contig_51507:833	morex_contig_51507	833			1	53.364	G	A	ref	0	2	0	0	2	0	2	0	2	2	0	0	0	0	2	2	2	0	2	2	0	0	0	2	0	2	0	0	2	2	2	0	0	0	0	0	0	2	0	2
morex_contig_44098:3313	morex_contig_44098	3313			1	53.822	G	A	ref	0	2	0	0	2	0	2	0	2	2	0	0	0	0	2	2	2	0	2	2	0	0	0	2	0	2	0	0	2	2	2	0	0	0	0	0	0	2	0	2
morex_contig_139648:3412	morex_contig_139648	3412			1	54.313	A	G	ref	0	2	0	0	2	0	2	0	2	2	0		0	0	2	2	2	0	2	2	0	0	0	2	0	2		0	2	2	2	0	0	0	0	0	0	2	0	2
morex_contig_1557838:3730	morex_contig_1557838	3730	1	54.5326	1	54.313	G	A	ref	0	2	0	0	2	0	2	0	2	2	0	0	0	0	2	2	2	0	2	2	0	0	0	2	0	2	0	0	2	2	2	0	0	0	0	0	0	2	0	2
morex_contig_1558545:1916	morex_contig_1558545	1916			1	54.313	G	A	ref	0	2	0	0	2	0	2	0	2	2	0	0	0	0	2	2	2	0	2	2	0	0	0	2	0	2	0	0	2	2	2	0	0	0	0	1	0	2	0	2
morex_contig_1558555:463	morex_contig_1558555	463	1	52.5142	1	54.313	G	T	ref	0	2	0	0	2	0	2	0	2	2	0	0	0	0	2	2	2	0	2	2	0	0	0	2		2	0	0	2	2	2	0	0	0	0	0	0	2	0	2
morex_contig_1562087:4929	morex_contig_1562087	4929	1	54.3909	1	54.313	A	G	ref	0	2	0	0	2	0	2	0	2	2	0	0	0	0	2	2	2	0	2	2	0	0	0	2	0	2	0	0	2	2	2	0	0	0	0	1	0	2	0	2
morex_contig_1562713:2290	morex_contig_1562713	2290			1	54.313	C	T	ref	0	2	0	0	2	0	2	0	2	2	0	0	0	0	2	2	2	0	2	2	0	0	0	2	0	2	0	0	2	2	2	0	0	0		0	0	2	0	2
morex_contig_276115:751	morex_contig_276115	751			1	54.313	T	G	ref	0	2	0	0	2	0	2	0	2	2	0	0	0	0	2	2	2	0	2	2	0	0	0	2	0	2	0	0	2	2	2	0	0	0	0	0	0	2	0	2
morex_contig_39509:7809	morex_contig_39509	7809			1	54.313	T	C	ref	0	2	0	0	2	0	2	0	2	2	0	0	0	0	2	2	2	0	2	2	0	0	0	2	0	2	0	0	2	2	2	0	0	0	0	0	0	2	0	2
morex_contig_43019:2998	morex_contig_43019	2998	1	54.3909	1	54.313	T	A	ref	0	2	0	0	2	0	2	0	2	2	0	0	0	0	2	2	2	0	2	2	0	0	0	2	0	2	0	0	2	2	2	0	0	0	0	0	0	2	0	2
morex_contig_43072:3020	morex_contig_43072	3020	1	54.7096	1	54.313	G	T	ref	0	2	0	0	2	0	2	0	2	2	0	0	0	0	2	2	2	0	2	2	0	0	0	2	0	2	0	0	2	2	2	0	0	0	0	0	0	2	0	2
morex_contig_43197:3858	morex_contig_43197	3858	1	53.4703	1	54.313	G	A	alt	0	2	0	0	2	0	2	0	2	2	0	0	0	0	2	2	2		2	2	0	0	0	2	0	2	0	0	2	2	2	0	0	0	0	0	0	2	0	2
morex_contig_46926:5067	morex_contig_46926	5067	1	54.3909	1	54.313	T	C	alt	0	2	0	0	2	0	2	0	2	2	0	0	0	0	2	2	2	0	2	2	0	0	0	2	0	2	0	0	2	2	2	0	0	0	0	0	0	2	0	2
morex_contig_47724:2427	morex_contig_47724	2427			1	54.313	G	T	ref	0	2	0	0	2	0	2	0	2	2	0	0	0	0	2	2	2	0	2	2	0	0	0	2	0	2	0	0	2	2	2	0	0	0	0	0		2	0	2
morex_contig_5618:3352	morex_contig_5618	3352	1	54.4618	1	54.313	C	A	ref	0	2	0	0	2	0	2	0	2	2	0	0	0	0	2	2	2	0	2	2	0	0	0	2		2	0	0	2	2	2	0	0	0	0	0	0	1	0	2
morex_contig_65477:3539	morex_contig_65477	3539			1	54.313	G	C	ref	0	2	0	0		0	2	0	2	2	0	0	0	0	2	2	2	0	2	2	0	0	0	2	0	2	0	0	2	2	2	0	0	0	0	0	0	2	0
morex_contig_7793:3019	morex_contig_7793	3019	1	54.8867	1	54.313	C	T	alt	0	2	0	0	2	0	2	0	2	2	0	0	0	0	2	2	2	0	2	2	0	0	0	2	0	2	0	0	2	2	2	0	0	0	0	0	0	2	0	2
morex_contig_126404:298	morex_contig_126404	298	1	54.5326	1	54.818	G	C	ref	0	2	0	0	2	0	2	0	2	2	0	0	0		2	2	2	0	2	2	0	0	0	2	0	2		0	2	2	2	0	0	0	0	0	0	2	0	2
morex_contig_137129:4887	morex_contig_137129	4887	1	54.5326	1	54.818	A	C	ref	0	2		0	2		2	0	2	2	0	0	0		2	2	2	0	2	2	0	0	0	2	0	2	0	0	2	2	2	0	0	0	0	0	0	2	0	2
morex_contig_140361:95	morex_contig_140361	95	1	54.8867	1	54.818	T	G	alt	0	2	0	0	2	0	2	0	2	2	0	0	0	0	2	2	2	0	2	2	0	0	0	2	0		0	0	2	2	2	0	0	0	0	0	0	2	0	2
morex_contig_1564701:5011	morex_contig_1564701	5011	1	54.8867	1	54.818	T	C	alt	0	2	0	0	2	0	2	0	2	2	0	0	0	0	2	2	2	0	2	2	0	0	0	2	0	2	0	0	2	2	2	0	0	0	0	0	0	2	0	2
morex_contig_2549106:183	morex_contig_2549106	183	1	55.3824	1	54.818	T	C	alt	0	2	0	0	2	0	2	0	2	2	0	0	0	0	2	2	2	0	2	2	0	0	0	2	0	2	0	0	2	2	2	0	0	0		0	0	2	0	2
morex_contig_2549189:372	morex_contig_2549189	372	1	53.6827	1	54.818	T	G	ref	0	2	0	0	2	0	2	0	2	2	0	0	0	0	2	2	2	0	2	2	0	0	0	2	0		0	0	2	2	2	0	0	0	0	0	0	2	0	2
morex_contig_2549203:7821	morex_contig_2549203	7821	1	54.5326	1	54.818	T	C	alt	0	2		0	2	0	2	0	2	2	0	0	0	0	2	2	2	0	2	2	0	0	0	2	0	2	0	0	2	2	2	0	0	0	0	0	0	2	0	2
morex_contig_2551052:7302	morex_contig_2551052	7302	1	54.5326	1	54.818	C	T	ref	0	2	0	0	2	0	2	0	2	2	0	0	0	0	2	2	2	0	2	2	0	0	0	2	0	2	0	0	2	2	2	0	0	0	0	0		2	0	2
morex_contig_2554656:795	morex_contig_2554656	795	1	53.6827	1	54.818	C	G	alt	0	2			2	0	2	0	2	2	0	0	0	0	2	2	2	0	2	2	0	0	0	2	0	2	0	0	2	2	2	0	0	0	0	0	0	2	0	2
morex_contig_273697:3886	morex_contig_273697	3886	1	54.8867	1	54.818	A	G	ref	0	2	0	0	2	0	2	0	2	2	0	0	0	0	2	2	2	0	2	2	0	0	0	2	0	2	0	0	2	2	2	0	0			0	0	2	0	2
morex_contig_276925:3460	morex_contig_276925	3460	1	54.5326	1	54.818	G	A	ref	0	2	0	0	2	0	2	0	2	2	0	0	0	0	2	2	2	0	2	2	0	0	0	2	0	2	0	0	2	2	2	0	0	0	0	0	0	2	0	2
morex_contig_38308:907	morex_contig_38308	907	1	54.5326	1	54.818	G	A	ref	0	2	0	0	2	0	2	0	2	2	0	0	0	0	2	2	2	0	2	2	0	0	0	2	0	2	0	0	2	2	2	0	0	0	0	0	0	2	0	2
morex_contig_1563154:2330	morex_contig_1563154	2330	1	54.5326	1	56.289	G	A	alt	0	2	0	0	2	0	2	0	2	2	0	0	0	2	2	2	2	0	2	2	2	0	0	2	0	2	0	0		2	2	0	0	0	0	0	0	2	0	2
morex_contig_1564278:3591	morex_contig_1564278	3591	1	54.3909	1	56.289	A	G	alt	0	2	0	0	2	0	2	0	2	2	0	0	0	2	2	2	2	0	2	2	2	0	0	2	0	2	0	0	2	2	2	0	0	0	0	0	0	2	0	2
morex_contig_38279:2497	morex_contig_38279	2497			1	56.289	C	T	ref	0	2	0	0	2	0	2		2	2	0	0	0	2	2	2	2	0	2	2	2	0	0	2	0	2	0	0	2	2	2	0	0	0	0	0	0	2	0	2
morex_contig_136360:3900	morex_contig_136360	3900			1	57.718	A	G	ref	0	2	0	0	2	0	2	0	2	2	0	0	0	2	2	2	2	0	2	2	2	0	0	2	0	2	0	0	2	0	2	0	0		0	0	0	2	0	2
morex_contig_44689:4589	morex_contig_44689	4589	1	55.949	1	57.718	A	T	alt	0	2	0	0	2	0	2	0	2	2	0	0	0	2	2	2	2	0	2	2	2	0	0	2	0	2	0	0	2	0	2	0		0	0	0	0	2	0	2
morex_contig_58321:8239	morex_contig_58321	8239	1	55.949	1	57.718	C	A	ref	0	2	0	0	2	0	2	0	2	2	0	0	0	2	2	2	2	0	2	2	2	0	0	2	0	2	0	0	2	0	2	0	0	0	0	0	0	2	0	2
morex_contig_138532:5359	morex_contig_138532	5359			1	58.181	T	C	alt	0	2	0	0	2	0	2	0	2	2	0	0	0	2	2	2	2	0	2	2	2	0	0	2	0	2	0	0	2	0	2	0	0	0	0	0	0	2	0	2
morex_contig_170603:3116	morex_contig_170603	3116	1	55.3824	1	58.181	C	T	ref	0	2	0	0	2		2	0	2	2	0	0	0	2	2	2	2	0	2	2	2	0	0	2	0	2	0		2		2	0	0	0	0	0	0	2	0	2
morex_contig_69600:2817	morex_contig_69600	2817	1	54.8867	1	58.181	A	C	ref	0	2	0	0	2	0	2	0	2	2	0	0	0	2	2	2	2	0	2	2	2	0	0	2	0	2	0	0	2	0		0	0	0	0	0	0	2	0	2
morex_contig_53157:5912	morex_contig_53157	5912	1	57.755	1	61.068	G	A	alt	0	2	0	0	2	0	0	0	2	2	0	2	0	2	2	2	2	2	2	2	2	0	0	2	0	2	0	0	2	0	2	0	0	0	0	0	0	0	0	2
morex_contig_8963:1612	morex_contig_8963	1612	1	62.6886	1	62.03	T	C	ref	0	2	0	0	2	0	0	0	2	2	0	2	0	2	2	2	2	2	2	2	2	0		2	0	2		0	2	0	2	0	0	0	0	0		0	0	2
morex_contig_1559596:4518	morex_contig_1559596	4518	1	60.8357	1	63.001	T	C	alt	0	2	0	0	2	0	0	0	2	2	0	2	0	2	2	2	2	2	2	2	2	0	0	2	0	2	0	0	2	0	2	0	0	0	0	0	0	0	0	0
morex_contig_56703:9735	morex_contig_56703	9735	1	61.8272	1	63.001	T	C	alt	0	2	0	0	2	0	0	0	2		0	2	0	2	2	2	2	2	2	2	2	0	0	1	0	2		0	2	0	2	0	0	0	0		0	0	0	0
morex_contig_12848:77	morex_contig_12848	77	1	61.8272	1	63.468	C	T	ref	0	2	0	0	2	0	0	0	2	0	0	2	0	2	2	2	2	2	2	2	2	0	0	1	0	2	0	0	2	0	2	0	0	0	0		0	0	0	0
morex_contig_139329:1214	morex_contig_139329	1214	1	61.8272	1	63.468	C	T	alt	0	2	0	0	2	0	0	0	2	0	0	2	0	2	2	2	2	2	2	2	2	0	0	1	0	2	0	0	2	0	2	0	0	0	0	0	0	0	0	0
morex_contig_2547099:918	morex_contig_2547099	918	1	59.136	1	63.468	T	C	alt	0	2	0	0	2	0	0	0	2	0	0	2	0	2	2	2	2	2	2	2	2	0	0	2	0	2	0	0	2	0	2	0	0	0	0	0	0	0	0	0
morex_contig_271551:3617	morex_contig_271551	3617	1	61.8272	1	63.468	C	T	ref	0	2	0	0	2	0	0	0	2	0	0	2	0	2	2	2	2	2	2	2	2	0	0	1	0	2	0	0	2	0	2	0	0	0	0	0	0	0	0	0
morex_contig_39113:3649	morex_contig_39113	3649	1	61.4731	1	63.468	G	C	ref	0	2	0	0	2	0	0	0	2	0	0	2	0	2	2	2	2	2	2	2	2	0	0	2	0	2		0	2	0	2	0	0	0		0	0	0	0	0
morex_contig_44540:2648	morex_contig_44540	2648	1	60.8357	1	63.468	G	T	ref	0	2	0	0	2	0	0	0	2	0	0	2	0	2	2	2	2	2	2	2	2	0	0	2	0	2	0	0	2	0	2	0	0	0	0	0	0	0	0	0
morex_contig_45530:4399	morex_contig_45530	4399	1	61.8272	1	63.468	G	C	alt	0	2	0	0	2	0	0	0	2	0	0	2	0	2	2	2	2	2	2	2	2	0	0	1	0	2	0	0	2	0	2	0	0	0	0	0	0	0	0	0
morex_contig_47916:4012	morex_contig_47916	4012	1	59.136	1	63.468	G	C	alt	0	2	0	0	2	0	0	0	2	0	0	2	0	2	2	2	2	2	2	2	2	0	0	2	0	2	0	0	2	0	2	0	0	0	0	0	0	0	0	0
morex_contig_48101:8255	morex_contig_48101	8255	1	61.8272	1	63.468	T	A	ref	0	2	0	0	2	0	0	0	2	0	0	2	0	2	2	2	2	2	2	2	2	0	0	1	0	2	0	0	2	0	2	0	0	0	0	0	0	0	0	0
morex_contig_49491:5757	morex_contig_49491	5757	1	61.8272	1	63.468	G	A	alt	0	2	0	0	2	0	0	0	2	0	0	2	0	2	2	2	2	2	2	2	2	0	0	1	0	2	0	0	2	0	2	0	0	0	0	0	0	0	0	0
morex_contig_50116:3476	morex_contig_50116	3476	1	59.4193	1	63.468	A	G	alt	0	2	0	0	2	0	0	0	2	0	0	2	0	2	2	2	2	2	2	2	2	0	0	2	0	2	0	0	2	0	2	0	0	0	0	0	0	0	0	0
morex_contig_50751:4327	morex_contig_50751	4327	1	61.4731	1	63.468	C	A	ref	0	2	0	0	2	0	0	0	2	0	0	2	0	2	2	2	2	2	2	2	2	0	0	2	0	2	0	0	2	0	2	0	0	0	0	0	0	0	0	0
morex_contig_57379:1584	morex_contig_57379	1584	1	60.8357	1	63.468	C	T	alt	0	2	0	0	2	0	0	0	2	0	0	2	0	2	2	2	2	2	2	2	2	0	0	2	0	2	0	0	2	0	2	0	0	0	1	0	0	0	0	0
morex_contig_137115:1086	morex_contig_137115	1086	1	62.3229	1	63.964	G	T	alt	0	2	0	0	2	0	0	0	2	0	0		0	2	2	2	2	2	2	2	2	0	0	1	0	2	0	0	2	0	2	0	0	0	0	0	0	0	0	0
morex_contig_139399:6556	morex_contig_139399	6556	1	61.5439	1	63.964	C	G	ref	0	2	0		2	0	0	0	2		0	2	0	2	2	2	2	2	2	2	2	0	0	1	0	1	0	0	2	0	2	0	0	0	0	0	0	0	0	0
morex_contig_1559614:4232	morex_contig_1559614	4232	1	62.8187	1	63.964	T	A	alt	0	2	0	0	2	0	0	0	2	1	0	2	0		2	2	2	2	2	2	2	0	0	0	0	2	0	0	2	0	2	0	0	0	0	0	0	0	0	0
morex_contig_1616824:928	morex_contig_1616824	928	1	58.6827	1	63.964	C	T	alt	0	2		0	2	0	0	0	2	1	0	2	0	2	2	2	2	2	2	2	2	0	0	0	0	2	0	0	2	0	2	0	0	0	0	0	0	0	0	0
morex_contig_1974510:529	morex_contig_1974510	529	1	62.3229	1	63.964	A	G	ref	0	2	0	0	2	0	0	0	2	0	0	2	0	2	2	2	2	2	2	2	2	0	0	1	0	2		0	2	0	2	0	0	0	0	0	0	0	0	0
morex_contig_274252:1795	morex_contig_274252	1795	1	62.3229	1	63.964	G	A	alt	0	2	0	0	2	0	0	0	2	0	0	2	0	2	2	2	2	2	2	2	2	0	0	0	0	2	0	0	2	0	2	0	0	0	0	0	0	0	0	0
morex_contig_46701:6171	morex_contig_46701	6171	1	62.8187	1	63.964	A	G	alt	0	2	0	0	2	0	0	0	2	1	0	2	0	2	2	2	2	2	2	2	2	0	0	0	0	2	0	0	2	0	2	0	0	0	0	0	0	0	0	0
morex_contig_52332:14350	morex_contig_52332	14350	1	62.3229	1	64.454	C	G	alt	0	2	0	0	2	0	0	0	2	1	0	2	0	2	2	2	2	2	2	2	2	0	0	0	0	2	0	0	2	2	2	0	0	0	0	0	0	0	0	0
morex_contig_87987:27	morex_contig_87987	27	1	62.6886	1	64.454	T	A	alt	0	2	0		2	0		0	2	1	0	2	0	2	2		2	2	2	2	2	0	0	0	0	2	0	0	2	2	2	0	0	0	0		0	0	0	0
morex_contig_1577407:173	morex_contig_1577407	173	1	64.0227	1	64.925	T	C	ref	0	2	0	0	2	0	0	0	2	1	0	2	0	2	2	2	2	2	2	2	2	0	0	0	2	2	0	0	2	2	2	0		0	0	0	0	0	0	0
morex_contig_5783:3347	morex_contig_5783	3347	1	64.0227	1	65.878	G	A	ref	0	2	0	0	2	0	0	0	2	1	0	0	0	2	2	2	2	2	2	2	2	0	0	0	2	2	0	0	2	2	2	0	0	0	0	0	2	0	0	0
morex_contig_67142:2118	morex_contig_67142	2118	1	65.2266	1	65.878	C	A	alt	0	2	0	0	2	0	0	0	2	1	0	0	0	2	2	2	2	2	2	2	2	0	0	0	2	2	0		2	2	2	0	0	0	0	0	2	0	0	0
morex_contig_135559:4908	morex_contig_135559	4908	1	66.8555	1	66.341	C	T	ref	0	2	0	0	2	2	0	0	2	1	0	0	0	2	2		2	2	2	2	2	0	0	0	2	2	0	0	2	2	2	0	0	0	0	0	2	0		0
morex_contig_161373:1414	morex_contig_161373	1414	1	66.8555	1	66.341	C	T	ref	0	2	0	0	2	2	0	0	2	1	0	0	0	2	2	2	2	2	2	2	2	0	0	0	2	2	0	0	2	2	2	0	0	0	0	0	2	0	0	0
morex_contig_71807:5524	morex_contig_71807	5524	1	66.289	1	66.341	G	A	alt	0	2	0	0	2	2	0	0	2	1	0	0	0	2	2	2	2	2	2	2	2	0	0	0	2	2	0	0	2	2	2	0	0	0	0	0	2	0	0	0
morex_contig_92904:3630	morex_contig_92904	3630	1	66.289	1	66.804	C	G	alt	0	2	0	0	2	2	0	0	2	1	0	0	0	2	2	2	2	2	2	2	0	0	0	0	2	2	0	0	2	2	2	0	0	0	0	0	2	0	0	0
morex_contig_161451:4533	morex_contig_161451	4533	1	66.289	1	67.267	G	A	alt	0	2	0	0	2	2	0	0	2	1	0	0	0	2	2	2	2	2	2	2	0	0	0	0	2	2	0	0	2	2	2	0	0	0	0	0	2	0	0	0
morex_contig_38800:10417	morex_contig_38800	10417	1	66.289	1	67.267	A	C	alt	0	2	0	0	2	2	0	0	2	1	0	0	0	2	2	2	2	2	2	2	0	0	0	0	2	2	0	0	2	2	2	0	0	0	0	0	2	0	0	0
morex_contig_39321:1858	morex_contig_39321	1858	1	66.289	1	67.267	T	C	alt	0	2	0	0	2	2	0	0	2	1	0	0	0	2	2	2	2	2	2	2	0	0	0	0	2	2	0	0	2	2	2	0	0	0	0	0	2	0	0	0
morex_contig_41854:4244	morex_contig_41854	4244	1	66.289	1	67.267	C	T	alt	0	2	0	0	2	2	0	0	2	1	0	0	0	2	2	2	2	2	2	2	0	0	0	0	2	2	0		1	2	2	0	0	0	0	0		0	0	0
morex_contig_43329:499	morex_contig_43329	499	1	66.5722	1	67.267	G	A	alt	0	2	0	0	2	2	0	0	2	1	0	0	0	2	2	2	2	2	2	2	0	0	0	0	2	2	0	0	2	2	2	0	0	0	0	0	2	0	0	0
morex_contig_45259:9871	morex_contig_45259	9871	1	66.289	1	67.267	A	G	alt	0	2		0	2	2	0	0	2	1	0	0	0	2	2	2	2	2	2	2	0	0	0	0	2	2	0	0	2	2	2	0	0	0	0	0	2	0	0	0
morex_contig_47669:4163	morex_contig_47669	4163	1	66.289	1	67.267	C	T	alt	0	2	0	0	2	2	0	0	2	1	0	0	0	2	2	2	2	2	2	2	0	0	0	0	2	2	0	0	2	2	2	0	0	0	0	0	2	0	0	0
morex_contig_78405:4089	morex_contig_78405	4089	1	66.289	1	67.267	G	A	alt	0	2	0	0	2	2	0	0	2	1	0	0	0	2	2	2	2	2	2	2	0	0	0	0	2	2		0	2	2	2	0	0	0			2	0	0	0
morex_contig_93019:176	morex_contig_93019	176	1	66.289	1	67.267	A	G	alt	0	2	0	0	2	2	0	0	2	1	0	0	0	2	2	2	2	2	2	2	0	0	0	0	2	2	0	0	2	2	2	0	0	0	0	0	2	0	0	0
morex_contig_110347:75	morex_contig_110347	75	1	66.8555	1	67.734	A	G	alt	0	2	0	0	2	2	0	0	2	0	0	0	0	2	2	2	2	2	2	2	0	0	0	0	2	2	0	0	2	2	2	0	0	0	0	0	2	0	0	0
morex_contig_132374:321	morex_contig_132374	321			1	67.734	G	A	alt	0	2	0	0	2	2	0	0	2	0	0	0	0	2	2	2	2	2	2	2	0	0	0	0	2	2	0	0	2	2	2	0	0	0	0	0	2	0	0	0
morex_contig_137036:896	morex_contig_137036	896	1	64.0574	1	67.734	A	G	alt	0	2	0	0	2	2	0	0	2	0	0	0	0	2	2	2	2	2	2	2	0	0	0	0	2	2	0	0	2	2	2	0	0	0	0		2	0	0	0
morex_contig_1587763:1904	morex_contig_1587763	1904	1	66.8555	1	67.734	G	A	alt	0	2	0	0	2	2	0	0	2	0	0	0	0	2	2	2	2	2	2	2	0	0	0	0	2	2	0	0	2	2	2	0	0	0	0	0	2	0	0	0
morex_contig_2525205:747	morex_contig_2525205	747	1	66.1473	1	67.734	C	T	alt	0	2	0	0	2	2	0	0	2	0	0	0	0	2	2	2	2	2	2	2	0	0	0	0	2	2	0	0	2	2	2	0	0	0	0	0	2	0	0	0
morex_contig_2547789:508	morex_contig_2547789	508	1	66.8555	1	67.734	A	G	alt	0	2	0	0	2	2	0	0	2	0	0	0	0	2	2	2	2	2	2	2	0	0	0	0	2	2	0	0	2	2	2	0	0	0	0	0	2	0	0	0
morex_contig_41138:3231	morex_contig_41138	3231	1	66.289	1	67.734	T	C	alt	0	2	0	0	2	2	0	0	2	0	0	0	0	2	2	2	2	2	2	2	0	0	0	0	2	2	0	0	2	2	2	0	0	0	0	0	1	0	0	0
morex_contig_43157:3792	morex_contig_43157	3792	1	66.289	1	67.734	T	C	alt	0	2	0	0	2	2	0	0	2	0	0	0	0	2	2	2	2	2	2	2	0	0	0	0	2	2	0	0	2	2	2	0	0	0	0	0	2	0	0	0
morex_contig_57468:1564	morex_contig_57468	1564	1	67.9178	1	67.734	T	A	alt	0	2	0	0	2	2	0	0	2	0	0		0	2	2	2	2	2	2	2	0	0	0	0	2	2		0	2	2	2	0	0	0	0	0	2	0	0	0
morex_contig_83448:6663	morex_contig_83448	6663			1	67.734	C	A	alt	0	2	0	0	2	2	0	0	2	0	0	0	0	2	2	2	2	2	2	2	0	0	0	0	2	2	0	0	2	2	2	0	0	0	0	0	2	0	0	0
morex_contig_274134:8560	morex_contig_274134	8560	1	66.8555	1	68.206	G	C	alt	0	2	0	0	2	0	0	0	2	0	0	0	0	2	2	2	2	2	2	2	0	0	0	0	2	2	0	0	2	2	2	0	0	0	0	0	2	0	0	0
morex_contig_38664:601	morex_contig_38664	601	1	65.4603	1	68.206	C	G	alt	0	2	0	0	2	0	0	0	2	0	0	0	0	2	2	2	2	2	2	2	0	0	0	0	2	2	0	0	2	2	2	0	0	0	0	0	2	0	0	0
morex_contig_39952:4272	morex_contig_39952	4272	1	62.6886	1	68.206	A	G	ref	0	2	0	0	2	0	0	0	2	0	0	0	0	2	2	2	2	2	2	2	0	0	0	0	2	2	0	0	2	2	2	0	0	0	0	0		0	0	0
morex_contig_40245:8089	morex_contig_40245	8089	1	70.3966	1	68.701	A	G	alt	0	2	0	0	2		0	0	2	0	0	0	0	2	2	2	2	2	2	2	0	0	0	0	2	2	0	0	2	2	2	0	0	0	0	0	2		0	0
morex_contig_1575745:2059	morex_contig_1575745	2059			1	69.186	A	G	alt	0	2	0	0	2	0	0	0	2	0	0	0	0	2	2	2	2	2	2	2	0	0	0	0	2	2	0	0	2	2	2	0	0	0	0	0	2	0	0	0
morex_contig_2547611:180	morex_contig_2547611	180			1	69.186	G	A	ref	0	2	0	0	2	0	0	0		0	0	0	0	2	2		2	2	2	2	0	0	0	0		2	0	0	2		2	0	0	0	0	0	2	0	0	0
morex_contig_137689:575	morex_contig_137689	575	1	72.5212	1	69.663	C	T	ref	0	2		0	2	0	0	0	2	0	0	0	0	2	2	2	2	2	2	2	0	0	0	0	2	2	0	0	2	2	2	0	0	0	0	0	2	0	0	0
morex_contig_1571061:4402	morex_contig_1571061	4402			1	70.139	T	C	alt	0	2		0	2	0	0	0	2	0	0	0	0	2	2	2	2	2	2	2	0	0	0	0	2	2	0	0	2	2	2	0	0	0	0	0	2	0	0	0
morex_contig_2547204:5832	morex_contig_2547204	5832			1	70.611	C	T	alt	0	2	0	0		0	0	0	2	0	0	0	0	2	2	2	2	2	2	2	0	0	0	0	2	2	0	0	2	2	2	0	0	0	0	0	2	0	0	0
morex_contig_49486:9627	morex_contig_49486	9627	1	72.5212	1	70.611	T	C	ref	0	2	0	0	2	0	0	0	2	0	0	0	0	2	2	2	2	2	2	2	0	0	0	0	2	2	0	0	2	2	2	0	0	0	0	0	1	0	0	0
morex_contig_136223:9251	morex_contig_136223	9251			1	71.126	C	T	alt	0	2	0	0	2	0	0	0	2	0	0	0	0	2	2	2	2	2	2	2	0	0	0	0	2	2	0	0	2	2	2	0	0	0	0	0	2	0	0	0
morex_contig_1569322:6401	morex_contig_1569322	6401	1	64.0574	1	71.126	C	T	alt	0	2	0	0	2	0	0	0	2	0	0	0	0	2	2	2	2	2	2	2	0	0	0	0	2	2	0	0	2	2	2	0	0	0	0	0	2	0	0	0
morex_contig_1575851:2374	morex_contig_1575851	2374			1	71.126	G	A	alt	0	2		0	1	0	0	0	2	0	0	0	0	2	2	2	2	2	2	2	0	0	0	0	2	2	0	0	2		2	0	0	0	0	0		0	0	0
morex_contig_1575913:2199	morex_contig_1575913	2199			1	71.126	C	T	alt	0	2	0	0	2	0	0	0	2	0	0	0	0	2	2	2	2	2	2	2	0	0	0	0	2	2	0	0	2	2	2	0	0	0	0	0	2	0	0	0
morex_contig_31353:526	morex_contig_31353	526			1	71.126	C	T	alt	0	2	0	0	2	0	0	0	2	0		0	0	2	2		2	2	2	2	0	0	0	0	2	2	0	0	2	2		0	0	0	0	0	2	0	0	0
morex_contig_320677:13715	morex_contig_320677	13715	1	72.5567	1	71.126	T	C	alt	0	2	0	0	2	0	0	0	2	0	0	0	0	2	2	2	2	2	2	2	0	0	0	0	2	2	0	0	2	2	2	0	0	1	0	0	2	0	0	0
morex_contig_54432:5098	morex_contig_54432	5098			1	71.126	A	G	alt	0	2	0	0	2	0	0	0	1	0	0	0	0	2	2	2	2	2	2	2	0	0	0	0	2	2	0	0	2	2	2	0	0	0	0	0	2	0	0	0
morex_contig_66327:11726	morex_contig_66327	11726	1	68.203	1	71.126	T	C	alt	0	2	0	0		0	0	0	2	0	0	0	0	2	2	2	2	2	2	2	0	0	0	0	2	2	0	0	2	2	2	0	0	0	0		2	0	0	0
morex_contig_51769:3505	morex_contig_51769	3505	1	72.5212	1	71.641	T	A	alt	0	2	0	0	2	0	0	0	2	0	0	0	0	2	2	2	2	2	2	2	0	0	0	0	2	2	0	0	2	2	2	0	0	0	0	0	1	0	0	0
morex_contig_164187:391	morex_contig_164187	391	1	65.4603	1	73.057	G	A	alt	0	2	0	0	2	0	0	0	2	0	0	0	0	2	2	2	2	2	0	2	0	0	0	0	2	2	0	0	2	2	2	0	0	0	0	0	2	0	2	0
morex_contig_45365:3871	morex_contig_45365	3871			1	73.057	G	C	ref	0	2	0	0	2	0	0	0	2	0	0	0	0	2	2	2	2	2	0	2	0	0	0	0	2	2		0	2	2	2	0	0	0	0	0	2	0	2	0
morex_contig_1577086:3712	morex_contig_1577086	3712	1	76.8414	1	73.52	T	G	alt	0	2	0	0	2	0	0	0	0	0	0	0	0	2	2	2	2	2	0	2	0	0	0	0	2	2	0	0	2	2	2	0	0	0	0	1	2	0	2	0
morex_contig_2546847:4656	morex_contig_2546847	4656	1	76.8414	1	73.987	G	A	ref	0	2	0	0		0	0	0	0	0	0	0	0	2	2	2	2	2	0	2	0	0	0	0	2	2	0	0	2	2	2	0	2	0	0	0	2	0	2	0
morex_contig_137163:2644	morex_contig_137163	2644	1	76.8414	1	74.468	A	C	alt	0	2	0	0	2	0	0	0	0	0	0	0	0	2	2	2	2	2	0	2	0	0	0	0	2	2		0	2	2	2	0	2	0	0	0	2	0	2	0
morex_contig_1574560:447	morex_contig_1574560	447	1	76.8414	1	74.468	G	A	alt	0	2	0	0	2	0	0	0	0	0	0	0	0	2	2	2	2	2	0	2	0	0	0	0	2	2	2	0	2	2	2	0	2	0	0	0	2	0	2	0
morex_contig_163532:3889	morex_contig_163532	3889			1	74.468	G	A	alt	0	2	0	0	2	0	0	0	0	0	0	1	1	2	2			2	0	2	0	1	0	0	2	2	2	0	2	2	2	0	2	0	0	0	2	0	2	0
morex_contig_39330:4957	morex_contig_39330	4957	1	76.8414	1	74.468	G	A	alt	0	2	0	0	2	0	0	0	0	0	0	0	0	2	2	2	2	2	0	2	0	0	0	0	2	2	2	0	2	2	2	0	2	0	0	0	2	0	2	0
morex_contig_46106:696	morex_contig_46106	696	1	76.8414	1	74.468	A	T	alt	0	2	0	0	2	0	0	0	0	0	0	0	0	2	2	2	2	2	0	2	0	0	0	0	2	2	2	0	2	2	2	0	2	0	0	0	2	0	2	0
morex_contig_57352:1895	morex_contig_57352	1895	1	76.8414	1	74.468	G	A	alt	0	2		0	2	0	0	0	0	0	0	0	0	2	2	2	2	2	0	2	0	0	0	0	2	2	2	0	2	2	2	0	2	0	0	0	2	0	2	0
morex_contig_67516:531	morex_contig_67516	531	1	76.8414	1	74.468	A	G	alt	0	2	0	0	2	0	0	0	0	0	0	0	0	2	2	2	2	2	0	2	0	0	0	0	2	2	2	0	2	2		0	2	0	0	0	2	0	2	0
morex_contig_1561186:2387	morex_contig_1561186	2387	1	80.6303	1	74.944	C	A	alt	0	2	0		2	0	0	0	0	0	0	0	0		2	2	2		0	2	0	0	0	0		2	2	0	2	2	2	0	2	0	0	0	2	0	2	0
morex_contig_248109:980	morex_contig_248109	980			1	74.944	C	G	ref	0	2	0	0	2	0	0	0	0	0	0	0	0	2	2	2	2	2	0	2	0	0	0	0	2	2	2	0	2	2	2	0	2	0	0	0	2	0	2	0
morex_contig_79857:7725	morex_contig_79857	7725	1	81.728	1	74.944	G	A	ref	0	2	0	0	2	0	0	0	0	0	0	0	0	2	2	2	2	2	0	2	0	0	0	0	2	2	2	0	2	2	2	0	2	0	0	0	2	0	2	0
morex_contig_53395:17576	morex_contig_53395	17576	1	84.7734	1	75.87	C	T	alt	0	2	0	0	2	0	0	0	0	0	0	0	0	2	2	2	2	2	0	2	0	0	0	0	2	2	2	0	2	2	2	0	2	0	0	0	2	0	2	0
morex_contig_138010:3200	morex_contig_138010	3200			1	76.338	C	T	ref	0	2	0	0	2		0	0	0		0	0	0	2	2		2	2	0	2	0	0	0	0	2		2	0	2	2	2	0	2	0	0	0	2	0	2	0
morex_contig_1566483:3517	morex_contig_1566483	3517	1	81.0198	1	76.338	G	A	ref	0	2	0	0	2	0	0	0	0	0	0	0	0	2	2	2	2	2	0	2	0	0	0	0	2	2	2	0	2	2	2	0	2	0	0	0	2	0	2	0
morex_contig_245110:901	morex_contig_245110	901			1	76.338	T	C	alt	0	2	0	0	2	0	0	0	0	0	0	0	0	2	2	2	2	2	0	2	0	0	0	0	2	2	2	0	2	2	2	0	2	0	0	0	1	0	2	0
morex_contig_2546634:1433	morex_contig_2546634	1433			1	76.338	C	T	alt	0	2	0	0	2	0	0	0	0	0	0	0	0	2	2	2	2	2	0	2	0	0	0	0	2	2	2	0	2	2	2	0	2	0	0	1	2	0	2	0
morex_contig_2582925:786	morex_contig_2582925	786	1	88.4205	1	76.338	G	C	ref	0	2	0	0	2	0	0	0	0	0	0	0	0	2	2	2	2	2	0	2	0	0	0	0	2	2	2	0	2	2		0		0	0	0	2	0	2	0
morex_contig_38747:9647	morex_contig_38747	9647			1	76.338	G	A	alt	0	2	0	0	2	0	0	0	0	0	0	0	0	2	2	2	2	2	0	2	0	0	0	0	2	2	2	0	2	2	2	0	2	0	0	0	2	0	2	0
morex_contig_42484:202	morex_contig_42484	202			1	76.338	A	G	alt	0	2	0	0	2	0	0	0	0	0	0	0	0	2	2		2	2	0	2	0	0	0	0	2	2	2	0	2	2	2	0	2	0	0	0		0	2	0
morex_contig_46541:1963	morex_contig_46541	1963	1	87.8746	1	76.338	T	A	alt	0	2	0	0	2	0	0	0	0	0	0	0	0	2	2	2	2	2	0	2	0	0	0	0	2	2	2	0	2	2	2	0	2	0	0	0	2	0	2	0
morex_contig_53709:4163	morex_contig_53709	4163	1	84.5704	1	76.338	T	C	alt	0	2	0	0		0	0		0	0	0	0	0	2	2	1	2	2	0	2	0	0	0	0	2	2	2	0	2	2	2	0	2	0	0	0	2	0	2	0
morex_contig_76825:3411	morex_contig_76825	3411	1	82.3776	1	76.338	C	G	alt	0	2	0	0	2	0	0	0	0	0	0	0	0	2	2	2	2	2	0	2	0	0	0	0	2	2	2	0	2	2	2	0	2	0	0	0	2	0	2	0
morex_contig_136669:5147	morex_contig_136669	5147	1	88.9354	1	76.805	T	G	ref	0	2	0	0	2	0	0	0	0	0	0	0	0	2	2	2	2	2	0	2	0	0	0	0	2	2	2	0	2	2	2	0	2	0	0	0	2	0	2	0
morex_contig_138674:3967	morex_contig_138674	3967	1	87.8746	1	76.805	T	C	ref	0	2	0	0	2	0	0	0	0	0	0	0	0	2	2	2	2	2	0	2	0	0	0	0	2	2	2	0	2	2	2	0	2	0	0	0	2	0	2	0
morex_contig_2549561:2779	morex_contig_2549561	2779	1	87.8746	1	76.805	A	G	ref	0	2	0	0	2	0	0	0	0	0	0	0	0	2	2	2	2	2	0	2	0	0	0	0	2	2	2	0	2	2	2	0	2	0	0	0	2	0	2	0
morex_contig_39951:7124	morex_contig_39951	7124	1	83.0028	1	76.805	G	A	ref	0	2	0	0	2	0	0	0	0	0	0	0	0	2	2	2	2	2	0	2	0	0	0	0	2	2	2	0	2	2	2	0	2	0	0	0	2	0	2	0
morex_contig_50074:1416	morex_contig_50074	1416	1	85.6367	1	76.805	C	T	ref	0	2	0	0	2	0	0	0	0	0	0	0	0	2	2	2	2	2	0	2	0	0	0	0	2	2	2	0	2	2	2	0	2	0	0	0	2	0	2	0
morex_contig_62856:375	morex_contig_62856	375	1	83.0028	1	77.264	T	C	ref	0	2	0	0	2	0	0	0	0	0	0	0	0	2	0	2	2	2	0	2	0	0	0	0	2	2	2	0	2	2	2	0	2	0	0	0	2	0	2	0
morex_contig_135519:3344	morex_contig_135519	3344	1	86.2252	1	77.749	C	T	ref	0	2	0	0	2	0	0	0	0	0	0	0	0	2	0	2	2	2	0	2	0	0	0	0	2	2	2	2	2	2	2	0	2	0	0	0	2	0	2	0
morex_contig_140670:3311	morex_contig_140670	3311	1	86.4731	1	77.749	C	T	alt	0	2			2	0	0	0	0	0	0	0	0	2	0	2	2	2	0	2	0	0	0	0		2	2	2	2	2	2	0	2	0	0		2		2
morex_contig_142546:1108	morex_contig_142546	1108	1	88.9354	1	77.749	C	G	alt	0	2		0	2	0	0	0	0	0	0	0	0	2	0	2	2	2	0	2	0	0	0	0	2	2	2	2	2	2	2	0	2	0	0	0	2	0	2	0
morex_contig_1580981:617	morex_contig_1580981	617	1	89.9015	1	77.749	A	G	ref	0	2	0	0	2	0	0	0	0	0	0	0	0	2	0		2	2	0	2	0	0	0	0	2	2	2	2	2	2	2	0		0	0	0	2	0	2	0
morex_contig_1602681:756	morex_contig_1602681	756	1	86.4731	1	77.749	C	T	alt	0	2	0	0	2	0	0	0	0	0	0	0	0	2	0	2	2	2	0	2	0	0	0	0	2	2	2	2	2	2	2	0	2	1	0	0	2	0	2	0
morex_contig_2548316:2481	morex_contig_2548316	2481	1	88.9354	1	77.749	A	G	alt	0	2		0	2	0	0	0	0	0	0	0	0	2	0	2	2	2	0	2	0	0	0	0	2	2	2	2	2	2	2	0	2	0	0	0	2	0	2	0
morex_contig_2551325:828	morex_contig_2551325	828	1	88.9354	1	77.749	A	G	ref	0	2	0	0	2	0	0	0	0	0	0		0	2	0	2	2	2	0	2	0	0	0	0	2	2		2	2	2	2	0	2	0	0	0	2	0	2	0
morex_contig_37278:1999	morex_contig_37278	1999	1	86.4731	1	77.749	C	T	ref	0	2	0	0	2	0	0	0	0	0	0		0	2	0	2	2	2	0	2	0	0	0	0	2	2	2	2	2	2	2	0	2	0	0	0	2	0	2	0
morex_contig_38562:1060	morex_contig_38562	1060	1	83.711	1	77.749	T	C	alt	0	2	0	0	2	0	0	0	0	0	0	0	0	2	0	2	2	2	0	2	0	0	0	0	2	2	2	2	2	2	2	0	2	0	0	0	2	0	2	0
morex_contig_38899:2178	morex_contig_38899	2178			1	77.749	C	G	alt	0	2	0	0	2	0	0	0	1	0	0		0	2	0	2	2	2	0	2	0	0	0	0	2	2	2	2	2	2	2	0	2	0	0	0	2	0	2	0
morex_contig_41604:6575	morex_contig_41604	6575	1	86.5439	1	77.749	A	C	ref	0	2	0	0	2	0	0	0	0	0	0	0	0	2	0	2	2	2	0	2	0	0	0	0	2	2	2	2	2	2	2	0	2	0	0	0	2	0	2	0
morex_contig_42300:6081	morex_contig_42300	6081	1	87.8746	1	77.749	T	C	alt	0	2	0	0	2	0	0	0	0	0	0	0	0	2	0		2		0	2	0	0	0	0	2	2		2	2	2		0	2	0	0	0		0	2	0
morex_contig_42570:5382	morex_contig_42570	5382	1	86.5439	1	77.749	T	A	alt	0	2	0	0	2	0	0	0	0	0	0	0	0	2	0	2	2	2	0	2	0	0	0	0	2	2	2	2	2	2	2	0	2	0	0	0	2	0	2	0
morex_contig_6271:5495	morex_contig_6271	5495	1	87.5354	1	77.749	C	A	alt	0	2	0	0	2	0	0	0		0	0	0	0	2	0	2	2	2	0	2	0	0	0	0	2	2	2	2	2	2	2	0	2	0	0	0	2	0	2	0
morex_contig_84013:6481	morex_contig_84013	6481	1	86.5439	1	77.749	T	C	ref	0	2	0	0	2	0	0	0	0	0	0	0	0	2	0	2	2	2	0	2	0	0	0	0	2	2	2	2	2	2	2		2	0	0	0	2	0	2	0
morex_contig_135743:4999	morex_contig_135743	4999	1	88.9354	1	78.239	A	T	alt	0	2	0	0	2	0	0	0		0	0	1	0	2	0	2	2	2	0	2	0	0	0	0	2	2	2	2	2	2	2	0	2	0	0	0	2	0	2	2
morex_contig_2548122:684	morex_contig_2548122	684	1	86.5439	1	78.239	C	T	ref	0	2	0	0	2	0	0	0	0	0	0	0	0	2	0	2	2	2	0	2	0	0	0	0	2	2		2	2	2	2	0	2	0	0	0	2	0	2	2
morex_contig_364697:1013	morex_contig_364697	1013	1	86.5439	1	78.239	C	T	alt	0	2	0	0	2	0	0	0	0	0	0	0	0	2	0	2	2	2	0	2	0	0	0	0	2	2	2	2	2	2	2	0	2	0	0	0	2	0	2	2
morex_contig_419656:3696	morex_contig_419656	3696	1	88.9354	1	78.239	A	T	ref	0	2	0	0	2	0	0	0	0	0	0	0	0	2	0	2	2	2	0	2	0	0	0	0	2	2	2	2	2	2	2	0	2	0	0	0	2	0	2	2
morex_contig_43757:7488	morex_contig_43757	7488	1	87.8746	1	78.239	G	A	ref	0	2	0	0		0	0	0	0	0	0	0	0	2	0	2	2	2	0	2	0	0	0	0		2	2	2	2	2	2	0	2	0	0	0	2	0	2	2
morex_contig_49548:9316	morex_contig_49548	9316	1	86.5439	1	78.239	T	C	alt	0	2	0	0	2	0	0	0	0	0	0	0	0	2	0	2	2	2	0	2	0	0	0	0	2	2	2	2	2	2	2	0	2	0	0	0	2		2	2
morex_contig_48446:2383	morex_contig_48446	2383	1	86.5439	1	78.707	G	A	ref	0	2	0	0	2	0	0	0	0	0	0	0	0	2	2	2	2	2	0	2	0	0	0	0	2	2	2	2	2	2	2	0	2	0	0	0	2	0	2	2
morex_contig_158899:729	morex_contig_158899	729	1	86.5439	1	80.149	T	C	alt	0	2	0	0	2	0	0	0	1	0	0	0	0	2	2	2	2	2	0	2	0	0	0	0	2	2	2	2	2	2	2	0	2	2	0	0	2	0	2	2
morex_contig_267625:1847	morex_contig_267625	1847	1	88.4205	1	80.149	C	G	ref	0	2	0	0	2	0	0	0		0	0	0	0	2	2	2	2	2	0	2	0	0	0	0	2	2	2	2	2	2	2	0	2	2	0	0	2	0	2	2
morex_contig_156882:7723	morex_contig_156882	7723	1	86.5439	1	80.621	C	G	ref	0	2	0	0	2	0	0	0	0	0	0	0	0	2	2	2	2	2	0	2	0	0	0	0	2	2	2	2	2	2	2	0	2	2	0	0	2	0	2	2
morex_contig_48714:2160	morex_contig_48714	2160	1	86.5439	1	80.621	A	G	alt	0	2	0	0	2	0	0	0	0	0	0	0	0	2	2	2	2	2	0	2	0	0	0	0	2	2	2	2	2	2	2	0	2	2	0	0	2	0	2	2
morex_contig_158631:4792	morex_contig_158631	4792	1	90.4391	1	81.111	C	T	alt	0	2	0	0	2	0	0	0	0	0	0	0	0	2	2	2	2	2	0	2	0	0	0	0	2	2	2	2	2	2	2	0	2		0		2	0	2	2
morex_contig_1589752:958	morex_contig_1589752	958	1	90.4391	1	81.111	G	A	alt	0	2	0	0	2	0	0	0	0	0	0	0	0	2	2	2	2	2	0	2	0	0	0	0	2	2	2	2	2	2	2	0	2	2	0	0	2	0	2	2
morex_contig_1622212:514	morex_contig_1622212	514	1	90.2975	1	81.111	A	G	alt	0	2	0	0	2	0	0	0	0	0	0	0	0	2	2	2	2	2	0	2	0	0	0	0	2	2	2	2	2	2	2	0	2	2	0		1	0	2	2
morex_contig_2552304:1193	morex_contig_2552304	1193	1	90.4391	1	81.111	T	C	alt	0	2	0	0	2	0	0	0	0	0	0		0	2	2	2	2	2	0	2	0	0	0	0	2	2	2		2	2	2	0	2	2	0	0	2	0	1	2
morex_contig_55350:2757	morex_contig_55350	2757	1	90.4391	1	81.111	G	A	alt	0	2	0	0	2	0	0	0	0	0	0	0	0	2	2	2	2	2	0	2	0	0	0	0	2	2	2	2	2	2	2	0	2	2	0	0	2	0	2	2
morex_contig_84773:2521	morex_contig_84773	2521	1	90.4391	1	81.111	C	T	alt	0	2	0	0	2	0	0	0	0	0	0	0	0	2	2	2	2	2	0	2	0	0	0		2	2	2	2	2	2	2	1	2	2	0	0	2	0	2	2
morex_contig_110810:2612	morex_contig_110810	2612	1	88.9354	1	82.21	G	T	alt	0	2	0	0	2		0	0	0	0	0	0	0	2	2	2	2	2	0	2	0	0	0	0	2	2	2	2	2	2	2	0	2	2	0	0	1	0	2	2
morex_contig_1566552:5129	morex_contig_1566552	5129	1	90.2975	1	82.21	G	T	alt	0	2	0	0	2	0	0	0	0	0	0	0	0	2	2	2	2	2	0	2	0	0	0	0	2	2	2	1	2	2	2	0	2	2	0	0	2	0	2	2
morex_contig_159116:790	morex_contig_159116	790	1	90.2975	1	82.21	C	T	ref	0	2	0	0	2	0	0	0	0	0	0	0	0	2	2	2	2	2	0	2	0	0	0	0	2	2	2	2	2	2	2	0	2	2	0	0	2	0	2	2
morex_contig_2547833:2783	morex_contig_2547833	2783	1	92.2096	1	82.21	C	T	ref	0	2	0	0	2	0	0	0	0	0	0	0	0	2	2	2	2	2	0	2	0	0	0	0	2	2	2	2	2	2	2	0	2	2	0	0	2	0	2	2
morex_contig_2552143:317	morex_contig_2552143	317	1	92.3513	1	82.21	T	C	alt	0	2	0	0	2	0	0	0	0	0	0	0	0	2	2	2	2	2	0	2	0	0	0	0	2	2	2	2	2	2	2	0	2	2		0	2	0	2	2
morex_contig_368559:545	morex_contig_368559	545	1	87.8746	1	82.21	C	G	alt	0	2	0	0	2	0	0	0		0	0	0	0	2	2	2	2	2	0	2	0	0	0	0	2	2	2	2	2	2	2	0	2		0	0		0	2	2
morex_contig_42720:788	morex_contig_42720	788	1	90.2975	1	82.21	C	T	ref	0	2	0	0	2	0	0	0	0	0	0	0	0	2	2	2	2	2	0	2	0	0	0	0	2	2	2	2	2	2	2	0	2	2	0	0	2	0	2	2
morex_contig_51994:2004	morex_contig_51994	2004	1	92.068	1	82.21	C	G	alt	0	2	0	0	2	0	0	0	0	0	0	0	0	2	2	2	2	2	0	2	0	0	0	0	2	2	2	2	2	2	2	0	2	2	0	0	2	0	2	2
morex_contig_86985:1597	morex_contig_86985	1597	1	88.9354	1	82.21	T	A	alt	0	2	0	0	2	0	0	0	0	0	0	0	0	2	2	2	2	2	0	2	0	0	0	0	2	2	2	2	2	2	2	0	2	2	0	0	2	0	2	2
morex_contig_139861:1220	morex_contig_139861	1220	1	90.4391	1	83.241	G	A	alt	0	2	0	0	2	0	0	0		0	0	0	0	2	2	2	2	2	0	2	0	0	0	0	2	2	2	2	2	2	2	0	2	2	0	0	2	0	2	2
morex_contig_41361:4553	morex_contig_41361	4553	1	92.3513	1	83.762	A	C	alt	0	2	0		2	0	0	0	0	0	0	0	0	2	2	2	2	2	0	2	0	0	0	0	2	2	2	2	2	2	2	0	2	2	0	0	2	0	2
morex_contig_44012:6183	morex_contig_44012	6183	1	92.3513	1	83.762	C	G	alt	0	2	0	0	2	0	0	0	0	0	0	0	0	2	2	2	2	2	0	2	0	0	0	0	2	2	2	2	2	2	2	0	2	2	0	0	2	0	2	2
morex_contig_46748:2065	morex_contig_46748	2065	1	92.3513	1	83.762	A	G	ref	0	2	0	0	2	0	0	0	0	0	0	0	0	2	2	2	2	2	0	2	0	0	0	0	2	2		2	2	2		0	2	2	0	0	2		2	2
morex_contig_62002:677	morex_contig_62002	677	1	92.2096	1	83.762	G	A	ref	0	2	0	0	2	0	0	0	0	0	0	0	0	2	2	2	2	2	0	2	0	0	0	0	2	2	2	2	2	2	2	0	2	2	0	0	2	0	2	2
morex_contig_1559177:2220	morex_contig_1559177	2220	1	93.0595	1	84.278	G	A	alt	0	2	0	0	2	0	0	0	0	0	0	0	0	2	2	2	2	2	0	2	0	0	0	0	2	2	2	2	2	2	2	0	2	2	0	0	2	0	2	2
morex_contig_50505:10269	morex_contig_50505	10269	1	92.3513	1	84.278	A	G	alt	0	2	0	0	2	0	0	0	0	0	0	0	0	2	2	2	2	2	0	2	0	0	0	0	2	2	2	2	2	2	2	0	2	2	0	0	2	0	2	2
morex_contig_135596:2231	morex_contig_135596	2231	1	93.0595	1	85.212	C	T	ref	0	2	0	0	2	0	0	0	0	0	0	0	0	2	2	2	2	2	0	2	0	0	0	0	2	2	2	2	2	2	2	0	2	2	0	0	2	0	2	2
morex_contig_44595:4544	morex_contig_44595	4544	1	92.4929	1	85.212	T	C	ref	0	2	0	0	2	0	0	0	0	0	0	0	0		2	2	2	2	0	2	0	0	0	0	2	2	2	2	2	2	2	0	2	2	0	0	2	0	2	2
morex_contig_122127:2282	morex_contig_122127	2282			1	86.213	G	A	ref	0	2	0	0	2		0	0		0	0	0	0	2	2		2	0	0	2	0	0	0	2	2	2	2	2	2	2	2	0	2	2		0	2	0	2	2
morex_contig_1560521:438	morex_contig_1560521	438			1	86.213	T	A	alt	0	2	0	0	2	0	0	0	0	0	0	0	0	2	2	2	2	1	0	2		0	0	2	2	2	2	2	2	2	2	0	2	2	0	0	2	0	2	2
morex_contig_1561594:1449	morex_contig_1561594	1449	1	94.9008	1	86.213	A	G	ref	0	2	0	0	2	0	0	0	0	0	0	0	0	2	2	2	2	1	0	2	0	0	0	2	2	2	2	2	2	2	2	0	2	2	0	0	2	0	2	2
morex_contig_1577143:1280	morex_contig_1577143	1280			1	86.213	G	A	alt	0	2	0	0	2	0	0	0	0	0	0	0	0	2	2	2	2	1	0	2	0	0	0	2	2	2	2	2	2	2	2	0	2	2	0	0	2	0	2	2
morex_contig_369220:1663	morex_contig_369220	1663	1	93.0595	1	86.213	G	A	alt	0	2	0	0	2	0	0	0	0	0	0	0	0	2	2	2	2	1	0	2	0	0	0	2	2	2	2	2	2	2	2	0	2	2	0	0	1	0	2	2
morex_contig_46008:4243	morex_contig_46008	4243			1	86.213	C	G	alt	0	2	0	0	2	0	0	0	0	0	0	0	0	2	2	2	2	1	0	2	0	0	0	2	2	2	2	2	2	2	2	0	2	2	0	0	2	0	2	2
morex_contig_57702:6026	morex_contig_57702	6026			1	86.213	G	A	alt	0	2	0	0	2	0	0	0	0	0	0	0	0	2	2	2	2	1	0	2	0	0	0	2	2	2	2	2	2	2	2	0	2	2	0	0	2	0	2	2
morex_contig_59146:3241	morex_contig_59146	3241			1	86.213	G	A	ref	0	2	0	0	2	0	0	0	0	0	0	0	0	2	2	2	2	1	0	2	0	0	0	2	2	2	2	2	2	2	2	0	2	2	0	0	2	0	2	2
morex_contig_1570155:3464	morex_contig_1570155	3464	1	95.8924	1	87.265	G	C	alt	0	2		0	2	0	0	0	0	0		0	0	2	2	2	2	1	0	2	0	0	0	2	2	2	2	2	2	2	2	0	2	2	0	0	0	0	2	2
morex_contig_158271:1026	morex_contig_158271	1026	1	95.8924	1	87.265	G	A	alt	0	2		0	2		0	0	0	0	0	0	0	2	2	2	2	1	0	2	0	0	0	2	2	2	2	2	2	2	2	0	2	2	0	0	0	0	2
morex_contig_2547835:1020	morex_contig_2547835	1020	1	95.8215	1	87.265	G	A	alt	0	2	0	0	2	0	0	0	0	0	0	0	0	2	2	2	2	1	0	2	0	0	0	2	2	2	2	2	2	2	2	0	2	2	0	0	0	0	2	2
morex_contig_295131:662	morex_contig_295131	662			1	87.265	A	C	ref	0	2	0	0	2	0	0	0	0	0	0	0	0	2	2	2	2	2	0	2	0	0	0	2	2	2	2	2	2	2	2	0	2	2	0	0		0	2	2
morex_contig_50797:6131	morex_contig_50797	6131	1	95.8215	1	87.265	C	T	alt	0	2	0	0	2	0	0	0	0	0	0	0	0	2	2	2	2	1	0	2	0	0	0	2	2	2	2	2	2	2	2	0	2	2	0	0	0	0	2	2
morex_contig_6004:1159	morex_contig_6004	1159	1	94.9008	1	87.265	G	C	ref	0	2		0	2	0	0	0	0	0	0	0	0	2	2	2	2	1	0	2	0	0	0	2	2	2	2	2	2	2	2	0	2	2	0	0	0	0	2	2
morex_contig_7284:3750	morex_contig_7284	3750	1	95.6091	1	87.265	C	G	alt	0	2	0	0	2	0	0	0	0	0	0	0	0	2	2	2	2	1	0	2	0	0	0	2	2	2	2	2	2	2	2	0	2	2	0		0	0	2	2
morex_contig_8009:1954	morex_contig_8009	1954	1	95.8215	1	87.265	G	A	ref	0	2	0	0	2	0	0	0	0	0	0	0	0	2	2	2	2	1	0	2	0	0	0	2	2	2	2	2	2	2	2	0	2	2	0	0	0	0	2	2
morex_contig_1589746:560	morex_contig_1589746	560	1	95.8569	1	87.76	A	G	ref	0	2	0	0	2	0	0	0	0	0	0	0	0	2	2	2	2	2	0	2	0	0	0	2	2	2	2	2	2	2	2	0	2	2	0	0	2	0	2	2
morex_contig_1639103:35	morex_contig_1639103	35			1	87.76	G	A	alt	0	2	0	0	2	0	0	0	0	0	0	0	0	2	2	2	2	1	0	2	0	0	0	2	2	2	2	2	2	2	2	0	2	2	0	0	2	0	2	2
morex_contig_226769:2021	morex_contig_226769	2021	1	95.8215	1	87.76	G	A	alt	0	2	0	0	2	0	0	0	0	0	0	0	0	2	2	2	2	2	0	2	0	0	0	2	2	2	2	2	2	2	2	0	2	2	0		2	0	2	2
morex_contig_2554321:7606	morex_contig_2554321	7606	1	95.8215	1	87.76	C	T	alt	0	2	0	0	2	0	0			0	0	0	0	2	2	2	2	1	0		0	0	0	2	2	2	2		2	2	2	0	2	2		0	2	0	2	2
morex_contig_359389:231	morex_contig_359389	231	1	95.1841	1	87.76	C	T	ref	0	2	0	0	2	0	0	0	0	0	0	0	0	2	2	2	2	1	0	2	0	0	0	2	2	2	2	2	2	2	2	0	2	2	0	0	2	0	2	2
morex_contig_43639:3160	morex_contig_43639	3160	1	95.8215	1	87.76	T	A	alt	0	2	0	0	2	0	0	0	0	0	0	0	0	2	2	2	2	1	0	2	0	0	0	2	2	2	2	2	2	2	2	0	2	2	0	0	2	0	2	2
morex_contig_46732:3059	morex_contig_46732	3059	1	96.7422	1	87.76	T	A	alt	0	2	0	0	2	0	0	0	0	0	0	0	0	2	2	2	2	2	0	2	0	0	0	2	2	2	2	2	2	2	2	0	2	2	0	0	2	0	2	2
morex_contig_46816:4976	morex_contig_46816	4976	1	96.8839	1	87.76	C	T	ref	0	2	0	0	2	0	0	0	0	0	0	0	0	2	2		2	2	0	2	0	0	0	2	2	2	2	2	1	2	2	0	2	2	0	0	2	0	2	2
morex_contig_47076:2907	morex_contig_47076	2907	1	95.8924	1	87.76	T	C	ref	0	2			2	0	0	0	0	0	0	0	0	2	2	2	2	1	0	2	0	0	0	2	2	2	2	2	2	2	2	0	2	2	0	0	2	0	2	2
morex_contig_53655:3597	morex_contig_53655	3597	1	96.7422	1	87.76	T	C	alt	0	2	0	0	2	0	0	0	0	0	0	0	0	2	2	2	2	2	0	2	0	0	0	2	2	2	2	2	2	2	2	0	2	2	0	0	2	0	2	2
morex_contig_7436:2525	morex_contig_7436	2525	1	95.8215	1	87.76	A	T	alt	0	2		0	2	0		0	0	0	0		0	2	2	2	2	2	0	2	0	0	0	2	2	2	2	2	2	2	2		2	2	0	0	2	0	2
morex_contig_8962:663	morex_contig_8962	663	1	94.6176	1	87.76	A	C	ref	0	2	0	0	2	0	0	0	0	0	0	0	0	2	2	2	2	1	0	2	0	0	0	2	2	2	2	2	2	2	2	0	2	2	0	0	2	0	2	2
morex_contig_100397:1173	morex_contig_100397	1173	1	96.8839	1	90.676	A	C	alt	0	2	0	0	2	0	2	0	0	0	0	0	0	2	2	2	2	2	0	2	0	0	2	2	2	2	2	2	2	2	2	0	2	2	0	0	2	0	2	2
morex_contig_137587:3714	morex_contig_137587	3714	1	97.5212	1	90.676	T	A	alt	0	2	0	0	2	0	2	0	0	0	0	0	0	2	2	2	2	2	0	2	0	0	2	2	2	2	2	2	2	2	2	0	2	2	0	0	2	0	2	2
morex_contig_138021:6679	morex_contig_138021	6679	1	97.5212	1	90.676	G	A	alt	0	2	0	0	2	0	2	0	0	0	0	0	0	2	2	2	2	2	0	2	0	0	2	2	2	2	2	2	2	2	2	0	2	2	0	0	2	0	2	2
morex_contig_139312:6443	morex_contig_139312	6443	1	97.5212	1	90.676	A	G	alt	0	2	0	0	2	0	2	0	0	0	0	0	0	2	2	2	2	2	0	2	0	0	2	2	2	2	2	2	2	2	2	0	2	2	0	0	2	0	2	2
morex_contig_1559859:729	morex_contig_1559859	729	1	96.8839	1	90.676	C	T	alt	0	2	0	0	2	0	2	0	0	0	0	0	0	2	2	2	2	2	0	2	0	0	2	2	2	2	2	2	2	2	2	0	2	2	0	0	2	0	2	2
morex_contig_1565296:6171	morex_contig_1565296	6171	1	97.5212	1	90.676	A	G	alt	0	2	0	0	2	0	2	0	0	0	0	0	0	2	2	2	2	2	0	2	0	0	2	2	2	2	2	2	2	2	2	0	2	2	0	0		0	2	2
morex_contig_1574691:301	morex_contig_1574691	301	1	96.8839	1	90.676	A	G	alt	0	2		0	2	0	2	0	0	0	0	0	0	2	2	2	2	2	0	2	0	0	2	2	2	2	2	2	2	2	2	0	2	2	0	0	2	0	2	2
morex_contig_1576490:263	morex_contig_1576490	263	1	97.5212	1	90.676	A	G	alt	0	2	0		2	0	2	0	0	0	0	0	0	2	2	2	2	2	0	2	0	0	2	2	2	2	2	2	2	2	2		2	2	0	0	2	0	2	2
morex_contig_277302:243	morex_contig_277302	243	1	96.8839	1	90.676	A	G	alt	0	2		0	2	0	2	0	0		0		0	2	2	2	2	2	0	2	0	0	2	2	2	2	2	2	2	2	2	0	2	2	0	0	2	0	2	2
morex_contig_438255:269	morex_contig_438255	269	1	100.106	1	90.676	T	C	alt	0	2	0	0	2	0	2	0	0	0	0	0	0	2	2	2	1	2	0	2	0	0	2	2	2	2	2	2	2	2		0	2	2	0	0	2	0	2	2
morex_contig_442052:2822	morex_contig_442052	2822	1	97.5212	1	90.676	G	A	alt	0	2	0	0	2	0	2	0	0	0	0	0	0	2	2	2	2	2	0	2	0	0	2	2	2	2	2	2	2	2	2	0	2	2	0	0	2	0	2	2
morex_contig_44820:2144	morex_contig_44820	2144	1	96.8839	1	90.676	T	G	alt	0	2	0	0	2	0	2	0	0	0	0	0	0	2	2	2	2	2	0	2	0	0	2	2	2	2	2	2	2	2	2	0	2	2	0	0	2	0	2	2
morex_contig_55001:1372	morex_contig_55001	1372	1	97.5212	1	90.676	C	T	alt	0	2	0	0	2	0	2	0	0	0	0	0	0	2	2	2	2	2	0	2	0	0	1	2	2	2	2	2	2	2	2	0	2	2	0	0	2	0	2	2
morex_contig_67095:2461	morex_contig_67095	2461	1	97.5212	1	90.676	T	C	alt	0	2	0	0	2	0	2	0		0	0	0	0	2	2	2	2	2	0	2	0	0	2	2	2	2	2	2	2	2	2	0	2	2	0	0	2	0	2	2
morex_contig_51529:3648	morex_contig_51529	3648	1	97.5212	1	91.148	T	G	alt	0	2			2	0	2	0	2	0	0	0	0	2	2	2	2	2	0	2	0	0	2	2	2	2	2	2	2	2	2	0	2	2	0		2	0	2	2
morex_contig_1563340:2516	morex_contig_1563340	2516	1	97.8399	1	92.11	A	G	ref	0	2	0	0	2	0	2	0	1	0	0	0	0	2	2	2	2	2	0	2	0	0	2	2	2	2	2	2	2	2	2	0	2	2	0	0	2	0	2	2
morex_contig_43182:1702	morex_contig_43182	1702			1	92.11	G	C	ref	0	2	0	0	2	0	2	0		0	0	0	0	2	2		2	2	0	2	0	0	2	2	2	2	2	2	2	2	2	0	2			0	2	0	2	2
morex_contig_39496:12039	morex_contig_39496	12039	1	97.6275	1	92.577	G	T	ref	0	2	0	0	2	0	2	0	0	0	0	0	0	2	2	2	2	2	0	2	0	0	2	2	2	2	2	2	2	2	2	0	2	2	0	0	2	0	2	2
morex_contig_39855:1257	morex_contig_39855	1257	1	97.5212	1	93.52	G	A	alt	0	2	0	0	2	0	2	0	1	0	0	0	0	2	2	2	2	2	0	2	0	0	2	2	2	2	2	2	2	2	2	0	2	2	0	0	2	0	2	2
morex_contig_158177:2032	morex_contig_158177	2032	1	99.0085	1	94.047	A	C	alt	0	2		0	2		2		0	0	0	0	0	2	2		2	2	0	2	0	0	2	2	2	2	2	2	2	2	2	0	2	2		0	2	0	2	2
morex_contig_1579985:1191	morex_contig_1579985	1191	1	100.142	1	97.348	C	T	alt	0	2	0	0	2	0	2	2	0	0	0	0	0	2	2	2	0	2	0	2	2	0	2	2	2	2	2	0	2	2	2	0	2	2	0	0	2	0	2	2
morex_contig_37312:220	morex_contig_37312	220	1	100.567	1	97.348	A	T	ref	0	2	0	0	2	0	2	2	0	0	0	0	0	2	2	2	0	2	0	2	2	0	2	2	2	2	2	0	2	2	2	0	2		0	0	2	0	2	2
morex_contig_134049:6862	morex_contig_134049	6862	1	100.567	1	97.811	G	A	ref	0	2	0	0	2	0	2	2	0	0	0	0	0	2	2	2	0	2	0	2	2	0	2	2	2	2	2	0	2	2	2	0	2	2	0	0	2	0	2	2
morex_contig_322923:3982	morex_contig_322923	3982			1	97.811	A	T	ref	0	2	0	0	2	0	2	2	0	0	0	0	0	2	2	2	0	2	0	2	2	0	2	2	2	2	2	0	2	2	2	0	2	2	0	0	2	0	2
morex_contig_42690:7361	morex_contig_42690	7361	1	100.106	1	97.811	T	C	ref	0	2	0	0	2	0	2	2	0	0	0	0	0	2	2	2	0	2	0	2	2	0	2	2	2	2	2	0	2	2	2	0	2	2	0	0	2	0	2	2
morex_contig_47636:3325	morex_contig_47636	3325	1	99.9374	1	97.811	G	C	ref	0	2	0	0	2	0	2	2	0	0	0	0	0	2	2	2	0	2	0	2	2	0	2	2	2	2	2	0	2	2	2	0	2	2	0	0	2	0	2	2
morex_contig_38009:2046	morex_contig_38009	2046			1	100.194	C	T	ref	0	2	2	0	2	0	2	2	0	0	2	0	0	2	2	2	0	2	0	2	2	0	2	2	2	2	2	0	0	2	2	0	2	2	0	0	2	0	2	2
morex_contig_134484:8429	morex_contig_134484	8429	1	103.399	1	106.411	G	T	alt	0	2	2	0	2	0	2	2	0	0	2	0	0	2	2	2	0	2	0	2	2	0	2	0	2	2	2	0	0		0	2	2	2	0	0	2	0	2	2
morex_contig_245060:2545	morex_contig_245060	2545	1	103.824	1	106.411	G	T	ref	0	2	2	0	2	0	2	2	0	0	2	0	0	2	2	2	0	2	0	2	2	0	2	0	2	2	2	0	0	2	0	2	2	2	0	0	2	0	2	2
morex_contig_368512:603	morex_contig_368512	603	1	103.399	1	106.411	G	A	ref	0	2	2	0	2	0			0		2	0	0	2	2	2	0	2	0	2	2	0	2	0	2	2		0	0	2	0	2	2	2	0	0	2	0	2	2
morex_contig_441084:5164	morex_contig_441084	5164	1	103.824	1	106.411	A	C	ref	0	2	2	0	2	0	2	2	0	0	2	0	0	2	2	2	0	2	0	2	2	0	2	0	2	2	2	0	0	2	0	2	2	2	0	0	2	0	2	2
morex_contig_48568:2228	morex_contig_48568	2228	1	104.249	1	107.974	C	G	ref	0	2	2	0	2	0	2	2	0	0	2	0	0		2	0	0		0	2	2	0	2	0	2	2		0	0	0	0		2		0	0	2	0		2
morex_contig_1559699:865	morex_contig_1559699	865	1	105.489	1	108.495	T	C	ref	0	2	2	0	2	0	2	2		0	2	0	0	2	2	0	0	2	0	2	2	0	2	0	2	2	2	0	0	0	0	2	2	2	0	0	1	0	2	2
morex_contig_1594791:1081	morex_contig_1594791	1081			1	108.495	G	A	alt	0	2	2	0	2	0	2	2	0	0	2	0	0	2	2	0	0	2	0	2	2	0	2	0	2	2	2	0	0	0	0	2	2	2	0	0	2	0	2	2
morex_contig_2551488:409	morex_contig_2551488	409			1	108.495	T	C	alt	0	2	2	0	2	0	2	2	0	0	2	0	0	2	2	0	0	2	0	2	2	0	2	0	2	2	2	0	0	0	0	2	2	2	0	0	2	0	2	2
morex_contig_357655:2385	morex_contig_357655	2385	1	105.91	1	108.495	A	G	alt	0	2	2	0	2	0	2	2	0	0	2	0	0	2	2	0	0	2	0	2	2	0	2	0	2	2	2	0	0	0	0	2	2	2	0	0	2	0	2	2
morex_contig_48595:5874	morex_contig_48595	5874	1	104.249	1	108.495	G	A	ref	0	2	2	0	2	0	2	2	0	0	2	0	0	2	2	0	0	2	0	2	2	0	2	0	2	2	2	0	0	0	0	2	2	2	0	0	2	0	2	2
morex_contig_80537:2102	morex_contig_80537	2102	1	103.824	1	108.495	A	G	alt	0	2	2	0	2	0	2		0	0	2	0	0	2	2	0	0	2	0	2	2	0	2	0	2	2	2	0	0	0	0	2	2	2	0	0	2	0	2	2
morex_contig_92487:2589	morex_contig_92487	2589	1	104.78	1	108.495	G	A	ref	0	2		0	2	0	2	2	0	0	2	0	0	2	2	0	0	2	0	2	2	0	2	0	2	2	2		0	0	0	2	2	2	0	0	2	0	2	2
morex_contig_158958:6477	morex_contig_158958	6477	1	97.8399	1	109.952	T	A	alt	0	2	2	0	2	2	2	2	0	0	2	0	0	2	2	0	0	2	0	2	2	0	2	0	2	2	2	0	0	0	0	2	2	2	0	0	2	0	2	2
morex_contig_8161:3379	morex_contig_8161	3379	1	107.295	1	111.409	G	A	ref	0	2		0	2	2	2	2	0	0	2	0	0	2	2	0	0	2	0	2	2	0	2	2	2	2	2	0	0	0	0	2	2	2	0	0	2	0	2	2
morex_contig_137380:2888	morex_contig_137380	2888	1	104.892	1	111.885	G	A	ref	0	2	2	0	2	2	2	2	0	0	2	0	0	2	2	0	0	2	0	2	2	0	2	2	2	2	2	0	0	0	0	2	2	2	0	0	2	0	2	2
morex_contig_1564958:3279	morex_contig_1564958	3279	1	105.91	1	111.885	G	T	ref	0	2		0	2	2	2	2	0	0	2	0	0	2	2	0	0	2	0	2	2	0	2	2	2	2	2	0	0	0	0	2	2	2	0	0	2	0	2	2
morex_contig_1570432:2610	morex_contig_1570432	2610	1	106.443	1	111.885	G	A	ref	0	2	2	0	2	2	2	2	0	0	2	0	0	2	2	0	0	2	0	2	2	0	2	2	2	2	2	0	0	0	0	2	2		0	0	2	0	2	2
morex_contig_419131:1418	morex_contig_419131	1418	1	105.91	1	111.885	T	C	ref	0	2	2	0	2	2	2	2		0	2	0	0	2	2	0	0	2	0	2	2	0	2	2	2	2	2	0	0	0	0	2	2	2	0	0	2	0	2	2
morex_contig_55674:2502	morex_contig_55674	2502			1	111.885	C	T	ref	0	2	2	0	2	2	2	2		0	2	0	0	2	2	0	0	2	0	2	2	0	2	2	2	2	2	0	0	0	0	2	2	2	0	0	2	0		2
morex_contig_87676:256	morex_contig_87676	256	1	105.91	1	111.885	G	A	ref	0	2	2	0	2	2	2	2	0	0	2	0	0		2	0	0	2	0	2	2	0		2	2	2	2	0	0	0	0	2	2	2	0	0	2	0	2	2
morex_contig_99676:1114	morex_contig_99676	1114			1	111.885	C	A	ref	0	2	2	0	2	2	2	2	0	0	2	0	0	2	2	0	0	2	0	2	2	0	2	2	2	2	2	0	0	0	0	2	2	2	0	0	2	0	2	2
morex_contig_135287:3202	morex_contig_135287	3202	1	105.91	1	114.83	G	A	ref	0	2	2	0	2	2	2	2	0	0	2	0	0	0	2	0	0	2	0	0	2	0	2	2	2	2	2	0	0	0	0	2	2	2	0	0	2	0	2	2
morex_contig_1596635:1954	morex_contig_1596635	1954	1	108.175	1	114.83	C	G	alt	0	2	2	0	2	2	2	2	0	0	2		0	0	2	0	0	2	0	0	2	0	2	2	2	2	2	0	0	0	0	2	2	2	0		2	0	2	2
morex_contig_56701:10629	morex_contig_56701	10629			1	114.83	T	C	alt	0	2	2	0	2	2	2	2	0	0	2	0	0	0	2	0	0	2	0	0	2	0	2	2	2	2	2	0	0	0	0	2	2	2	0	0	2	0	2	2
morex_contig_112346:1573	morex_contig_112346	1573	1	104.892	1	115.297	A	T	alt	0	2	2	0	2	2	2	2	1	0	2	0	2	0	2	0	0	2	0	0	2	0	2	2	2	2	2	0	0	0	0	2	2	2	0	0		0	2	2
morex_contig_1563751:3003	morex_contig_1563751	3003	1	105.91	1	115.297	G	A	alt	0	2	2	0	2	2	2	2	0	0	2	0	2	0	2	0	0	2	0	0	2	0	2	2	2	2	2	0	0	0	0	2	2	2	0	0	2	0	2	2
morex_contig_160275:1049	morex_contig_160275	1049			1	115.297	C	G	alt	0	2	2	0	2	2	2	2	0	0	2	0	2	0	2	0	0	2	0	0	2	0	2	2	2	2	2	0	0	0	0	2	2	2	0	0	2	0	2	2
morex_contig_2552641:2437	morex_contig_2552641	2437	1	105.91	1	115.297	G	A	alt	0	2	2	0	2	2	2		0	0	2	0	2	0	2	0	0	2	0	0	2	0	2	2	2	2	2	0	0	0	0	2	2	2	0	0	2	0	2	2
morex_contig_45975:3400	morex_contig_45975	3400	1	105.91	1	115.297	G	C	alt	0	2	2	0	2	2	2	2	0	0	2	0	2	0	2	0	0	2	0	0	2	0	2	2	2	2	2	0	0	0	0	2	2	2	0	0	2	0	2	2
morex_contig_156797:1358	morex_contig_156797	1358			1	117.339	G	A	ref	0	2	2	0	2		2	2	0	0	2	2	2	0	2	0	0	2	0	0	2	0	2	2	2	2	2	0	0	0	0	2	2		0	0	2	0	2
morex_contig_276703:649	morex_contig_276703	649			1	117.339	T	C	ref	0	2		0	2	2	2	2	0	0	2	2	2	0	2	0	0	2	0	0	2	0	2	2	2	2	2	0		0	0	2	2	2	0	0	2	0	2	2
morex_contig_39717:5162	morex_contig_39717	5162			1	117.339	A	G	ref	0	2	2	0	2	2	2	2	0	0	2	2	2	0	2	0	0	2	0	0	2	0	2	2	2	2	2	0	0	0	0	2	2	2	0	0	2	0	2	2
morex_contig_110750:185	morex_contig_110750	185	1	116.501	1	117.882	A	G	alt	0	2	2		2	2	2	2	0	0	2	2	2	0	2		0	2	0	0	2	0	2	2	2	2	2	0	0	0	0	2	2	2	0	0	2	0	2	2
morex_contig_47637:2028	morex_contig_47637	2028			1	117.882	G	C	ref	0	2	2	0	2	2	2	2	0	0	2	2	2	0	2	0	0	2	0	0	2	0	2	2	2	2	2	0	0	0	0	2	2	2	0	0	2	0	2	2
morex_contig_137539:2805	morex_contig_137539	2805			1	118.392	A	G	ref	0	2	2	0	2	2	2	2	0	0	2	2	2	0	2	0	0	2	0	0	2	0	2	2	2	2	2	0	0	0	0	2	2	2	0	0	2	0	2	2
morex_contig_1569595:2597	morex_contig_1569595	2597	1	116.643	1	118.392	G	T	ref	0	2	2	0	2	2	2	2	0	0	2	2	2	0	2	0	0	2	0	0	2	0	2	2	2	2	2	0	0	0	0	2	2	2	0	0	2	0	2	2
morex_contig_1569600:486	morex_contig_1569600	486			1	118.392	A	G	alt	0	2	2	0	2	2	2	2	0	0	2	2	2	0	2	0	0	2	0	0	2	0	2	2	2	2	2	0	0	0	0	2	2	2	0	0	2	0	2	2
morex_contig_1587634:1201	morex_contig_1587634	1201			1	118.392	C	G	alt	0	2	2	0	2	2	2	2	0	0	2	2	2	0	2	0	0	2	0	0	2	0	2	2	2	2	2	0	0	0	0	2	2	2	0	0	2	0	2	2
morex_contig_49609:271	morex_contig_49609	271	1	116.501	1	118.392	A	G	alt	0	2	2	0	2	2	2	2	0	0	2	2	2	0	2	0	0	2	0	0	2	0	2	2	2	2	2	0	0	0	0	2	2	2	0	0	2	0	2	2
morex_contig_134723:2493	morex_contig_134723	2493	1	105.91	1	118.851	T	C	alt	0	2	2	0	2	2	2	2	0	0	2	2	2	0	2	0	0	2	0	0	2	0	2	2	2	2	2	0	0	0	0	2	2	2	0	0	2	0	2	2
morex_contig_1576730:513	morex_contig_1576730	513			1	118.851	T	C	ref	0	2	2	0	2	2	2	2	0	0	2	2	2	0	2	0	0	2	0	0	2	0	2	2	2	2	2	0	0	0	0	2	2	2	0	0	2	0	2	2
morex_contig_1590625:2306	morex_contig_1590625	2306	1	117.493	1	118.851	C	T	alt	0	2	2	0	2	2	2	2	1	0	2	2	2	0	2	0	0	2	0	0	2	0	2	2	2	2	2	0	0	0	0	2	2	2	0	0	2	1	2	2
morex_contig_171284:2305	morex_contig_171284	2305	1	117.847	1	118.851	C	A	ref	0	2	2	0	2	2	2	2	0	0	2	2	2	0	2	0	0	2	0	0	2	0	2	2	2	2	2	0	0	0	0	2	2	2	0	0	2	0	2	2
morex_contig_227047:1819	morex_contig_227047	1819	1	116.785	1	118.851	G	T	ref	0	2	2	0	2	2	2	2	0		2	2	2	0	2	0	0	2	0	0	2	0	2	2	2	2	2	0	0	0	0	2	2	2	0	0	2	0	2	2
morex_contig_2624891:298	morex_contig_2624891	298	1	113.47	1	118.851	T	G	ref	0	2	2	0	1	2	2	2	0	0	2	2	2	0	2	0	0	1	0	0	2	0	2	2	2	2	2	0	0	0	0	2	2	2	0	0	2	0	2	2
morex_contig_319194:551	morex_contig_319194	551	1	108.175	1	118.851	G	C	ref	0	2	2	0	2	2	2	2	0	0	2	2	2	0	2	0	0	2	0	0	2	0	2	2	2	2	2	0	0	0	0	2	2	2	0	0	2	0	2	2
morex_contig_328333:7413	morex_contig_328333	7413	1	116.785	1	118.851	T	A	ref	0	2			2	2	2	2	0	0	2	2	2	0	2	0	0	2	0	0		0	2	2	2	2	2	0	0	0	0	2	2	2	0	0	2	0	2	2
morex_contig_38822:1230	morex_contig_38822	1230			1	118.851	C	T	alt	0	2	2	0	2	2	2	2		0	2	2	2	0	2		0	2	0	0	2	0	2	2	2	2		0	0	0	0	2	2	2	0	0	2	0	2	2
morex_contig_38907:1051	morex_contig_38907	1051	1	116.643	1	118.851	T	G	alt	0	2	2	0	2	2	2	2	0	0	2	2	2	0	2	0	0	2	0	0	2	0	2	2	2	2	2	0	0	0	0	2	2	2	0	0	2	0	2	2
morex_contig_44087:1321	morex_contig_44087	1321	1	116.785	1	118.851	T	G	ref	0	2	2	0	2	2	2	2	0	0	2	2	2		2	0	0	2	0	0	2	0	2	2	2	2	2	0	0	0	0	2	2	2	0	0	1	0	2	2
morex_contig_52386:2811	morex_contig_52386	2811			1	118.851	T	C	alt	0	2	2	0	2	2	2	2	0	0	2	2	2	0	2	0	0	2	0	0	2	0	2	2	2	2	2			0	0	2		2	0	0	2	0	2	2
morex_contig_60897:2604	morex_contig_60897	2604	1	109.424	1	118.851	A	G	ref	0	2	2	0	2	2	2	2	0	0	2	2	2	0	2	0	0	2	0	0	2	0	2	2	2	2	2	0	0	0	0	2	2	2	0	0	2	0	2	2
morex_contig_6420:2002	morex_contig_6420	2002			1	118.851	A	G	ref	0	2	2	0	2	2	2	2	1	0	2	2	2	0	2	0	0	2	0	0	2	0	2	2	2	2	2	0	0	0	0	2	2	2	0	0	2	0	2	2
morex_contig_61167:6759	morex_contig_61167	6759	1	117.847	1	119.795	T	C	alt	0	2	2	0	2	2	2	2		0	2	2	2	0	2	0	0	2	0	0	2	0	2	2	2	2	2	0	0	0	0	2	2	0	0	0	2	0	2	2
morex_contig_1593140:477	morex_contig_1593140	477	1	118.98	1	120.316	T	C	alt	0	2		0	2	2	2	2	0	0	1		2	0	2	0	0	2	0	0	2	0	2	2	2	2		0	0	0	0	2	2	0	0	0	1	0	2	2
morex_contig_6890:1896	morex_contig_6890	1896	1	118.98	1	120.316	G	A	ref	0	2	2		2	2	2	2	0	0	2	2	2	0	2	0	0	2	0	0	2	0	2	2	2	2	2		0	0	0	2	2	0	0		2	0	2	2
morex_contig_2548705:1869	morex_contig_2548705	1869	1	119.122	1	120.831	C	A	ref	0	2	2	0	2	2	2	2	0	0	2	2	2	0	2	0	0	2	0	0	2	0	2	2	2	2	2	0	0	0	0	2	2	0	0	0	2	0	2	2
morex_contig_1567925:6030	morex_contig_1567925	6030	1	119.405	1	121.303	C	T	ref	0	2	2	0	2	2	2	2	0	0	2		2	0	2	0	0	2	0	0	2	0	2	2	2	2	2	0	0	0	0	2	2	0	0	0	2	0	2	2
morex_contig_39431:10500	morex_contig_39431	10500	1	119.405	1	121.303	T	C	ref	0	2	2	0	2	2	2		0	0	2	2	2	0	2	0	0	2	0	0	2	0	2	2	2	2		0	0	0	0	2	2	0	0	0		0	2
morex_contig_7249:4827	morex_contig_7249	4827	1	119.688	1	121.303	C	T	ref	0	2	2	0	2	2	2	2	0	0	2	2	2	0	2	0	0	2	0	0	2	0	2	2	2	2	2	0	0	0	0	2	2	0	0	0	2	0	2	2
morex_contig_43181:8606	morex_contig_43181	8606	1	119.405	1	121.774	C	A	ref	0	2	2	0	2	2	2	2	0	0	2	2	2	0	2	0	0	2	0	0	2	0	2	2	2	2	2	0	0	0	0	2	2	0	0	0	2	0	2	2
morex_contig_274172:1356	morex_contig_274172	1356	1	120.386	1	123.354	C	G	ref	0	2	2	0	2	2	2	2		0	2	2	2	0	2	0		2	0	0	2	0	2	2	2	0	2	0	0	0		2	2		0	0	2	0	2	2
morex_contig_2582466:176	morex_contig_2582466	176			1	123.897	A	G	ref	0	2		0	2	2	2	2	0	0	2	2	2	0	2	0	0	2	0	0	2	0	2	2	2	0	2	0	0	0	0	2	2	0	0			0	2	2
morex_contig_42563:5237	morex_contig_42563	5237	1	119.122	1	123.897	C	T	ref	0	2		0	2	2	2	2	0	0	2	2	2	0	2	0	0	2	0	0	2	0	2	2	2	0	2	0	0	0	0	2	2	0	0	0	2	0	2	2
morex_contig_78540:1288	morex_contig_78540	1288	1	122.096	1	123.897	G	A	ref	0	2	2	0	2	2	2	2	1		2	2	2	0	2	0	0	2	0	0	2	0	2	2	2	0	2	0	0	0	0	2	2	0	0	0	2		2	2
morex_contig_1559452:3342	morex_contig_1559452	3342	1	119.405	1	124.388	T	G	ref	0	2	0	0	2	2	2	2	0	0	2	2	2	0	2	0	0	2	0	0	2	0	2	2	2	0	2	0	0	0		2	2	0	0	0	2	0	2	2
morex_contig_159325:741	morex_contig_159325	741	1	121.955	1	124.388	T	C	ref	0	2	0	0	2	2	2	2	0	0	2	2	2	0	2	0	0	2	0	0	2	0	2	2	2	0	2	0	0	0	0	2	2	0	0	0		0	2	2
morex_contig_1571830:450	morex_contig_1571830	450	1	124.033	1	125.398	A	G	ref	0	2	0	0	2	2	2		0	0	2	2	2	0	2		0	2	0	0	2	0	2	2	2		2	0	0		0	2	2		0	0	2	0	0	2
morex_contig_2390758:371	morex_contig_2390758	371	1	125.082	1	125.398	C	T	ref	0	2	0	0	2	2	2	2	1	0	2	2	2	0	2		0	2	0	0	2	0	2	2	2	0	2	0	0	0	0	2	2	0	0		2		0	2
morex_contig_78836:10532	morex_contig_78836	10532	1	126.024	1	125.898	T	C	ref	0	2	0	0	2	2	2	2	0	0	2	2	2	0	2	0	0	2	0	0	2	0	2	2	2	0	2	0	0	0	0	2	2	0	0	0	2	0	0	2
morex_contig_1559583:2151	morex_contig_1559583	2151	1	122.096	1	126.374	G	T	alt	0	2	0	0	2	2	2	2	0	0	2	2	2	0	2	0	0	2	0	0	2	0	2	2	2	0	2	0	0	0	0	2	2	0	0	0	2	0	0	2
morex_contig_213000:406	morex_contig_213000	406			1	126.374	G	T	alt	0	2	0	0	2	2	2	2	0	0	2	2	2	0	2	0	0	2	0	0	2	0	2	2	2	0	2	0	0	0	0	2	2	0	0	0	2	0	0	2
morex_contig_50295:4287	morex_contig_50295	4287	1	128.045	1	126.374	T	C	alt	0	2	0	0	2	2	2	2	0	0	2	2	2	0	1	0	0	2	0	0	2	0	2	2	2	0	2	0	0	0	0	2	2	0	0	0	2	0	0	2
morex_contig_56249:1240	morex_contig_56249	1240			1	126.374	C	G	alt	0	2	0	0	2	2	2	2	0	0	2	2	2	0	2	0	0	2	0	0	2	0	2	2	2	0	2	0	0	0	0	2	2	0	0	0	2	0	0	2
morex_contig_6126:5984	morex_contig_6126	5984			1	126.374	T	C	ref	0	2	0	0	2	2	2	2	0	0	2	2	2	0	2	0	0	2	0	0	2	0	2	2	2	0	2	0	0	0	0	2	2	0	0	0	2	0	0	2
morex_contig_72008:1061	morex_contig_72008	1061	1	125.082	1	126.374	T	C	ref	0	2		0	2	2	2	2	0	0	2	2	2	0	2	0	0	2	0	0	2	0	2	2	2	0	2	0	0	0	0	2	2	0	0	0	2	0	0	2
morex_contig_97591:2620	morex_contig_97591	2620	1	127.089	1	126.374	C	T	alt	0	2	0	1	2	2	2	2	0	0	2	2	2	0	2	0	0	2	0	0	2	0	2	2	2	0	2	0	0	0	0	2	2	0		0	1	0
morex_contig_139495:2627	morex_contig_139495	2627			1	126.85	G	C	alt	0	2	0	0	2	2	2	2	0	0	2	2	2	0	2	0	0	2	0	0	2	0	2	2	2	0	2	0	0	0	0	2	2	0	0	1	2	0	2	2
morex_contig_156726:1159	morex_contig_156726	1159	1	125.082	1	126.85	G	T	alt	0	2	0	0	2	2	2	2	0		2	2	2	0	2		0	2	0	0	2	0	2	2	2	0	2	0	0	0	0	2	2	0	0	0	2	0	2	2
morex_contig_158638:4002	morex_contig_158638	4002	1	126.062	1	126.85	G	A	ref	0	2	0	0	2	2	2	2	0	0	2	2	2	0	2	0	0	2	0	0	2	0	2	2	2	0	2	0	0	0	0	2	2	0	0	0	2	0	2	2
morex_contig_50825:5855	morex_contig_50825	5855	1	125.992	1	126.85	T	A	ref	0	2	0	0	2	2	2	2	0	0	2	2	2	0	2	0	0	2	0	0	2	0	2	2	2	0	2	0	0	0	0	2	2	0	0	0	2	0	2	2
morex_contig_51260:3568	morex_contig_51260	3568			1	126.85	A	T	alt	0	2	0	0	2	2	2	2	1	0	2	2	2	0	2	0	0	2	0	0	2	0	2	2	2	0	2	0	0	0	0	2	2	0	0	0	2	0	2	2
morex_contig_157143:192	morex_contig_157143	192	1	125.082	1	127.785	C	A	alt	0	2	0	0	2	2	2	0	0	0	2	2	2	0	2	0	0	2	0	0	2	0	2	2	2	0	2	0	0	0	0	2	2	0	0	0	2	0	2	2
morex_contig_138199:5985	morex_contig_138199	5985			1	129.201	A	G	ref	0	2	0	0	2	2	2	0	0	0	2	2	2	0	2	0		2	0	0	2	0	2	2	2	0	2	0	0	0	0	2	2	0	0	2	2	0	2	2
morex_contig_52827:184	morex_contig_52827	184	1	125.082	1	129.201	C	T	ref	0	2	0	0	2	2	2	0	0	0	2	2	2	0	2	0	0	2	0	0	2	0	2	2	2	0	2	0	0	0	0	2	2	0	0	2	2	0	2	2
morex_contig_53406:1607	morex_contig_53406	1607	1	126.062	1	129.201	A	C	ref	0	2	0	0	2	2	2	0	0	0	2	2	2	0	2	0	0	2	0	0	2	0	2	2	2	0	2	0	0	0	0	2	2	0	0	2	2	0	2	2
morex_contig_56737:3619	morex_contig_56737	3619	1	126.062	1	129.201	C	G	ref	0	2	0	0	2	2	2	0	0		2	2	2	0	2	0	0	2	0	0	2	0	2	2	2	0	2	0	0	0	0	2	2	0	0	2	2	0	2	2
morex_contig_63218:370	morex_contig_63218	370	1	125.992	1	129.201	T	A	ref	0	2	0	0	2	2	2	0	0	0	2	2	2	0	2	0	0	2	0	0	2	0	2	2	2	0	2	0	0	0	0	2	2	0	0	2	2	0	2	2
morex_contig_66005:3672	morex_contig_66005	3672	1	126.062	1	129.201	T	G	alt	0	2	0	0	2	2	2	0	0	0	2	2	2	0	2	0	0	2	0	0	2	0	2	2	2	0	2	0	0	0	0	2	2	0	0	2	2	0	2	2
morex_contig_171354:492	morex_contig_171354	492	1	126.847	1	130.191	T	G	ref	0	2		0	2	2	2	0	0		2	2	0	0	2	0	0	2	0	0	2	0	2	2	2	0	2	0	0	0	0		2	0	0	2	2	0	2	2
morex_contig_41010:3274	morex_contig_41010	3274			1	130.191	C	A	ref	0	2	0	0	2	2	2	0	0	0	2	2	0	0	2	0	0	2	0	0	2	0	2	2	2	0	2	0	0	0	0	2	2	0	0	2	2	0	2	2
morex_contig_60513:7827	morex_contig_60513	7827	1	129.674	1	130.691	C	A	alt	0	2		0	2	2	2	0	0		2	2	0	0	2	0	0	2	0	0	2	0	2	2	2	0	2	0	0	0	0	2	2	0	0	2		0	2	2
morex_contig_1559567:3477	morex_contig_1559567	3477	1	129.674	1	131.172	A	G	alt	0	2	0	0	2	2	2	0	0	0	2	2	0	0	2	0	0	2	0	0	2	0	2	2	2	0	2	0	0	0	0	2	2	0	0	2	2	0	2	2
morex_contig_1589306:898	morex_contig_1589306	898	1	128.329	1	131.172	A	G	alt	0	2	0	1	2	2	2	0	0	0	2	2	0	0	2	0	0	2	0	0	2	0	2	2	2	0	2	0	0	0	0	2	2	0	0	2	2	0	2	2
morex_contig_98636:1246	morex_contig_98636	1246	1	128.329	1	131.172	G	C	ref	0	2	0	0	2	2	2	0	0	0	2	2	0	0	2	0	0	2	0	0	2	0	2	2	2	0	2	0	0	0	0	2			0	2	2	0	2	2
morex_contig_132049:3116	morex_contig_132049	3116	1	128.329	1	131.63	G	A	alt	0	2	0	0	2	2	2	0	0	0	2	2	0	0	2	0	0	2	0	0	2	0	2	2	2	0	2	0	0	0	0	2	2	0	0	2	2	0	2	2
morex_contig_1574996:1799	morex_contig_1574996	1799	1	129.674	1	131.63	A	G	alt	0	2	0	0	2	2	2	0	0	0	2	2	0	0	2	0	0	2	0	0	2	0	2	2	2	0	2	0	0	0	0	2	2	0	0	2	2	0	2	2
morex_contig_157978:437	morex_contig_157978	437	1	129.674	1	131.63	G	A	alt	0	2	0	0	2		2	0	0	0	2	2	0	0	2	0	0	2	0	0	2	0	2	2	2	0	2	0	0	0	0	2	2	0	0	2		0	2	2
morex_contig_2620538:154	morex_contig_2620538	154	1	128.187	1	131.63	G	A	alt	0	2	0		2	2	2	0	0	0	2	2	0	0	2	0	0	2	0	0	2	0	2	2	2	0	2		0	0	0	2	2	0	0	2	2	0	2	2
morex_contig_85484:2267	morex_contig_85484	2267	1	128.187	1	131.63	A	G	ref	0	2	0	0	2	2	2	0	0	0	2	2	0	0	2	0	0		0	0	2	0	2	2	2	0	2	0	0	0	0	2	2	0	0	2	2	0	2	2
morex_contig_2557365:1309	morex_contig_2557365	1309	1	130.737	1	132.089	C	A	ref	0	2	0	0	2	2	2	0	0	0	2	2	0	0	2	0	0	2	0	0	2	0	2	2	2	0	2	0	0	0	0	2	2	0	0	2	2	0	2	2
morex_contig_37415:2001	morex_contig_37415	2001	1	131.374	1	132.556	G	A	alt	0	2	0	0	2	2	2	0	0	0	2	2	0	0	2	0	0	2	0	0	2	0	2	2	2	0	2	0	0	0	0	2	2	0	0	2	2	0	2	2
morex_contig_59738:821	morex_contig_59738	821	1	130.807	1	132.556	G	A	alt	0	2	0	0	2	2	2	0	0	0	2	2	0	0	2	0	0	2	0	0	2	0	2	2	2	0	2	0	0	0	0	2	2	0	0	2	2	0	2	2
morex_contig_1572860:456	morex_contig_1572860	456	1	131.941	1	133.999	C	T	ref	0	2	0	0	2	2	2	0	0	0	2	2	0	0	2	0	0	2	0	2	2	0	2	2	2	0	2	0	0	0	0	2	2	0	0	2	2	0	2	2
morex_contig_1584032:191	morex_contig_1584032	191	1	131.941	1	133.999	C	T	ref	0	2	0	0	2	2	2	0	0	0	2	2	0	0	2	0	0	2	0	2	2	0	2	2	2	0	2	0	0	0	0	2	2	0	0	2	2	0	2	2
morex_contig_39179:346	morex_contig_39179	346			1	133.999	C	G	ref	0	2	0	0		2		0	0	0	2	2	0	0	2	0	0	2	0	2	2	0	2	2	2	0	2	0	0	0	0	2	2	0	0		2	0	2
morex_contig_1563469:1668	morex_contig_1563469	1668	2	2.19547	2	0	C	A	ref	0	2		0	0	2	0	2	0		1	2	0	0	0	2	2	2	2	2	2	2	0	2	2	2	0	0	0	2	0	2	2	2	0		2	0	2	2
morex_contig_1578718:1449	morex_contig_1578718	1449	2	2.12465	2	0	G	C	alt	0	2	2	0	0	2	0	2	0	2	0	2	0		0	2	2	2	2	2	2	2	0	2	2	2	0	0		2	0	2	2	2	0	2	2	0	2	2
morex_contig_41756:8157	morex_contig_41756	8157	2	2.19547	2	0	C	G	alt	0	2	2	0	0		0	2	0	2	0	2	0	0			2	2	2	2	2	2	0	2	2	2	0	0	0	2	0	2	2	2	0	2	2	0	2	2
morex_contig_48487:13198	morex_contig_48487	13198	2	2.19547	2	0	T	C	alt	0	2	2	0	0	2	0		0	2	0	2	0		0	2	2	2	2	2	2	2	0	2	2	2	0	0	0	2	0	2	1	2	0	2	2	0	2	2
morex_contig_1576068:743	morex_contig_1576068	743	2	2.16006	2	3.196	C	T	ref	0	2	2	2	0	2	0	2	0	2	0	2	0	0	2	2	2	2	2	2	2	2	0	2	2	2	0	0	0	2	0	2	2	2	0	2	2	2	2	2
morex_contig_41048:1708	morex_contig_41048	1708	2	2.19547	2	3.196	G	C	ref	0	2	2	2	0	2	0	2	0	2	0	2	0	0	2	2	2	2	2	2	2	2	0	2	2	2	0	0	0	2	0	2	2	2	0	2	2	2	2	2
morex_contig_7390:9804	morex_contig_7390	9804	2	2.12465	2	3.196	A	G	ref	0	2	2	2	0	2	0	2	0	2	0	2	0	0	2	2	2	2	2	2	2	2	0	2	2	2	0	0	0	2	0	2	2	2	0	2	2	2	2	2
morex_contig_2555711:114	morex_contig_2555711	114	2	2.16006	2	4.167	T	G	ref	0	2	2	2	0	2	0	2	0	2	0	2	0	0	2	2	2	2	2	2	2	2	0	2	2	2	0	0	0	2	0	2	2	2	0	2	2	2	2	2
morex_contig_316870:106	morex_contig_316870	106	2	5.45326	2	4.167	C	G	alt	0	2	2	2	0	2	0	2	0	2	0	2	0	0	2	2	2	2	2	2	2	2	0	2	2	2	1	0	0	2	0	2	2	2	0	2	2	2	2	2
morex_contig_43044:12072	morex_contig_43044	12072	2	2.19547	2	4.167	T	C	ref	0	2	2	2	0	2	0	2	0	2	0	2	0	0	2	2	2	2	2	2	2	2	0	2	2	2	0	0	0	2	0	2	2	2	0	2	2	2	2	2
morex_contig_139586:1086	morex_contig_139586	1086	2	4.39093	2	4.643	G	A	ref	0	2	2	2	0	2	0	2	0	2	0	2	0	0	2	2	2	2	2	2	2	2	0	2	2	2	0	0	0	2	0	2	2	2	0	2	2	2	2	2
morex_contig_24249:155	morex_contig_24249	155			2	4.643	C	G	alt	0	2		2	0	2	0	2	0	2	0	2	0	0	2	2	2	2	2	2	2	2	0	2	2	2	0	0	0	2	0	2	2	2	0	2	2	2	2	2
morex_contig_1558053:2200	morex_contig_1558053	2200	2	2.19547	2	5.124	G	A	ref	0	2	2	2	2	2	0	2		2	0	2	0	0	2	2	2	2	2	2	2	2	0	2	2	2	0	0	0	2	0	2	2	2	0	2	2	2	2	2
morex_contig_1566327:2016	morex_contig_1566327	2016	2	2.16006	2	5.124	T	G	ref	0	2	2	2	2	2	0	2	0	2	0	2	0	0	2	2	2	2	2	2	2	2	0	2	2	2	0	0	0	2	0	2	2	2	0	2	2	2	2	2
morex_contig_1577995:1860	morex_contig_1577995	1860	2	2.19547	2	5.124	C	T	alt	0	2	2	2	2	2	0	2	0	2	0	2	0	0	2		2	2	2	2	2	2	0	2	2	2	0	0	0	2	0	2	2	2	0	2	2	2	2	2
morex_contig_158753:6352	morex_contig_158753	6352	2	2.19547	2	5.124	A	T	alt	0	2	2	2	2	2	0	2	0	2	0	2	0	0	2	2	2	2	2	2	2	2	0	2	2	2	0	0	0	2	0	2	2	2	0	2	2	2	2	2
morex_contig_243697:470	morex_contig_243697	470	2	2.19547	2	5.124	G	C	ref	0	2	2	2	2	2	0	2	1	2	0	2	0	0	2	2	2	2	2	2	2	2	0	2	2	2	0	0	0	2	0	2	2	2	0	2	2	2	2	2
morex_contig_324691:2689	morex_contig_324691	2689	2	2.12465	2	5.124	A	G	alt	0	2	2	2	2	2		2		2		2	0	0	2	2	2	2	2	2	2	2	0	2	2	2	0	0	0	2	0	2	2	2	0	2	2	2	2	2
morex_contig_368647:514	morex_contig_368647	514	2	2.19547	2	5.124	G	A	ref	0	2	2	2	2	2	0	2	0	2	0	2	0	0	2	2	2	2	2	2	2	2	0	2	2	2	0	0	0	2	0	2	2	2	0	2	2	2	2	2
morex_contig_50176:2618	morex_contig_50176	2618	2	2.19547	2	5.124	C	A	alt	0	2	2	2	2	2	0	2	1	2	0	2	0	0	2	2	2	2	2	2	2	2	0	2	2	2	0	0	0	2	0	2	2	2	0	2	2	2	2	2
morex_contig_1592575:3156	morex_contig_1592575	3156	2	2.19547	2	5.596	G	A	alt	0	2	2	2	2	2	0	2	0	2	0	2	0	0	2	2	2	2	2	2	2	2	0	2	2	2	0	0	0	2	0	2	0	2	0	2	2	2	2	2
morex_contig_159827:1539	morex_contig_159827	1539	2	2.12465	2	5.596	G	A	ref	0	2	2	2	2	2	0	2	0	2	0	2	0	0	2	2	2	2	2	2	2	2	0	2	2	2	0	0	0	2	0	2	0	2	0	2	2	2		2
morex_contig_39545:16467	morex_contig_39545	16467	2	2.19547	2	5.596	A	G	alt	0	2	2	2	2	2	0	2	0	2	0	2	0	0	2	2	2	2	2	2	2	2	0	2	2	2	0	0	0	2	0	2	0	2	0	2	2	2	2	2
morex_contig_46796:16281	morex_contig_46796	16281	2	2.19547	2	5.596	G	A	alt	0	2	2	2	2	2	0	2	0	2	0	2	0	0	2	2	2	2	2	2	2	2	0	2	2	2	0	0	0	2	0	2	0	2	0	2	2	2	2
morex_contig_54997:3107	morex_contig_54997	3107	2	2.19547	2	5.596	C	T	ref	0	2	2	2	2	2	0	2	0	2	0	2	0	0	2	2	2	2	2	2	2	2	0	2	2	2	0	0	0	2	0	2	0	2	0		2	2	2	2
morex_contig_25202:124	morex_contig_25202	124			2	6.063	T	C	alt	0	2	2	2	2	2	0	2	0	2	0	2	0	0	2	2	2	2	2	2	2	2	0	2	2	0	0	0	0	2	0	2	0	2	0	2	2	2	2	2
morex_contig_46585:749	morex_contig_46585	749	2	3.82436	2	6.063	T	G	ref	0	2	2	2	2	2	0	2	0	2	0	2	0	0	2	2	2	2	2	2	2	2	0	2	2	0	0	0	0	2	0	2	0	2	0	2	2		2	2
morex_contig_110299:2681	morex_contig_110299	2681	2	5.52408	2	6.53	A	G	ref	0	2	2	2	2	2	0	2	0	2	2	2	0	0	2	2	2	2	2	2	2	2	0	2	2	0	0	0	0	2	0	2	0	2	0	2	2	2	2	2
morex_contig_1559455:3534	morex_contig_1559455	3534	2	6.30312	2	6.53	C	A	alt	0	2	2	2	2	2	0	2	0	2	2	2	0	0	2	2	2	2	2	2	2	2	0	2	2	0	0	0	0	2	0	2	0	2	0	2	2	2	2	1
morex_contig_1562667:1525	morex_contig_1562667	1525	2	5.52408	2	6.53	G	C	ref	0	2	2	2	2	2	0	2	0	2	2	2	0	0	2	2	2	2	2	2	2	2	0	2	2	0	0	0	0	2	0	2	0	2	0	2	2	2	2	2
morex_contig_1565537:3360	morex_contig_1565537	3360	2	6.37394	2	6.53	A	G	ref	0	2		2	2	2	0	2	0	2	2	2	0	0	2	2	2	2	2	2	2	2	0	2	2	0	0	0	0	2	0	2	0	2	0	2	2	2	2	2
morex_contig_1566188:2290	morex_contig_1566188	2290	2	5.52408	2	6.53	G	C	alt	0	2	2	2	2	2	0	2	0	2	2	2	0	0	2	2	2	2	2	2	2	2	0	2	2	0	0	0	0	2	0	2	0	2	0	2	2	2	2	2
morex_contig_1588321:518	morex_contig_1588321	518	2	6.30312	2	6.53	T	G	ref	0	2	2	2	2	2	0	2		2	2	2	0	0	2	2	2	2	2	2	2	2	0	2	2	0	0	0	0	2	0	2	0	2	0	2	2	2	2	2
morex_contig_162210:1523	morex_contig_162210	1523	2	6.44476	2	6.53	G	T	alt	0	2		2	2	2	0	2	0	2	2	2	0	0	2	2	2	2	2	2	2	2	0	2	2	0	0	0	0	2	0	2	0	2	0	2	2	2	2	2
morex_contig_2633677:154	morex_contig_2633677	154			2	6.53	T	C	alt	0	2		2	2	2	0	2	0	2	2	2	0	0	2	2	2	2	2	2	2	2	0	2	2	0	0	0	0	2	0	2	0	2	0	2	2	2		2
morex_contig_51938:2577	morex_contig_51938	2577	2	5.38244	2	6.53	A	G	ref	0	2	2	2	2	2	0	2	0	2	2	2	0	0	2	2	2	2	2	2	2	2	0	2	2	0	0	0	0	2	0	2	0	2	0	2	2	2	2	2
morex_contig_61908:1821	morex_contig_61908	1821	2	5.52408	2	6.53	A	C	alt	0	2	2	2	2	2	0	2		2	2	2	0	0	2	2	2	2	2	2	2	2	0	2	2	0	0	0	0	2	0	2	0	2	0	2	2	2	2	2
morex_contig_92939:2038	morex_contig_92939	2038	2	6.44476	2	6.53	C	G	alt	0	2	2	2	2	2	0	2	0	2	2			0	2	2	2	2	2	2	2	2	0	2	2	0		0	0	2	0	2	0	2	0	2	2	2	2	2
morex_contig_13580:822	morex_contig_13580	822	2	5.52408	2	7.531	T	C	alt	0	2		2	2	2	0	2	0	2	2		0	0	2		2	2	2	2	2	2	0	2	2	0	0	0	0	2	0	2	0	2	0	2		2	2	2
morex_contig_1569756:1986	morex_contig_1569756	1986	2	6.44476	2	7.531	G	A	alt	0	2		2	2	2	0	2		2	2	2	0	0	2	2	2	2	2	2	2	2	0	2	2	0	0	0	0	2	0	2	0	2	0	2	2	2	2	2
morex_contig_2549001:2244	morex_contig_2549001	2244	2	6.44476	2	7.531	A	C	alt	0	2	2	2	2	2	0	2	0	2	2	2	0	0	2	2	2	2	2	2	2	2	0	2	2	0	0	0	0	2	0	2	0	2	0	2	2	2	2	2
morex_contig_37622:1960	morex_contig_37622	1960	2	6.44476	2	7.531	C	A	alt	0	2	2	2	2	2	0	2	0	2	2	2	0	0	2	2	2	2	2	2	2	2	0	2	2	0	0	0	0	2	0	2	0	2	0	2	2	2	2	2
morex_contig_42837:6732	morex_contig_42837	6732	2	5.38244	2	7.531	C	G	alt	0	2	2	2	2	2	0	2	0	2	2	2	0	0	2	2	2	2	2	2	2	2	0	2	2	0	0	0	0	2	0	2	0	2	0	2	2	2	2	2
morex_contig_46514:6000	morex_contig_46514	6000	2	6.30312	2	7.531	C	G	alt	0	2	2	2	2	2	0	2	0	2	2	2	0	0	2	2	1	2	2	2	2	2	0	2		0	0	0	0	2	0	2	0	2	0	2	2	2	2	2
morex_contig_5972:6924	morex_contig_5972	6924	2	6.30312	2	7.531	T	C	alt	0	2	2	2	2	2	0	2	0	2	2	2	0	0	2	2	2	2	2	2	2	2	0	2	2	0	0	0	0	2	0	2	0	2	0	2		2	2	2
morex_contig_1558762:4918	morex_contig_1558762	4918	2	6.30312	2	8.026	T	C	alt	0	2	2	2	2	2	0	2	0	2	2	2	0	0	2	2	2	2	2	2	2	2	0	2	2	0	0	0	0	2	0	2	0	2	0	2	2	2	2	2
morex_contig_42387:3624	morex_contig_42387	3624	2	6.44476	2	8.026	A	C	alt	0	2	2	2	2	2	0	2	1	2	2	2	0	0	2	2	2	2	2	2	2	2	0	2	2	0	0	0	0	2	0	2	0	2	0	2		2	2	2
morex_contig_52735:1163	morex_contig_52735	1163	2	6.37394	2	8.026	T	G	alt	0	2	2	2	2	2	0	2	0	2	2	2	0	0	2	2	2	2	2	2	2	2	0	2	2	0	0	0	0	2	0	2	0	2		2	2	2	2	2
morex_contig_132510:866	morex_contig_132510	866	2	5.52408	2	8.511	C	G	alt	0	2		2	2		0	2	1	2	2	2	0	0	2	2		2	2	2	2	2	0	2	2	0	0	0	0	2	0	2	0	2	0			2	2	2
morex_contig_1558098:970	morex_contig_1558098	970	2	6.48017	2	8.511	G	A	alt	0	2		2	2	2	0	1	0	2	2	2	0	0	2	2	2	2	2	2	2	2	0	2	2	0	0	0	0	2	0	2	0	2	0	2	2	2	2	2
morex_contig_1567230:2208	morex_contig_1567230	2208	2	6.5864	2	8.511	G	C	alt	0	2	2	2	2	2	0	2	0	2	2	2	0	0	2	2	2	2	2	2	2	2	0	2	2	0	0	0	0	2	0	2	0	2	0	2	2	2	2	2
morex_contig_1570021:471	morex_contig_1570021	471	2	6.51558	2	8.511	T	G	alt	0	2	2	2	2	2	0	2	1	2	2		0	0	2	2	2	2		2	2	2	0	2	2	0	0	0	0	2	0	2	0	2	0	2	2	2	2	2
morex_contig_234306:941	morex_contig_234306	941	2	6.44476	2	8.511	T	C	alt	0	2	2	2				2	0	2	2	2	0	0	2	2	2	2	2	2	2	2	0	2	2	0	0			2	0	2	0	2	0	2	2	2	2	2
morex_contig_2560344:293	morex_contig_2560344	293	2	7.43626	2	8.511	A	G	alt	0	2	2	2	2	2	0	2	0	2	2	2	0	0	2	2	2	2	2	2	2	2	0	2	2	0	0	0	0	2	0	2	0	2	0	2	2	2	2	2
morex_contig_355817:747	morex_contig_355817	747	2	6.51558	2	8.511	A	G	alt	0	2	2	2	2	2	0	2	0	2	2	2	0	0	2	2	2	2	2	2	2	2	0	2	2	0	0	0	0	2	0	2	0	2	0	2	2	2	2	2
morex_contig_37851:1103	morex_contig_37851	1103	2	6.51558	2	8.511	G	A	alt	0	2	2	2	2	2	0	2	1	2	2	2	0	0	2	2	2	2	2	2	2	2	0	2	2	0	0		0	2	0	2	1	2	0	2	2	2	2	2
morex_contig_38420:1232	morex_contig_38420	1232	2	6.51558	2	8.511	C	T	alt	0	2	2	2	2	2	0	2	0	2	2	2	0	0	2	2	2	2	2	2	2	2	0	2	2	0	0	0	0	2	0	2	0	2	0	2	2	2	2	2
morex_contig_384646:90	morex_contig_384646	90	2	8.42776	2	8.511	C	G	alt	0	2	2	2	2	2	0	2		2	2	2	0	0	2	1	2	2	2	2	2	2	0	2	2	0	0	0	0	2	0	2	0	2	0	2	2	2	2	2
morex_contig_39835:6455	morex_contig_39835	6455	2	6.44476	2	8.511	G	A	alt	0	2	2	2	2		0	2	0	2	2	2	0	0	2	2	2	2	2	2	2	2	0	2	2	0	0	0	0	2	0	2	0	2	0	2	2	2	2	2
morex_contig_51789:2774	morex_contig_51789	2774	2	6.51558	2	8.511	G	T	alt	0	2	2	2	2	2	0	2	0	2	2	2	0	0	2	2	2	2	2	2	2	2	0	2	2	0	0	0	0	2	0	2	0	2	0	2	2	2	2	2
morex_contig_53426:3550	morex_contig_53426	3550	2	6.44476	2	8.511	A	G	alt	0	2		2	2	2	0	2	0	2	2	2	0	0	2	2	2	2	2	2	2	2	0	2	2	0	0		0	2	0	2	0	2	0	2	2	2	2	2
morex_contig_59385:5041	morex_contig_59385	5041	2	6.5864	2	8.511	A	G	alt	0	2	2	2	2	2	0	2	0	2	2	2	0	0	2	2	2	2	2	2	2	2	0	2	2	0	0	0	0	2	0	2	0	2	0	2	2	2	2	2
morex_contig_70243:1536	morex_contig_70243	1536	2	6.30312	2	8.511	T	G	alt	0	2	2	2	2	2	0	2	0	2	2	2	0	0	2	2	2	2	2	2	2	2	0	2	2	0	0	0	0	2	0	2	0	2	0	2	2	2	2	2
morex_contig_73929:2555	morex_contig_73929	2555	2	6.30312	2	8.511	G	T	alt	0	2	2		2	2	0	2		2	2	2	0	0	2		2	2	2	2	2	2	0	2	2	0	0	0	0	2	0	2	0	2	0	2	2	2		2
morex_contig_7517:1075	morex_contig_7517	1075	2	6.5864	2	8.511	G	C	alt	0	2	2	2	2	2	0	2	0	2	2	2	0	0	2	2	2	2	2	2	2	2	0	2	2	0	0	0	0	2	0	2	0	2	0	2	2	2	2	2
morex_contig_282757:1508	morex_contig_282757	1508	2	5.52408	2	9.021	C	A	alt	0	2	2	2	2	2	0	2		2	2	2	0	0	2	2	2	2	2	2	2	2		2	2	0		0	0	2	0	2	0	2		2	2	2	2	2
morex_contig_1559514:588	morex_contig_1559514	588	2	7.43626	2	9.512	T	C	ref	0	2	2	2	2	2	0	2	0	2	2	2	0	0	2	2	2	2	2	2	2	2	0	2	2	0	0	0	0	2	0	2	0	2	0	2	2	2	2	2
morex_contig_42823:4294	morex_contig_42823	4294	2	7.43626	2	9.512	C	T	alt	0	2	2	2	2	2	0	2	0	2	2	2	0		2	2	2	2	2	2	2	2	0	2	2	0	0	0	0	2	0	2	0	2	0	2	2	2	2	2
morex_contig_50783:13660	morex_contig_50783	13660	2	6.9051	2	9.512	T	C	alt	0	2	2	2	2	2	0	2	1	2	2	2	0	0	2	2	2	2	2	2	2	2	0	2	2	0	0	0	0	2	0	2	0	2	0		2	2	2	2
morex_contig_6430:1672	morex_contig_6430	1672	2	7.2238	2	9.512	G	C	alt	0	2	2	2	2	2	0	2	0	2	2	2	0	0	2	1	2	2	2	2	2	2	0	2	2	0	0	0	0	2	0	2	0	2	0	2	2	2	2	2
morex_contig_2549530:1092	morex_contig_2549530	1092	2	6.5864	2	9.988	G	A	ref	0	2	2	2	2	2	0	2	0	2	2	2	0	0	0	2	2	2	2	2	2	2	0	2	2	0	0	0	0	2	0	2	0	2	0	2	2	2	2	2
morex_contig_369183:1552	morex_contig_369183	1552	2	7.43626	2	10.464	T	C	alt	0	2	2	2	2	2	0	2	0	2	2	2	0	0	0	2	2	2	2	2	2	2	0	2	2	0	0	0	0	2	0	2	0	2	0	2	2	2	2	2
morex_contig_46562:14462	morex_contig_46562	14462	2	7.2238	2	10.464	A	C	alt	0	2	2	2	2	2	0	2	0	2	2	2	0	0	0	2	2	2	2	2	2	2	0	2	2	0	0	0	0	2	0	2	0	2	0	2	2	2	2	2
morex_contig_1561310:4150	morex_contig_1561310	4150	2	7.43626	2	10.931	G	A	alt	0	2	2	2	2	2	0	2	0	2	2	2	0	0	0	2	2	2	2	2	0	2	0	2	2	0	0	0	0	2	0	2	0	2	0	2	2	2	2	2
morex_contig_1566077:45	morex_contig_1566077	45	2	7.2238	2	10.931	T	C	alt	0	2	2	2	2	2	0	2	1	2	2		0	0	0	2		2	2	2	0	2	0	2	2	0	0	0	0	2	0	2	0	2	0	2	2	2	2	2
morex_contig_178235:3628	morex_contig_178235	3628	2	6.55099	2	10.931	A	G	alt	0	2	2	2	2	2	0	2	0	2	2	2	0	0	0	2	2	2	2	2	0	2	0	2	2	0	0	0	0	2	0	2	0	2	0	2	2	2	2	2
morex_contig_40266:10599	morex_contig_40266	10599	2	7.43626	2	10.931	T	C	alt	0	2	2	2	2	2	0	2	0	2	2	2	0	0	0	2	2	2	2	2	0	2	0	2	2	0	0	0	0	2	0	2	0	2	0	2	2	2	2	2
morex_contig_41782:3284	morex_contig_41782	3284	2	7.79037	2	10.931	G	A	alt	0	2	2	2	2	2	0	2	0	2	2	2	0	0	0	2	2	2	2	2	0	2	0	2	2	0	0	0	0	2	0	2	0	2	0	2	2	2	1	2
morex_contig_44353:1492	morex_contig_44353	1492	2	7.43626	2	10.931	A	T	alt	0	2	2	2	2	2	0	2	0	2	2	2	0	0	0	2	2	2	2	2	0	2	0	2	2	0	0	0	0	2	0	2	0	2	0	2	2	2	2	2
morex_contig_1634876:629	morex_contig_1634876	629	2	7.93201	2	11.399	A	G	alt	0	2	2	2	2	2	0	2	0	2	2	2	0	0	0	2	2	2	2	2	0	2	0	2	2	0	0	2	0	2	0	2	0	2	0	2	2	2	2	2
morex_contig_101967:9197	morex_contig_101967	9197	2	8.28612	2	11.866	A	G	alt	0	2	2	2	2	2	0	2	0	2	2	2	0	0	0	2	2	2	2	2	0	2	0	2	2	0	2	2	0	2	0	2	0	2	0	2	2	2	2	2
morex_contig_17070:74	morex_contig_17070	74			2	11.866	T	C	alt	0	2	2	2	2	2	0	2	0	2	2	2	0		0	2	2	2	2	2	0	2	0	2	2	0	2	2	0	2	0	2	0	2	0	2	2	2	2	2
morex_contig_46070:7865	morex_contig_46070	7865	2	8.56941	2	11.866	G	A	alt	0	2	2	2	2	2	0	2	0	2	2	2	0	0	0	2	2	2	2	2	0	2	0	2	2	0	2	2	0	2	0	2		2	0	2	2	2	2	2
morex_contig_1559578:1946	morex_contig_1559578	1946	2	8.85269	2	13.809	C	T	alt	0	2	2	2	2	2	0	2	0		2	2	0	0	0	2	2	2	2	2	0	2	0	2	2	0	2	2	0	2	0	2	0	2	0	2	2	2	2	2
morex_contig_1564856:159	morex_contig_1564856	159	2	7.79037	2	13.809	T	G	ref	0	2	2		2	2	0	2	0	2	2	2	0	0	0	2	2	2	2	2	0	2	0	2	2	0	2	2	0	2	0	2	0	2	0			2	2	1
morex_contig_51135:3380	morex_contig_51135	3380	2	8.56941	2	13.809	G	A	ref	0	2	2	2	2	2	0	2	1	2	2	2	0	0	0	2	2	2	2	2	0	2	0	2	2	0	2	2	0	2	0	2	0	2	0	2	2	2	2	2
morex_contig_58728:3877	morex_contig_58728	3877	2	7.79037	2	13.809	T	G	alt	0	2	2	2	2	2	0	2	0	2	2	2	0	0	0	2	2	2	2	2	0	2	0	2	2	0	2	2	0	2	0	2	0	2	0	2	2	2	2	2
morex_contig_1564552:5683	morex_contig_1564552	5683	2	8.56941	2	14.319	G	A	ref	0	2	2	2	2	2	0	2	0	2	2	2	0		0	2	2	2	2	2	0	2	0	2	2	0	2	2	0	2	0	2	0	2	0	2	2	2	2	2
morex_contig_1579007:2031	morex_contig_1579007	2031	2	8.56941	2	14.319	T	C	ref	0	2	2	2	2	2	0	2	0	2	2	2	0		0	2	2	2	2	2	0	2	0	2	2	0	2	2	0	2	0	2	0	2	0	2	2	2	2	2
morex_contig_158988:1194	morex_contig_158988	1194	2	8.85269	2	14.319	T	G	ref	0	2	2	2	2	2	0	2	0	2	2	2	0	0	0	2	2	2	2	2	0	2	0	2	2	0	2	2	0	2	0	2	0	2	0	2	2	2	2	2
morex_contig_39078:1372	morex_contig_39078	1372	2	8.85269	2	14.319	C	G	alt	0	2	2	2	2	2	0	2	0	2	2	2	0	0	0	2	2	2	2	2	0	2	0	2	2	0	2	2	0	2	0	2	0	2	0	2	2	2	2	2
morex_contig_48269:2558	morex_contig_48269	2558	2	8.28612	2	14.319	G	C	alt	0	2	2	2	2	2	0	2	0	2	2	2	0	0	0	2	2	2	2	2	0	2	0	2	2	0	2	2	0	2	0	2	0	2	0	2	2	2	2	2
morex_contig_75556:5074	morex_contig_75556	5074	2	7.93201	2	14.319	C	T	alt	0	2	2	2	2	2	0	2	0	2	2	2	0	0	0	2	2	2	2	2	0	2	0	2	2	0	2	2	0	2	0	2	0	2	0	2	2	2	2	2
morex_contig_2551487:2797	morex_contig_2551487	2797	2	9.2068	2	16.981	A	G	ref	0	2	2	2	2	2	0	2	0	2	2	2	0	0	0	2	2	2	2	2	0	2	2	2	2	0	2	2	0	2	0	0	0	2		2	2	2	2	2
morex_contig_46929:10046	morex_contig_46929	10046	2	9.34844	2	16.981	C	T	ref	0	2		2	2			2	0	2	2	2	0	0	0	2	2	2	2	2	0	2	2	2	2	0	2	2	0	2	0	0	0	2	0	2	2	2	2	2
morex_contig_78699:1339	morex_contig_78699	1339	2	9.2068	2	16.981	G	C	ref	0	2	2	2	2	2	0	2	0	2	2	2	0	0	0	2	2	2	2	2	0	2	2	2	2	0	2	2	0	2	0	0	0	2	0	2	2	2	2	2
morex_contig_232816:4924	morex_contig_232816	4924	2	9.34844	2	17.453	A	C	ref	0	2	2	2	2	2	0	2	0	2	2	2	0	0	0	2	2	2	2	2	0	2	2	2	2	0	2	2	0	2	0	0	0	2	0	2	2	2	2	2
morex_contig_51582:14388	morex_contig_51582	14388	2	9.2068	2	17.453	T	G	alt	0	2	2	2	2	2	0	2	0	2	2	2	0	0	0	2	2	2	2	2	0	2	2	2	2	0	2	2	0	2	0	0	0	2	0	2	2	2	2	2
morex_contig_60934:3921	morex_contig_60934	3921	2	9.34844	2	17.453	G	A	alt	0	2	2	2	2	2	0	2	0	2	2	2	0	0	0	2	2	2	2	2	0	2	2	2	2	0	2	2	0	2	0	0	0	2	0	2	2	2	2	2
morex_contig_9853:1056	morex_contig_9853	1056	2	10.4108	2	17.453	A	C	alt	0	2	2	2	2	2	0	2	0	2	2	2	0	0	0	2	2	2	2	2	0	2	2	2	2	0	2	2	0	2	0	0	0	2	0	2	2	2	2	2
morex_contig_1563429:2689	morex_contig_1563429	2689	2	10.4108	2	17.924	A	G	alt	0	2	2	2	2	2	0	2	0	2	2	2	0	0	0	2	2	2	2	2	0	2	2	2	2	0	2	2	0	2	0	0	0	2	0	2	2	2	2	2
morex_contig_185609:2701	morex_contig_185609	2701	2	11.4023	2	17.924	C	T	alt	0	2	2	2	2	2	0	2	0	2	2	2	0	0	0	2	2	2	2	2	0	2	2	2	2	0	2	2	0	2	0	0	0	2	0	2	2	2	2	2
morex_contig_42993:9888	morex_contig_42993	9888	2	11.4023	2	17.924	A	G	alt	0	2		1	2	2	0	2	0	2	2	2	0	0	0	2		2	2	2	0	2	2	2	2	0	2	2	0	2	0	0	0		0	2	2	2	2	2
morex_contig_45806:2380	morex_contig_45806	2380	2	11.4023	2	18.392	G	A	alt	0	2	2	2	2	2	0	2	0	2	2	2	0	0	0	2	2	2	2	2	0	2	2	2	2	0	2	2	0	2	0	0	0	2	0	2	2	2	2	2
morex_contig_1574477:623	morex_contig_1574477	623	2	11.6147	2	18.855	C	G	alt	0	2	2	2	2	0	0	2	0	2	2	2	0	0	0	2	2	2	2	2	0	2	2	2	2	0	2	2	0	2	0	0	0	2	0	2	2	2	2	2
morex_contig_351166:1799	morex_contig_351166	1799	2	10.4816	2	18.855	C	G	alt	0	2	2	2	2	0	0	2	1	2	2	2	0	0	0	2	2	2	2	2	0	2	2	2	2	0	2	2	0	2	0	0	0	2	0	2	1	2	2	2
morex_contig_41250:7568	morex_contig_41250	7568	2	10.4816	2	18.855	A	G	alt	0	2	2	2	2	0	0	2	0	2	2	2	0	0	0	2	2	2	2	2	0	2	2	2	2	0	2	2	0	2	0	0	0	2	0	2	2	2	2	2
morex_contig_47626:3545	morex_contig_47626	3545	2	10.4816	2	18.855	G	T	alt	0	2	2	2	2	0	0	2	0	2	2	2	0	0	0	2	2	2	2	2	0	2	2	2	2	0	2	2	0	2	0	0	0	2	0	2	2	2	2	2
morex_contig_79850:1991	morex_contig_79850	1991	2	10.4816	2	18.855	G	C	alt	0	2	2	2	2	0	0	2	1	2	2	2	0	0	0	2	2	2	2	2	0	2	2	2	2	0	2	2	0	2	0	0	0	2	0	2	2	2	2	2
morex_contig_141910:2769	morex_contig_141910	2769	2	12.1105	2	19.318	A	T	alt	0	2	2	2	2	0	0	2	0	2	2	2	0	0	0	2	2	2	2	2	0	2	2	2	2	0	2	2	0	2	0	0	0	2	0	2	2	2	2	2
morex_contig_1584496:568	morex_contig_1584496	568	2	12.1105	2	19.318	A	G	alt	0	2	2	2	2	0	0	2	0	2	2	2	0	0	0	2	2	2	2	2	0	2	2	2	2	0	2	2	0	2	0	0	0	2	0	2	2	2	2	2
morex_contig_159891:1944	morex_contig_159891	1944	2	12.2521	2	19.318	G	A	alt	0	2	2	2	2		0	2	0	2	2	2		0	0	2	2	2	2	2	0	2	2	2	1	0	2	2		2	0	0		2	0	2	2	2	2	2
morex_contig_2548766:1020	morex_contig_2548766	1020	2	12.2521	2	19.789	C	T	alt	0	2	2	2	2	0	0	2	0	2	2	2	0	0	0	2	2	2	2	2	0	2	2	2	2	0	2	2	0	2	0	0	0	2	0	2	2	2	2	2
morex_contig_43792:18445	morex_contig_43792	18445	2	12.5354	2	20.261	A	G	alt	0	2	2	2	2	0	0	2	0	2	2	2	0	0	0	2	2	2	2	2	0	2	2	2	2	0	2	2	0	2	0	0	0	2	0	2	2	2	2	2
morex_contig_54914:3265	morex_contig_54914	3265	2	12.2521	2	20.72	C	G	alt	0	2	2	2	2	0	0	2	0	2	2	2	0	0	0	2	2	2	2	2	0	2	2	2	2	0	2	2	0	2	0	0	0	2	0	2	2	2	2	2
morex_contig_134087:1740	morex_contig_134087	1740	2	12.5354	2	21.22	C	T	alt	0	2	2	2	2		0	2		2	2	2	0	0	0	2	2	2	2	2	0	2	2	2	2	0	2	2		2	0	0	0	2	0	2	2	2	2	2
morex_contig_13526:55	morex_contig_13526	55			2	21.22	C	T	alt	0	2	2	2	2	0	0	2			2	2	0	0	0	2	2		2	2	0	2	2	2	2	0	2		0	2	0	0	0	2	0	2		2	2	2
morex_contig_141217:4172	morex_contig_141217	4172	2	13.3144	2	21.22	G	T	alt	0	2	2	2	2	0	0	2	0	2	2	2	0	0	0	2	2	2	2	2	0	2	2	2	2	0	2	2	0	2	0	0	0	2	0	2	2	2	2	2
morex_contig_1563898:180	morex_contig_1563898	180	2	12.7479	2	21.22	G	C	alt	0	2	2		2	0	0	2	0	2	2	2	0	0	0	2	2	2	2	2	0	2	2	2	2	0	2	2	0	2	0	0	0	2	0	2	1	2	2	1
morex_contig_1569071:2322	morex_contig_1569071	2322	2	12.7479	2	21.22	C	T	alt	0	2	2	2	2	0	0	2	0	2	2	2	0	0	0	2	2	2	2	2	0	2	2	2	2	0	2	2	0	2	0	0	0	2	0	2	2	2	2	2
morex_contig_1571955:1019	morex_contig_1571955	1019	2	13.0312	2	21.22	G	A	alt	0	2	2	2	2	0	0	2	0	2	2	2	0		0	2	2	2	2	2	0	2	2	2	2		2	2	0	2	0	0		2	0	2	2	2	2	2
morex_contig_1581579:457	morex_contig_1581579	457	2	13.3144	2	21.22	T	C	alt	0	2		2	2	0	0	2	0	2	2	2	0	0	0	2	2	2	2	2	0	2	2	2	2	0	2		0	2	0	0	0	2	0	2	2	2	2	2
morex_contig_162052:1055	morex_contig_162052	1055	2	12.7479	2	21.22	G	C	alt	0	2	2	2	2	0	0	2	0	2	2	2	0	0	0	2	2	2	2	2	0	2	2	2	2	0	2	2	0	2	0	0	0	2	0	2	2	2	2	2
morex_contig_2547822:2872	morex_contig_2547822	2872	2	13.3144	2	21.22	T	C	alt	0	2	2	2	2	0	0	2	0	2	2	2	0	0	0	2	2	2	2	2	0	2	2	2	2	0	2	2	0	2	0	0	0	2	0	2	2	2	2	2
morex_contig_2549009:921	morex_contig_2549009	921			2	21.22	A	G	alt	0	2	2	2	2	0	0	2	0	2	2	2	0	0	0	2	2	2	2	2	0	2	2	2	2	0	2	2	0	2	0	0	0	2	0	2	2	2	2	2
morex_contig_360251:1897	morex_contig_360251	1897	2	12.7479	2	21.22	G	T	alt	0	2		2	2	0	0	2	1	2	2	2	0	0	0	2	2	2	2	2	0	2	2	2	2	0	2	2		2	0	0	0	2		2	2	2	2	2
morex_contig_36811:1313	morex_contig_36811	1313	2	13.3144	2	21.22	G	T	alt	0	2	2	2	2	0	0	2	0	2	2	2	0	0	0	2	2	2	2	2	0	2	2	2	2	0	2	2	0	2	0	0	0	2	0	2	2	2	2	2
morex_contig_37778:13702	morex_contig_37778	13702	2	12.7479	2	21.22	C	T	alt	0	2	2	2	2	0	0	2	0	2	2	2	0	0	0	2	2	2	2	2	0	2	2			0		2	0	2	0	0	0	2	0	2		2	2	2
morex_contig_40639:2458	morex_contig_40639	2458	2	13.0312	2	21.22	A	G	alt	0	2	2	2	2	0	0	2	0	2	2	2	0	0	0	2	2	2	2	2	0	2	2	2	2	0	2	2	0	2	0	0	0	2	0	2	2	2	2	2
morex_contig_52246:2686	morex_contig_52246	2686	2	12.7479	2	21.22	C	T	alt	0	2	2	2	2	0	0	2	0	2	2	2	0	0	0	2	2	2	2	2	0	2	2	2	2	0	2	2	0	2	0	0	0	2	0	2	2	2	2	2
morex_contig_52956:3358	morex_contig_52956	3358	2	12.7479	2	21.22	G	T	alt	0	2	2	2	2	0	0	2	0	2	2	2	0	0	0	2	2	2	2	2	0	2	2	2	2	0	2	2	0	2	0	0	0	2	0	2	2	2	2	2
morex_contig_91728:2906	morex_contig_91728	2906	2	12.7479	2	21.22	G	A	alt	0	2	2	2	2	0	0	2	0	2	2	2	0	0	0	2	2	2	2	2	0	2	2	2	2	0	2	2	0	2	0	0	0	2	0	2	2	2	2	2
morex_contig_42767:10498	morex_contig_42767	10498	2	12.7479	2	21.72	A	T	alt	0	2	2	2	2	0	0	2	0	2	2	2	2	0	0	2	2	2	2	2	0	2	2	2	2	0	2	2	0	2	0	0	0	2	0	2	2	2	2	2
morex_contig_1558263:10640	morex_contig_1558263	10640	2	12.7479	2	22.183	A	G	alt	0	2	2	2	2	0	0	2	0	2	2	2	2	0	0	2	2	2	2	0	0	2	2	2	2	0	2	2	0	2	0	0	0	2	0	2	2	2	2	2
morex_contig_45867:11338	morex_contig_45867	11338	2	13.3144	2	22.183	T	C	alt	0	2	2	2	2	0	0	2		2	2	2	2	0	0	2	2	2	2	0	0	2	2	2	2	0	2	2	0	2	0	0	0	2	0	2	2	2	2	2
morex_contig_1578106:431	morex_contig_1578106	431	2	13.0312	2	22.668	A	G	ref	0	2	1	2	2	0	0	2	0	2	2	2	2	0	0	2	2	2	2	0	0	2	2	2	2	0	2	2	2	2	0	0	0	2	0	2	2	2	2	2
morex_contig_292033:253	morex_contig_292033	253	2	13.5269	2	22.668	A	G	alt	0	2	2	2	2	0	0	2	0	2	2	2	2	0	0	2	2	2	2		0	2	2	2	2	0	2	2	2	2	0	0	0	2	0	2	2	2	2	2
morex_contig_320046:2904	morex_contig_320046	2904	2	13.5269	2	22.668	T	C	alt	0	2	2	2	2	0	0	2	0	2	2	2	2	0	0	2	2	2	2	0	0	2	2	2	2	0	2	1	2	2	0	0	0	2	0	2	2	2	2	2
morex_contig_44177:2278	morex_contig_44177	2278	2	13.5269	2	23.154	T	C	ref	0	2	2	2	2	0	0	2	0	2	2	2	2	0	0	2	2	2	2	0	0	2	2	2	2	0	2	2	2	2	0	0	0	2	0	2	2	2	2	2
morex_contig_40687:3073	morex_contig_40687	3073	2	14.3768	2	23.617	A	G	alt	0	2	2	2	2	0	0	2	0	2	2	2	2	0	0	2	2	2	2	0	0	2	2	2	2	0	2	2	2	2	0	0	0	2	0	2	2	2	2	2
morex_contig_52516:8441	morex_contig_52516	8441	2	15.3683	2	24.084	G	A	alt	0	2	2	2	2	0	0	2	0	2	2	2	2	0	0	2	2	2	2	0	0	2	2	2	2	0	2	2	2	2	0	0	0	2	0	2	2	2	2	2
morex_contig_5646:4614	morex_contig_5646	4614	2	14.3768	2	24.084	G	A	ref	0	2	2	2	2	0	0	2	1	2	2	2	2	0	0	2	2	2	2	0	0	2	2	2	2	0	2	2	2	2	0	0	0	2	0	2	2	2	2	2
morex_contig_1571651:124	morex_contig_1571651	124	2	14.3768	2	25.055	T	C	alt	0	2	2	2	2	0	0	2		2	0	2	2	0	0	2	2	2	2	0	0	2	2	2	2	0	2	2	2	2	0	0	0	2	0	2	0	2	2	2
morex_contig_1616576:150	morex_contig_1616576	150	2	15.3683	2	25.055	A	G	alt	0	2		2	2	0	0	2	0	2	0	2	2	0	0	2	2	2	2	0	0	2	2	2	2	0	2	2	2	2	0	0	0	2	0	2	0	2	2	2
morex_contig_39325:4320	morex_contig_39325	4320	2	14.3768	2	25.055	T	C	alt	0	2	2	2	2	0	0	2	0	2	0		2	0	0	2	2	2	2	0	0	2	2	2	2	0	2	2	2	2	0	0	0	2	0	2	0	2	2	2
morex_contig_44175:7053	morex_contig_44175	7053	2	13.5269	2	25.055	A	T	alt	0	2	2	2	2	0	0	2	0	2	0	2	2	0	0	2	2	2	2	0	0	2	2	2	2	0		2	2	2	0	0	0	2	0	2	0	2	2	2
morex_contig_44922:5608	morex_contig_44922	5608	2	14.3768	2	25.055	C	T	alt	0	2		2	2	0	0	2	0	2	0	2	2	0	0	2	2	2	2	0	0	2	2	2	2	0	2	2	2	2	0	0	0	2	0	2	0	2	2	2
morex_contig_55876:4480	morex_contig_55876	4480	2	14.3768	2	25.055	C	T	alt	0	2	2	2	2	0	0	2	0	2	0	2	2	0	0	2	2	2	2	0	0	2	2	2	2	0	2	2	2	2	0	0	0	2	0	2	0	2	2	2
morex_contig_79187:1878	morex_contig_79187	1878	2	14.3768	2	25.055	G	A	alt	0	2	1		2	0	0	2	0	2	0	2	2		0	2	2	2	2	0	0	2	2	2	2	0	2	2	2	2	0	0	0	2	0	2	0	2	2	2
morex_contig_98387:7704	morex_contig_98387	7704	2	14.3768	2	25.055	T	C	alt	0	2	2	2	2	0	0	2	0	2	0		2	0	0	2	2	2	2	0	0	2	2	2	2	0		2	2	2	0	0	0		0	2	0	2	2	2
morex_contig_37667:1188	morex_contig_37667	1188	2	14.3768	2	25.531	G	C	alt	0	2	2	2	2	0	0	2	1	2	0	2	2	0	0	2	2	2	2	0	0	2	2	2	2	0	2	2	2	2	0	0	0	2	0	2	0	2	2	2
morex_contig_426917:4295	morex_contig_426917	4295	2	13.5269	2	25.531	C	G	alt	0	2		2	2	0	0	2	0	2	0	2	2	0	0	2	2	2	2	0	0	2	2	2	2	0	2	2	2	2	0	0	0	2	0	2	0	2	2	2
morex_contig_43869:7450	morex_contig_43869	7450	2	14.3768	2	25.531	A	G	alt	0	2	2	2	2	0	0	2	0	2	0	2	2	0	0	2	2	2	2	0	0	2	2	2	2	0	2	2	2	2	0	0	0	2	0	2	0	2	2	2
morex_contig_135823:11442	morex_contig_135823	11442	2	17.5637	2	26.531	A	G	alt	0	2	2	2	2	0	0	2	0	2	0	2	2	0	0	2	2	2	2	0	0	2	0	2	2	0	2	2	2	2	0	0	0	2	0	2	0	2	2	2
morex_contig_137833:6065	morex_contig_137833	6065	2	18.1303	2	26.531	A	C	alt	0	2	2	2	2	0	0	2	0	2	0	2	2	0	0	2	2	2	2	0	0	2	0	2	2	0	2	2	2	2	0	0	0	2	0	2	0	2	2	2
morex_contig_138225:4709	morex_contig_138225	4709	2	18.9093	2	26.531	A	G	alt	0	2	2	2	2	0	0	2	0	2	0	2		0	0	2	2	2	2	0	0	2	0	2	2	0	2	2	2	2	0	0	0	2	0	1	0	2	2	2
morex_contig_139086:3476	morex_contig_139086	3476	2	16.7847	2	26.531	A	T	alt	0	2	2	2	2	0	0	2	0	2	0	2	2	0	0	2	2	2	2	0	0	2	0	2	2	0	2	2	2	2	0	0	0	2	0	2	0	2	2	2
morex_contig_281140:114	morex_contig_281140	114	2	18.9093	2	26.531	G	C	alt	0	2	2	2	2		0	2	0	2	0	2	2	0	0	2	2	2	2	0	0	2	0	2	2	0	2	2	2	2	0	0	0	2	0	2		2	2	2
morex_contig_39851:7560	morex_contig_39851	7560	2	16.7847	2	26.531	A	T	alt	0	2	2	2	2	0	0	2	0	2	0	2	2	0	0	2	2	2	2	0	0	2	0	2	2	0	2	2	2	2	0	0	0	2	0	2	0	2	2	2
morex_contig_442123:430	morex_contig_442123	430	2	16.7847	2	26.531	G	A	alt	0	2	2	2	2		0	2		2	0	2	2	0	0	2	2	2	2	0	0	2	0	2	2	0	2	2	2	2	0	0	0	2	0	2			2
morex_contig_72474:5369	morex_contig_72474	5369	2	18.5198	2	26.531	C	A	alt	0	2	2	2	2	0	0	2	1	2		2	2	0	0	2	2	2	2	0	0	2	0	2	2		2	2	2	2		0	0	2	1	2		2	2	2
morex_contig_60032:2754	morex_contig_60032	2754	2	18.9093	2	27.541	T	C	alt	0	2	2	2	2	0	0	2	0	2	0	2	2	0	0	2	2	2	2	0	0	2	0	2	2	0	2		2	2	0	0	0	2	0	2	0	2	2	2
morex_contig_136361:2235	morex_contig_136361	2235	2	19.051	2	28.068	A	G	alt	0	2	2	2	2	0	0	2	0	2	0	2	2	0	0	2	2	2	2	0	0	2	0	2	2	0	2	2	2	2	0	0	0	2	0		0	2	2	2
morex_contig_138683:3686	morex_contig_138683	3686	2	18.9093	2	28.068	A	G	alt	0	2	2	2	2	0	0	2	0	2	0	2	2	0	0	2	2	2	2	0	0	2	0	2	2	0	2	2	2	2	0	0	0	2	0	2	0	2	2	2
morex_contig_139834:3195	morex_contig_139834	3195	2	18.9093	2	28.068	C	T	alt	0	2	2	2	2		0	2	0	2	0	2	2	0	0		2	2	2	0		2	0	2	2	0	2	2	2	2	0	0		2	0	2	0	2	2	2
morex_contig_44971:1645	morex_contig_44971	1645	2	18.9093	2	28.068	G	A	alt	0	2		2	2	0	0	2	0	2	0	2	2	0	0	2	1	2	2	0	0	2	0	2	2	0	2	2	2	2	0	0	0	2	0	2	0	2	2	2
morex_contig_57891:6595	morex_contig_57891	6595	2	12.7479	2	28.068	G	A	ref	0	2	2	2	2	0	0	2	0	2	0	2	2	0	0	2	2	2	2	0	0	2	0	2	2	0	2	2	2	2	0	0	0	2	0	2	0	2	2
morex_contig_134800:2024	morex_contig_134800	2024	2	18.9093	2	28.589	C	T	alt	0	2	2	2	2	0	0	2	0	2	0	2	2	0	0	2	2	2	2	0	0	2	0	2	2	0	2	2	2	2	0	0	1	2	0	2	0	2	2	2
morex_contig_1565948:7685	morex_contig_1565948	7685	2	18.9093	2	28.589	G	A	alt	0	2	2	2	2	0	0	2	1	2	0	2	2	0	0	2	2	2	2	0	0	2	0	2	2	0	2	2	2	2	0	0	1	2	0	2	0	2	2
morex_contig_1609384:1188	morex_contig_1609384	1188	2	18.9093	2	28.589	A	G	alt	0	2	2	2	2	0	0	2	0	2	0	2	2	0	0	2	2	2	2	0	0	2	0	2	2	0	2	2	2	2	0	0	1	2	0	2	0	2	2	2
morex_contig_244521:9079	morex_contig_244521	9079	2	18.9093	2	28.589	G	A	alt	0	2	2	2	2	0	0	2	0	2	0	2	2	0	0	2	2	2	2	0	0	2	0	2	2	0	2	2	2	2	0	0	1	2	0	2	0	2	2	2
morex_contig_2552739:2174	morex_contig_2552739	2174	2	18.9093	2	28.589	G	T	alt	0	2	2	2	2	0	0	2	0	2	0	2	2	0	0	2	2	2	2	0	0	2	0	2	2	0	2	2	2	2	0	0	1	2	0	2	0	2	2	2
morex_contig_39979:10681	morex_contig_39979	10681			2	28.589	T	C	alt	0	2	2		2	0	0	2	0	2	0	2	2	0	0	2	2	2	2	0	0	2	0	2	2	0	2	2	2		0	0	0	2	0	2		2	2	2
morex_contig_60749:1650	morex_contig_60749	1650	2	18.9093	2	28.589	C	T	alt	0	2	2	2	2	0	0	2	0	2	0	2	2	0	0	2	2	2	2	0	0	2	0	2	2	0	2	2	2	2	0	0	1	2	0	2	0	2	2	2
morex_contig_67574:2347	morex_contig_67574	2347	2	18.1303	2	28.589	C	T	alt	0	2	2	2	2	0	0	2	0	2	0	2	2	0	0	2	2	2	2	0	0	2	0	2	2	0	2	2	2	2	0	0	1	2	0	2	0		2	2
morex_contig_97604:1052	morex_contig_97604	1052	2	19.051	2	28.589	T	C	alt	0	2	2	2	2		0	2	0	2	0	2	2	0	0	2	2	2	2	0	1	2	0	2	2	0	2	2	2	2	0	0	1	2	0	2	0	2	2
morex_contig_1569645:6230	morex_contig_1569645	6230	2	18.1303	2	29.079	A	G	alt	0	2	2	2	2	0	0	2	0	2	0	2	2	0	0	2	2	2	2	0	0	2	0	2	2	0	2	2	2	2	0	0	1	2	0	2	0	2	2	2
morex_contig_157762:10352	morex_contig_157762	10352	2	18.9093	2	29.079	G	C	ref	0	2	2	2	2	0	0	2	0	2	0	2	2	0	0	2	2	2	2	0	0	2	0	2	2	0	2	2	2	2	0	0	1	2	0	2	0	2	2	2
morex_contig_174847:1203	morex_contig_174847	1203	2	17.5637	2	29.079	A	C	alt	0	2		2	2	0	0	2	0	2	0	2	2	0	0	2	2	2	2	0	0	2	0	2	2	0	2	2	2	2	0	0	1	2	0	2	0	2	2	2
morex_contig_2549622:4945	morex_contig_2549622	4945	2	18.1303	2	29.079	G	A	alt	0	2	2	2	2	0	0	2	0	2	0	2	2	0	0		2	2	2	0	0	2	0	2	2	0	2	2	2	2	0	0	1	2	0	2	0	2	2	2
morex_contig_273057:634	morex_contig_273057	634	2	18.9093	2	29.079	A	T	alt	0	2	2	2	2	0	0	2		2	0	2	2	0	0	2	2	2	2	0	0	2	0	2		0	2	2	2	2	0	0	1		0	2	0	2	2	2
morex_contig_38125:9159	morex_contig_38125	9159	2	18.9093	2	29.079	G	A	alt	0	2	2	2	2	0	0	2	0	2	0	2	2	0	0	2	2	2	2	0	0	2	0	2	2	0	1	2	2	2	0	0	1	2	0	2	0	2	2	2
morex_contig_442268:1078	morex_contig_442268	1078	2	19.051	2	29.079	G	A	ref	0	2	2	2	2	0	0	2	0	2	0	2	2	0	0	2	2	2	2	0	0	2	0	2	2	0	2	2	2	2	0	0	1	2	0	2	0	2	2	2
morex_contig_1584320:553	morex_contig_1584320	553	2	19.051	2	29.569	G	C	alt	0	2	2	2	2	0	0	2	0	2	0	2	2	0	0	2	2	2	2	0	0	2	0	2	2	0	2	2	2	2	0	0	1	2	0	2	0	2	2
morex_contig_61987:9288	morex_contig_61987	9288	2	19.051	2	30.041	G	A	alt	0	2	2	2	2	0	0	2	0	2	0	2	2	0	0	2	2	2	2	0	0	2	0	2	2	0	2	2	2	2	0	0	1	2	0	2	0	2	2	2
morex_contig_188928:1663	morex_contig_188928	1663			2	31.083	G	T	ref	0	2	2	2	2	0	0	2	0	2	0	2	2	0	0	2	2	2	2	0	0	2	0	2	2	0	2	2	2	2	0	0	1	2	0	2	0	2	2	2
morex_contig_2555059:417	morex_contig_2555059	417	2	19.9008	2	31.083	T	C	alt	0	2		2	2	0	0	2	0	2	0	2	2		0	2	2	2	2	0	0	2	0	2	2	0	2	2	2	2	0	0	1	2		2	0	2	2	2
morex_contig_336730:1050	morex_contig_336730	1050			2	31.083	C	G	ref	0	2	2	2	2	0	0	2		2	0	2	2	0	0	2	2	2	2	0	0	2	0	2	2	0	2	2	2	2	0	0	1	2	0	2	0	2	2	2
morex_contig_62886:2005	morex_contig_62886	2005	2	21.034	2	31.083	G	A	ref	0	2	2	2	2	0	0	2	0	2	0	2	2	0	0	2	2	2	2	0	0	2	0	2	2	0	2	2	2	2	0	0	1	2	0	2	0	2	2	2
morex_contig_66530:9990	morex_contig_66530	9990			2	31.083	A	T	ref	0	2	2	2	2	0	0	2		2	0	2	2	0	0	2	2	2	2	0	0	2	0	2	2	0	2	2	2	2	0	0	1	2	0	2	0	2	2	2
morex_contig_188753:415	morex_contig_188753	415			2	31.626	G	A	ref	0	2	2	2	2	0	0	2	0	2	0	2	2	0	0	2	2	2	2	0	0	2	0	2	2	0	2	2	2	2	0	0	2	2	0	2	0	2	2	2
morex_contig_40911:2340	morex_contig_40911	2340			2	31.626	G	T	ref	0	2	2	2	2	0	0		0	2	0	2	2	0	0	2	2	2	2	0	0	2	0	2	2	0	2	2	2	2		0	2	2	0	2	0	2	2	2
morex_contig_137062:1709	morex_contig_137062	1709	2	23.796	2	32.116	C	G	ref	0	2	2	2	2	0	0	2	0	2	0	2	2	0	0	2	2	2	2	0	0	2	0	2	2	0	2	2	2	2	0	0	2	2	0	2	0	2	2	2
morex_contig_1569550:434	morex_contig_1569550	434	2	25.2833	2	32.637	A	T	ref	0	2	2	2	2	0	0	2	0		0	2	2	0	0	2	2	2	2	0	0	2	0	2	2	0	2	2	2	2	0	0	2	2	0	2	0	0	2	2
morex_contig_1832224:205	morex_contig_1832224	205	2	23.1586	2	32.637	C	T	alt	0	2	2	2	2	0	0	2	0	2	0	2	2	0	0	2	2	2	2	0	0	2	0	2	2	0	2	2	2	2	0	0	2	2	0	2	0	0	2	2
morex_contig_213912:1280	morex_contig_213912	1280	2	113.527	2	32.637	C	A	alt	0	2	2	2	2	0	0	2	0	2	0	2	2	0	0	2	2	2	2	0	0	2	0	2	2	0	2	2	2	2	0	0	2	2	0	2	0	0	2	2
morex_contig_218729:714	morex_contig_218729	714			2	32.637	A	G	ref	0	2	2	2	2	0	0	2	0	2	0	2	2	0	0	2	2	2	2	0	0	2	0	2	2	0	2	2	2	2	0	0	2	2	0	2		0	2	2
morex_contig_277186:2906	morex_contig_277186	2906			2	32.637	C	G	alt	0	2		2	2		0	2	0	2	0	2	2	0	0	2	2	2	2	0	0	2	0	2	2	0	2	2	2	2	0	0	2	2	0	2	0	0	2	2
morex_contig_282044:1045	morex_contig_282044	1045	2	25.3187	2	32.637	A	G	ref	0	2	2	2	2	0	0	2	0	2	0	2	2	0	0	2	2	2	2	0	0	2	0	2	2	0	2	2	2	2	0	0	2	2	0	2	0	0	2	2
morex_contig_366388:5553	morex_contig_366388	5553	2	24.5042	2	32.637	C	T	ref	0	2	2	2		0	0	2	0	2	0	2	2	0	0	2	2	2	2	0	0	2	0	2	2	0	2	2	2	2	0	0	2		0	2	0	0	2	2
morex_contig_37324:4413	morex_contig_37324	4413	2	23.796	2	32.637	A	G	alt	0	2	2	2	2	0	0	2	0	2	0	2	2	0	0	2	2	2	2	0	0	2	0	2	2	0	2	2	2	2	0	0	2	2	0	2	0	0	2
morex_contig_38127:6899	morex_contig_38127	6899	2	23.1586	2	32.637	C	T	alt	0	2		2	2	0	0	2	0		0		2	0	0	2	2	2	2	0	0	2	0	2	2	0	2	2	2	2	0	0	2	2	0	2	0	0	2
morex_contig_38497:1434	morex_contig_38497	1434			2	32.637	G	T	ref	0	2	2	2	2		0	2	1	2	0	2	2		0	2	2	2	2		0	2	0	2	2	0	2	2	2	2	0	0				2	0	0	2	2
morex_contig_82962:1565	morex_contig_82962	1565			2	32.637	G	T	ref	0	2	2	2	2	0	0	2	0	2	0	2	2	0	0	2	2	2	2	0	0	2	0	2	2	0	2	2	2	2	0	0	2	2	0	2	0	0	2	2
morex_contig_46321:3597	morex_contig_46321	3597	2	24.7875	2	33.701	C	A	alt	0	2	2	2	2	0	0	2	0	2	0	2	2	0	0	2	2	2	2	0	0	2	0	2	2	0	2	2	2	2	0	0	2	2	0	2	0	2	2	2
morex_contig_206948:4781	morex_contig_206948	4781	2	24.7875	2	34.168	T	G	alt	0	2	2	2	2	0	0	2	0	2	0	2	2	0	0	2	2	2	2	0	0	2	0	2	2	0	2	2	2	2	0	0	2	2	0	2	0	2	2	2
morex_contig_2557045:489	morex_contig_2557045	489	2	25.2833	2	34.168	A	G	alt	0	2		2	2		0	2	0	2	0	2	2	0	0	2	2	2	2	0	0	2	0	2	2	0	2	2	2	2	0	0	2	2	0	2	0	2		2
morex_contig_275386:1199	morex_contig_275386	1199	2	25.3541	2	34.168	G	A	alt	0	2	2	2	2	0	0	2	0	2	0	2	2	0	0	2	2	2	2	0	0	2		2	2	0	2	2	2	2	0	0	2	2	1	2	0	2	2	2
morex_contig_46075:4715	morex_contig_46075	4715	2	25.2833	2	34.168	A	G	alt	0	2	2	2	2	0	0	2	0	2	0	2	2	0	0	2	2	2	2	0	0	2	0	2	2	0	2	2	2	2	0	0	2	2	0	2	0	2	2	2
morex_contig_47993:3852	morex_contig_47993	3852	2	25.3541	2	34.168	C	T	alt	0	2	2	2	2	0	0	2	0	2	0	2	2	0	0	2	2	2	2	0	0	2	0	2	2	0	2	2	2	2	0	0	2	2	0	2	0	2	2	2
morex_contig_1563819:1212	morex_contig_1563819	1212	2	25.2833	2	34.631	G	A	ref	0	2			2	0	0	2		2	0		2	0	0	2	2	2	2	0	0	2	0	2	2	0	2	2	2	2	0	0	2	2		2	0	2	2	2
morex_contig_63353:1357	morex_contig_63353	1357			2	34.631	G	T	alt	0	2	2	2	2	0	0	2	0	2	0	2	2	0	0	2	2	2	2	0	0	2	0	2	2	0	2	2	2	2	0	0	2	2	0	2	0	2	2	2
morex_contig_15329:2126	morex_contig_15329	2126			2	35.566	A	G	alt	0	2	2	2	2	0	0	2	0	2	0	2	2	0	0	2	2	2	2	0	0	2	0	2	2	0	2	2	2	2	0	0	2	2	0	2	0	2	0	2
morex_contig_1559611:2596	morex_contig_1559611	2596			2	35.566	G	A	ref	0	2	2	2	2	0	0	2	0	2	0	2	2	0	0	2	2	2	2	0	0	2	0	2	2	0	2	2	2	2	0	0	2	2	0	2	0	2	0	2
morex_contig_37899:1620	morex_contig_37899	1620			2	35.566	C	T	ref	0	2	2	2	2	0	0	2	0	2	0	2	2	0	0	2	2	2	2	0	0	2	0	2	2	0	2	2	2	2	0	0	2	2	0	2	0	2	0	2
morex_contig_48444:4500	morex_contig_48444	4500			2	35.566	T	G	ref	0	2	2	2	2	0	0	2	0	2	0	2	2	0	0	2	2	2	2	0	0	2	0	2	2	0	2	2	2	2	0	0	2	2	0	2	0	2	0	2
morex_contig_54751:10559	morex_contig_54751	10559			2	36.038	C	A	alt	0	2	2	2	2	0	0	2	0	2	0	2	2	0	0	2	2	2	2	0	0	2	0	2	2	0	2	2	2	2	0	0	2	2	0	2	0	2	0	2
morex_contig_10185:292	morex_contig_10185	292			2	36.519	C	G	ref	0	2	2	2	2	0	0	2	0	2		2	2		0	2	2	2	2	0	0	2	0	2	2	0	2	2	2	2	0	0	2	2	0	2	0	2	0	2
morex_contig_41857:10579	morex_contig_41857	10579			2	36.519	G	C	ref	0	2	2	2	2	0	0	2	0	2	0	2	2	0	0	2	2	2	2	0	0	2	0	2	2	0	2	2	2	2	0	0	2	2	0	2	0	2	0	2
morex_contig_45850:978	morex_contig_45850	978			2	36.519	C	A	alt	0	2	2	2	2	0	0	2	0	2	0	2	2	0	0	2	2	2	2	0	0	2	0	2	2	0	2	2	2	2	0	0	2	2	0	2	0	2	0	2
morex_contig_51410:11623	morex_contig_51410	11623			2	36.519	A	T	alt	0	2	2	2	2	0	0	2	0	2	0	2	2	0	0	2	2	2	2	0	0	2	0	2	2	0	2	2	2	2	0	0	2	2	0	2	0	2	0	2
morex_contig_62393:745	morex_contig_62393	745	2	26.7705	2	36.519	T	G	alt	0	2	2	2	2	0	0	2	1	2	0	2	2	0	0	2	2	2	2	0	0	2	0	2	2	0	2	2	2	2	0	0	2	2	0	2	0	2	0	2
morex_contig_65551:1681	morex_contig_65551	1681			2	36.519	C	T	alt	0	2	2	2	2	0	0	2	0	2	0	2	2	0	0	2	2	2	2	0	0	2	0	2	2	0	2	2	2	2	0	0	2	2	0	2	0	2	0	2
morex_contig_57490:5307	morex_contig_57490	5307			2	37.975	A	G	ref	0	2	2	2	2	0	2	2	1	2	0	2	2	0	0	2	2	2	2	0	0	2	0	2	2	0	2	2	2	0	0	0	0	2	0	2	0	2	0	2
morex_contig_66946:16744	morex_contig_66946	16744			2	37.975	G	C	ref	0	2	2	2	2	0	2	2	0	2	0	2	2	0	0	2	2	2	2	0	0	2	0	2	2	0	2	2	2	0	0	0	0	2	0	2	0	2	0	2
morex_contig_160459:2806	morex_contig_160459	2806			2	38.443	C	T	ref	0	2	2	0	2	0	2	2	0	2	0	2	2	0	0	2	2	2	2	0	0	2	0	2	2	0	2	2	2	0	0	0	0	2	0	2	0	2	0	2
morex_contig_2548685:4478	morex_contig_2548685	4478			2	38.443	G	A	ref	0	2	2	0	2	0	2	2	0	2	0	2	2	0	0	2	2	2	2	0	0	2	0	2	2	0	2	2	2	0	0	0	0	2	0	2	0	2	0	2
morex_contig_275951:1911	morex_contig_275951	1911			2	38.443	T	C	alt	0	2	2	0	2	0	2	2		2	0	2	2	0	0	2	2	2	2	0	0	2	0	2	2	0	2	2	2	0	0	0	0	2	0	2	0	2	0	2
morex_contig_39854:2116	morex_contig_39854	2116			2	38.443	T	C	ref	0	2		0	2	0	2	2	0	2	0	2	2	0	0	2	2	2	2	0	0	2	0	2	2	0	2	2	2	0	0	0	0	2	0	2	0	2	0	2
morex_contig_39607:2570	morex_contig_39607	2570	2	37.4484	2	39.395	T	C	alt	0	2	2	0	2	0	2	2	0	2	0	2	2	0	0	2	2	2	2	0	0	2	0	2	2	0	2		0	0	0	0	0	2	0	2	0	2	0	2
morex_contig_138655:2254	morex_contig_138655	2254	2	40.6637	2	39.871	T	G	alt	0	2	2	0	2	0	2	2	0	2	0	2	2	0	0	2	2	2	2	0	0	2	0	2	2	0	2	2	0	0	0	0	0	2	0	2	0	2	0	2
morex_contig_244014:3991	morex_contig_244014	3991	2	38.237	2	40.343	C	T	alt	0	2	2	0	2	0	2	2	1	2	0	2	2	0	0	2	2	2	2	0	0	2	0	2	2	0	2	2	0	0	0	0	0	2	0	2	0	2	0	2
morex_contig_46549:3551	morex_contig_46549	3551	2	38.237	2	40.343	G	C	alt	0	2	2	0	2	0	2	2	0	2	0	2	2	0	0	2	2	2	2	0	0	2	0	2	2	0	2	2	0	0	0	0	0	2	0	2	0	2	0	2
morex_contig_129505:3842	morex_contig_129505	3842			2	40.819	T	C	alt	0	2	2	0	2	0	2	2	0	2	0	2	2	0	0	2	2	2	2	0	0	2	0	2	2	0	2	2	2	0	0	0	0	2	0	2	0	2	0	2
morex_contig_1566391:2780	morex_contig_1566391	2780			2	40.819	T	C	ref	0	2	2	0	2	0	2	2	0	2	0	2	2	0	0	2	2	2	2	0	0	2	0	2	2	0	2	2	2	0	0	0	0	2	0	2	0	2	0	2
morex_contig_1567346:6475	morex_contig_1567346	6475			2	40.819	C	T	alt	0	2	2	0	2	0	2	2	0	2	0	2	2	0	0		2	2	2	0	0	2	0	2	2	0	2	2	2	0	0	0			0	2	0	2	0	2
morex_contig_1584372:637	morex_contig_1584372	637	2	37.4484	2	40.819	A	G	alt	0	2	2	0	2	0	2	2	0	2	0	2	2	0	0	2	2	2	2	0	0	2	0	2	2	0	2	2	2	0	0	0	0	2	0	2	0	2	0	2
morex_contig_165236:1243	morex_contig_165236	1243			2	40.819	A	C	alt	0	2	2	0	2	0	2	2	0	2	0	2	2	0	0	2	2	2	2	0	0	2	0	2	2	0	2	2	2	0	0	0	0	2	0	2	0	2	0	2
morex_contig_188879:579	morex_contig_188879	579	2	40.6637	2	40.819	C	A	alt	0	2	2	0	2	0	2	2	0	2	0	2	2	0	0	2	2	2	2	0	0	2	0	2	2	0	2	2	2	0	0	0	0	2	0	2	0	2	0	2
morex_contig_2056522:197	morex_contig_2056522	197			2	40.819	G	T	ref	0	2	2	0	2	0	2	2	0	2	0	2	2	0	0	2	2	2	2	0	0	2	0	2	2	0	2	2	2	0	0	0	0	2	0	2	0	2	0	2
morex_contig_239156:3793	morex_contig_239156	3793	2	33.6756	2	40.819	T	C	ref	0	2	2	0	2	0	2	2	0	2	0	2	2	0	0	2	2	2	2	0	0	2	0	2	2	0	2	2		0	0	0	0	2	0	2	0	2	0	2
morex_contig_2554095:1431	morex_contig_2554095	1431			2	40.819	C	T	alt	0	2	2	0	2	0	2	2	0	2	0	2	2	0	0	2	2	2	2	0	0	2	0	2	2	0	2	2	2	0	0		0	2	0		0	2	0	2
morex_contig_368302:541	morex_contig_368302	541	2	33.0702	2	40.819	C	A	alt	0	2	2	0	2	0	2	2		2	0	2	2	0	0	2	2	2	2	0	0	2	0	2	2	0	2	2	2	0	0	0	0	2	0	2	0	2	0	2
morex_contig_37179:4972	morex_contig_37179	4972			2	40.819	T	C	alt	0	2	2	0	2	0	2	2	0	2	0	2	2	0	0	2	2	2	2	0	0	2	0	2	2	0	2	2	2	0	0	0	0	2	0	2	0	2	0	2
morex_contig_37394:633	morex_contig_37394	633	2	33.4986	2	40.819	T	G	ref	0	2	2	0	2	0	2	2	0	2	0	2	2	0	0	2	2	2	2	0	0	2	0	2	2	0	2	2	2	0	0	0	0	2	0	2	0	2	0	2
morex_contig_43235:2545	morex_contig_43235	2545			2	40.819	C	T	ref	0	2	2	0	2	0	2	2	0	2	0	2	2	0	0	2	2	2	2	0	0	2	0	2	2	0	2	2	2	0	0	0	0	2	0	2	0	2	0	2
morex_contig_43306:2120	morex_contig_43306	2120	2	33.6756	2	40.819	T	C	ref	0	2		0	2	0	2	2	0	2	0		2	0	0	2	2	2	2	0	0	2	0	2	2	0	2	2	2	0	0	0	0	2	0	2	0	2	0	2
morex_contig_51618:728	morex_contig_51618	728	2	40.6637	2	40.819	C	A	alt	0	2	2	0	2	0	2	2	0	2	0	2	2	0	0	2	2	2	2	0	0	2	0	2	2	0	2	2	2	0	0	0	0	2	0	2	0	2	0	2
morex_contig_52255:1299	morex_contig_52255	1299			2	40.819	C	G	alt	0	2	2	0	2	0	2	2	0	2	0	2	2	0	0	2	2	2	2	0	0	2	0	2	2	0	2	2	2	0	0	0	0	2	0	2	0	2	0	2
morex_contig_5719:1020	morex_contig_5719	1020	2	33.6756	2	40.819	G	A	alt	0	2	2	1	2	0	2	2	0	2	0	2	2	0	0	2	2	2	2	0	0	2	0	2	2	0	2	2	2	0	0	0	0	2	0	2	0	2	0	2
morex_contig_57446:4817	morex_contig_57446	4817	2	33.6756	2	40.819	T	C	alt	0	2	2		2	0	2	2		2	0	2	2	0	0	2	2	2	2	0	0	2	0	2	2	0	2	2	2	0	0	0	0	2	0	2	0	2	0	2
morex_contig_5798:4388	morex_contig_5798	4388			2	40.819	A	T	alt	0	2	2	0	2		2	2	0	2	0	2	2	0	0	2	2	2	2	0	0	2	0	2	2	0	2	2	2	0	0	0	0	2	0	2	0	2	0	2
morex_contig_5996:2476	morex_contig_5996	2476	2	39.037	2	40.819	G	A	alt	0	2			2		2	2	0	2	0	2	2		0	2	2	2	2	0	0	2	0	2	2	0	2	2	2	0	0	0		2	0	2	0	2	0	2
morex_contig_78142:5063	morex_contig_78142	5063			2	40.819	A	G	ref	0	2	2	0	2	0	2	2	0	2	0	2	2	0	0	2	2	2	2	0	0	2	0	2	2	0	2	2	2	0	0	0	0	2	0	2	0	2	0	2
morex_contig_81838:1645	morex_contig_81838	1645			2	40.819	G	A	alt	0	2	2	0	2	0	2	2	0	2	0	2	2	0	0	2	2	2	2	0	0	2	0	2	2	0		2	2	0	0	0	0	2	0	2	0	2	0	2
morex_contig_84128:1102	morex_contig_84128	1102			2	40.819	G	C	ref	0	2	2	0	2	0	2	2	0	2	0	2	2	0	0	2	2	2	2	0	0	2	0	2	2	0	2	2	2	0	0	0	0	2	0	2	0	2	0	2
morex_contig_9646:1093	morex_contig_9646	1093	2	33.6756	2	40.819	G	C	ref	0	2	2	0	2	0	2	2	0	2	0	2	2	0	0	2	2	2	2	0	0	2	0	2	2	0	2	2	2	0	0	0	0	2	0	2	0	2	0	2
morex_contig_1560098:4368	morex_contig_1560098	4368	2	33.6756	2	41.3	T	C	alt	0	2		0	2		2	2	0	2	0	2	2	0	0	2	2	2	2	0	0	2	0	2	2	0	2	2	2	0	0	0	0	2	0		0	2	0	1
morex_contig_243264:45	morex_contig_243264	45			2	41.3	G	A	alt	0	2	2	0	2	0	2	2	0	2	0	2	2		0	2	2	2	2	0	0	2	0	2	2	0	2	2	2	0	0	0	0	2	0	2	0	2	0	2
morex_contig_274516:5950	morex_contig_274516	5950	2	33.6756	2	41.3	G	A	alt	0	2	2		2	0	2		0	2	0	2	2	0	0	2	2	2	2	0	0	2	0	2	2	0	2	2	2	0	0	0	0	2	0	2	0	2	0	2
morex_contig_1587558:921	morex_contig_1587558	921			2	46.432	C	T	alt	0	2	2		2	0	2	2	0	2	0	2	2	0	0	2	2	2	2	0	0	0	0	0	2	0	2	2	2		2	0		2	0	2		2	0	2
morex_contig_44711:3426	morex_contig_44711	3426	2	39.6601	2	47.568	C	T	ref	0	2	2		2	0	2	2	0	2	0	2	2	0	0	2	2	2	2	0	0	0	0	0	2	0	2	2	2	0	2		0	1	0	2	0	2	0
morex_contig_55386:4908	morex_contig_55386	4908			2	47.568	G	A	alt	0	2	2	0	2	0	2	2	0	2	0	2	2	0	0	2	2	2	2	0	0	0	0	0	2	0	2	2	2	0	2	0	0	2	0	2	0	2	0	0
morex_contig_39326:8716	morex_contig_39326	8716	2	40.2266	2	48.078	G	T	ref	0	2	2	0	2	0	2	2	0	2	0	2	2	0	0	2	0	2	2	0	0	0	0	0	2	0	2	2	2	0	2	0	0	2	0	2	0	2	0	0
morex_contig_1563484:2210	morex_contig_1563484	2210	2	40.3683	2	48.555	G	A	alt	0	2	2	0	2	2	2	2	0	2	0	2	2	0	0	2	0	2	2	0	0	0	0	0	2	0	2	2	2		2	0	0	2		2	0	2	0
morex_contig_157266:128	morex_contig_157266	128	2	40.6637	2	48.555	G	T	alt	0	2	2	0	2	2	2	2	0	2	0	2	2	0	0	2	0	2	2	0	0	0	0	0	2	0	2	2	2	0	2	0	0	2	0	2	0	2	0	0
morex_contig_274256:311	morex_contig_274256	311	2	43.9675	2	48.555	C	G	ref	0	2	2	0	2	2	2	2	0	2	0	2	2	0	0	2	0	2	2	0	0	0	0	0	2	0	2	2	2	0	2	0	0	2	0	2	0	2	0	0
morex_contig_37405:2832	morex_contig_37405	2832	2	44.7923	2	48.555	G	A	ref	0	2	2	0	2	2	2	2		2	0	2	2	0	0	2	0	2	2	0	0	0	0	0	2	0	2	2	2	0	2	0	0	2	0	2	0	2	0	0
morex_contig_39661:7783	morex_contig_39661	7783	2	40.7932	2	48.555	C	T	alt	0	2	2	0	2	2	2	2		2	0	2	2	0	0	2	0	2	2	0	0	0	0	0	2	0	2	2	2	0	2	0	0	2	0	2	0	2	0	0
morex_contig_48891:1242	morex_contig_48891	1242	2	50.0463	2	48.555	C	G	alt	0	2	2	0	2	2	2	2	0	2	0	2	2	0	0	2	0	2	2	0	0	0	0	0	2	0	2	2	2	0	2	0	0	2	0	2	0	2	0	0
morex_contig_54174:6507	morex_contig_54174	6507	2	123.654	2	48.555	G	T	ref	0	2	2	0	2	2	2	2	0	2	0		2	0	0	2	0	2	2	0	0	0	0	0	2	0	2	2	2	0	2	0		2		2	0	2	0	0
morex_contig_60871:2942	morex_contig_60871	2942			2	48.555	C	T	ref	0	2	2	0	2	2	2	2	1	2	0	2	2	0	0	2	0	2	2	0	0	0	0	0	2	0		2	2	0	2	0	0	2	0	2	0	2	0	0
morex_contig_136369:5427	morex_contig_136369	5427			2	49.07	C	T	ref	0	2	2	0	2	2	2	2	0	2	0	2	2	0	0	2	0	2	2	0	0	0	0	0	2	0	2	2	2	0	2	0	0	2	0	1	0	2	0	0
morex_contig_136717:4701	morex_contig_136717	4701	2	41.8555	2	49.602	G	C	ref	0	2	2	0	2	2	2	2		2	0	2	2	0	0	2	0	2		0	0	0	0	0	2	0	2	2	2	0	0	0	0	2	0	2	0	2	0	0
morex_contig_1559228:2645	morex_contig_1559228	2645	2	41.2181	2	49.602	T	C	ref	0	2	2	0	2	2	2	2	0	2	0	2	2	0	0	2	0	2	2	0	0	0	0	0		0	2	2	2	0	0	0	0		0	2	0	2	0	0
morex_contig_1559708:2901	morex_contig_1559708	2901			2	49.602	C	T	alt	0	2	2		2	2	2	2	0	2	0	2	2	0	0	2	0	2	2	0	0	0	0	0	2	0	2	2	2	0	0	0	0	2	0	2	0	2	0	0
morex_contig_156576:315	morex_contig_156576	315			2	49.602	C	T	alt	0	2	2	0	2	2	2	2	0	2	0	2	2	0	0	2	0	2	2	0	0	0	0	0	2	0	2		2	0	0	0	0	2	0		0	2		0
morex_contig_69809:705	morex_contig_69809	705			2	49.602	A	T	ref	0	2	2	0	2	2	2	2	0	2		2	2	0	0	2	0	2	2	0	0	0	0	0	2	0	2	2	2	0	0	0	0	2	0		0	2	0	0
morex_contig_135313:5651	morex_contig_135313	5651			2	50.102	G	A	ref	0	2	2	0	2	2	2	2	0	2	0		2	0	0	2	0	2	2	0	0	0	0	0	2	0	2	2	2	0	0	0	0	2	0	2	0	2	0	0
morex_contig_41940:1322	morex_contig_41940	1322	2	41.8555	2	50.102	A	T	ref	0	2	2	0	2	2	2	2	0	2	0	2	2	0	0	2	0	2	2	0	0	0	0	0	2	0	2	2	2	0	0	0	0	2	0	2	0	2	0	0
morex_contig_68173:8073	morex_contig_68173	8073	2	41.8555	2	50.102	T	C	ref	0	2	2	0	2	2	2	2	0	2	0	2	2	0	0	2	0	2	2	0	0	0	0	0	2	0	2	2	2	0	0	0	0	2	0	2	0	2	0	0
morex_contig_328579:286	morex_contig_328579	286	2	46.4266	2	51.531	G	C	ref	0	2	2	0	2	2	2	2	0	2	0	2	2	0	0	2	0	2	2	0	0	0	0	0	2	0	2	2	2	0	0	0	0	2	0	2	0	2	0	0
morex_contig_137013:605	morex_contig_137013	605	2	50.0463	2	52.036	G	C	alt	0	2	2	0	2	2	2	2	0	2	0	2	2	0	0	2	0	2	2	0	0	0	0	0	2	0	2	2	2	0	0	0	0	2	0	2	0	2	0	0
morex_contig_138029:3141	morex_contig_138029	3141			2	52.036	C	G	alt	0	2	2	0	2	2	2	2	0	2	0	2	2	0	0	2	0	2	2	0	0	0	0	0	2	0	2	2	2	0	0	0	0	2	0	2	0	2	0	0
morex_contig_1569986:3173	morex_contig_1569986	3173	2	47.2322	2	52.036	T	G	alt	0	2	2	0	2	2	2	2	0	2	0	2	2	0	0	2	0	2	2	0	0	0		0	2	0	2	2	2	0	0	0	0	2	0	2	0	2	0	0
morex_contig_171859:876	morex_contig_171859	876	2	40.6637	2	52.036	C	T	alt	0	2	2	0	2	2	2	2	0	2	0	2	2	0	0	2	0	2	2	0	0	0	0	0	2	0	2	2	2	0	0	0	0	2	0	2	0	2	0	0
morex_contig_377910:362	morex_contig_377910	362	2	57.7631	2	52.036	G	C	alt	0	2	2		2	2	2	2		2	0	2	2	0	0	2	0	2	2	0	0	0	0	0	2	0	2		2	0	0	0	0	2	0	2		2	0	0
morex_contig_52681:5873	morex_contig_52681	5873			2	52.036	G	T	ref	0	2	2	0	2	2	2	2	0	2		2	2	0	0	2	0	2	2	0	0	0	0	0	2	0	2	2	2	0	0	0	0	2	0	2	0	2	0	0
morex_contig_7410:371	morex_contig_7410	371	2	48.0023	2	52.036	G	T	ref	0	2	2	0	2	2	2	2	0	2	0	2	2	0	0	2	0	2	2	0	0	0	0	0	2	0	2	2	2	0	0	0	0	2	0	2	0	2	0	0
morex_contig_1566247:2091	morex_contig_1566247	2091	2	44.1218	2	52.552	A	G	alt	0	2	2	0	2	2	2	2	0	2	0	2	2	0	0	2	0	2	2	0	0	0	0	0	2	0	2	2	2	0	0	0	0	2	0	2	0	2	0	0
morex_contig_47610:3283	morex_contig_47610	3283	2	43.8385	2	52.552	G	A	alt	0	2	2	0	2	2	2	2	0	2	0	2	2	0	0	2	0	2	2	0	0	0	0	0	2	0	2	2	2	0	0	0	0	2	0	2	0	2	0	0
morex_contig_66374:4229	morex_contig_66374	4229			2	52.552	T	C	ref	0	2	2	0	2	2	2	2	0	2	0		2		0	2	0	2	2	0	0	0	0	0	2	0	2	2	2	0	0	0	0	2	0	2	0	2	0	0
morex_contig_44421:1900	morex_contig_44421	1900	2	50.0463	2	53.019	C	G	alt	0	2	2	0	2	2	2	2	0	2	0	2	2	0	0	2	0	2	2	0	0	0	0	0	2	0	2	2	2	0	0	0	0	2	0	2	0	2	0	0
morex_contig_1565521:5624	morex_contig_1565521	5624	2	58.0524	2	53.482	T	C	ref	0	2	2	0	2	2	2	2	0	2	0	2	2	0	0	2	0	2	2	0	0	0	0	0	2	0	2	2	2	0	0	0	0	2		2	0	2	0	0
morex_contig_112164:3517	morex_contig_112164	3517			2	54.417	G	C	alt	0	2	2	0	2	2	2	2	0		0	2	2	0	0	2	0	2	2	0	0	0	0	0	2	0		2	2	0	0	0	0		0	2	0	2	0	0
morex_contig_72009:1312	morex_contig_72009	1312	2	50.0463	2	54.417	G	C	alt	0	2	2	0	2	2	2	2	0	2	0	2	2	0	0	2	0	2	2	0	0	0	0	0	2	0	2	2	2	0	0	0	0	2	0	2	0	2	0	0
morex_contig_98333:2432	morex_contig_98333	2432			2	54.417	C	T	alt	0	2	2	0	2	2	2	2	0	2	0	2	2	0	0	2	0	2	2	0	0	0	0	0	2	0	2	2	2	0	0	0	0	2	0	2	0	2	0	0
morex_contig_1689782:1034	morex_contig_1689782	1034	2	57.4413	2	55.351	A	G	alt	0	2	2	0	2	2	2	2	0	2	0		2	0	0	2	0	2	2	0	0	0	0	0	2	0	2	2	2	0	0	0	0	2	0	2	0	2	0	0
morex_contig_210379:520	morex_contig_210379	520	2	48.4419	2	55.814	A	G	ref	0	2	2	0	2	2	2	2	0	2	0	2	2	0	0	2	0	2	2	0	0	0	0	0	2	0	2	2	2	0	0	0	0	2	0	2	0	2	0	0
morex_contig_2418276:154	morex_contig_2418276	154			2	55.814	C	T	alt	0	2	2	0	2	2	2	2	0	2	0	2	2	0	0	2	0	2	2	0	0	0	0	0	2	0	2	2	2	0	0	0	0	2	0	2	0	2	0	0
morex_contig_2550603:2302	morex_contig_2550603	2302	2	57.4413	2	55.814	C	T	ref	0	2	2	0	2	2	2	2	0	2	0	2	2	0	0	2	0	2	2	0	0	0	0	0	2	0	2	2	2	0	0	0	0	2	0	2	0	2	0	0
morex_contig_368900:5384	morex_contig_368900	5384			2	55.814	G	A	alt	0	2	2	0	2	2	2		0	2	0	2	2	0	0	2	0	2	2	0	0	0	0	0	2	0	2		2	0	0	0	0		0	2	0	2	0	0
morex_contig_43708:4031	morex_contig_43708	4031	2	48.5836	2	55.814	G	T	ref	0	2	2	0	2	2	2	2	0	2	0	2	2	0	0	2	0	2	2	0	0	0	0	0	2	0	2	2	2	0	0	0	0	2	0	2	0	2	0	0
morex_contig_66313:2257	morex_contig_66313	2257	2	49.1501	2	55.814	C	G	alt	0	2	2	0	2	2	2	2	0	2	0	2	2	0	0	2	0	2	2	0	0	0	0	0	2	0	2	2	2	0	0	0	0	2	0	1	0	2	0	0
morex_contig_6692:2114	morex_contig_6692	2114	2	48.8669	2	55.814	T	C	alt	0	2	2	0	2	2	2	2	0	2	0	2	2	0	0	2	0	2	2	0	0	0	0	0	2	0	2	2	2	0	0	0	0	2	0	2	0	2	0	0
morex_contig_134673:1320	morex_contig_134673	1320	2	50.779	2	56.277	C	T	alt	0	2	2	0	2	2	2	2		2	0	2	2	0	0	2	0	2	2	0	0	0	0	0	2	0	2	2	2	0	0	0	0	2	0	0	0	2	0	0
morex_contig_1560698:506	morex_contig_1560698	506	2	50.9207	2	56.277	C	T	ref	0	2	2	0	2	2	2	2	0	2	0	2	2	0	0	2	0	2	2	0	0	0	0	0	2	0	2	2	2	0	0	0	0		0	0	0	2	0	0
morex_contig_1570718:2052	morex_contig_1570718	2052			2	56.277	A	T	ref	0	2	2	0	2	2	2	2	0	2	0	2	2	0	0	2	0	2	2	0	0	0	0	0	2	0	2	2	2	0	0	0	0	2	0	0	0	2	0	0
morex_contig_159766:7072	morex_contig_159766	7072			2	56.277	T	A	ref	0	2	2	0	2	2	2	2	0	2	0	2	2	0	0	2	0	2	2	0	0	0	0	0	2	0	2	2	2	0	0	0	0	2	0	0	0	2	0	0
morex_contig_231639:1498	morex_contig_231639	1498	2	50.4958	2	56.277	T	A	ref	0	2		0	2	2	2	2	0	2	0	2	2	0	0	2	0	2	2	0	0	0	0	0	2	0	2	2	1	0	0	0		2	0	0	0	2	0	0
morex_contig_301182:249	morex_contig_301182	249	2	50.4958	2	56.277	G	A	ref	0	2	2	0	2	2	2	2	0		0	2	2	0	0	2	0	2	2	0	0	0	0	0	2	0	2	2	2	0	0	0	0	2	0	0	0	2	0	0
morex_contig_49213:5542	morex_contig_49213	5542	2	50.779	2	56.277	G	A	ref	0	2	2	0	2	2	2	2	0	2	0	2	2	0	0	2	0	2	2	0	0	0	0	0	2	0		2	2	0	0	0	0		0	0	0	2	0	0
morex_contig_6096:527	morex_contig_6096	527	2	50.9207	2	56.277	C	A	ref	0	2	2	0	2	2	2	2	0	2	0	2	2	0	0	2	0	2	2	0	0	0	0	0	2	0	2	2	2	0	0	0	0	2	0	0	0	2	0	0
morex_contig_62433:151	morex_contig_62433	151			2	56.277	G	T	ref	0	2	2	0	2	2	2	2	1	2	0	2	2	0	0	2	0	2	2	0	0	0	0	0	2	0	2	2	2	0	0	0	0	2	0	0	0	2	0	0
morex_contig_68081:1496	morex_contig_68081	1496	2	50.4958	2	56.277	T	C	ref	0	2	2	1	2	2	2	2	0	2	0	2	2	0	0	2	0	2	2	0	0	0	0	0	2	0	2	2		0	0	0	0	2	0	0	0	2	0	0
morex_contig_8406:3676	morex_contig_8406	3676	2	51.3125	2	56.277	T	C	ref	0	2	2	0	2	2	2	2	0	2	0	2	2	0	0	2	0	2	2	0	0	0	0	0	2	0	2	2	2	0	0	0	0	2	0	0	0	2	0	0
morex_contig_132012:1321	morex_contig_132012	1321			2	56.758	T	C	alt	0	2	2	0	2	2	2	2	0	2	0	2	2	0	0	2	0	2	2	0	0	0	0	0	2	0	2	2	2	0	0	0	0	2	0	0	0	2	0	0
morex_contig_139373:1890	morex_contig_139373	1890	2	53.2224	2	56.758	C	A	alt	0	2	2	0	2	2	2	2	0	2	0	2	2	0	0	2	0		2	0	0	0	0	0	2	0	2	2	2	0	0	0	0	2	0	0	0	2	0	0
morex_contig_1564970:2821	morex_contig_1564970	2821			2	56.758	A	T	alt	0	2	2	0	2	2	2	2	0	2	0	2	2	0	0	2	0	2	2	0	0	0	0	0	2	0	2	2	2	0	0	0	0	2	0	0	0	2	0	0
morex_contig_1571327:4239	morex_contig_1571327	4239	2	51.4873	2	56.758	G	C	alt	0	2	2	0	2	2	2	2	0	2	0	2	2	0	0	2	0	2	2	0	0	0	0	0	2	0	2	2	2	0	0	0	0	2	0	0	0	2	0	0
morex_contig_1575461:1348	morex_contig_1575461	1348	2	50.779	2	56.758	G	A	ref	0	2	2	0	2	2	2	2	0	2	0	2	2	0	0	2	0	2	2	0	0	0	0	0	2	0	2	2	2	0	0	0	0	2	0	0	0	2	0	0
morex_contig_2374762:1036	morex_contig_2374762	1036	2	50.9207	2	56.758	G	A	ref	0	2	2	0	2	2	2	2	0	2	0	2	2	0	0	2	0	2	2	0	0	0	0	0	2	0	2	2	2	0	0	0	0	2	0	0	0	2	0	0
morex_contig_2550118:1281	morex_contig_2550118	1281	2	51.4873	2	56.758	A	T	ref	0	2	2	0	2	2	2	2	0		0	2		0	0	2	0	2	2	0	0	0	0	0	2	0	2	2	2	0	0	0	0		0	0	0	2	0	0
morex_contig_2553152:87	morex_contig_2553152	87	2	51.3125	2	56.758	C	T	ref	0	2	2	0	2	2	2	2	0	2	0	2	2	0	0	2	0	2	2	0	0	0	0	0		0	2	2	2	0	0	0	0	2	0	0	0	2	0	0
morex_contig_326441:700	morex_contig_326441	700	2	58.0524	2	56.758	G	T	ref	0	2	2	0	2	2	2	2	0	2	0	2	2	0	0	2	0	2	2	0	0	0	0	0	2	0	2	2	2	0	0	0	0		0	0	0	2	0	0
morex_contig_330795:742	morex_contig_330795	742	2	51.4873	2	56.758	A	G	ref	0	2	2	0	2	2	2	2	0	2	0	2	2	0	0	2	0	2	2	0	0	0	0	0	2	0	2	2	2	0	0	0	0	2	0	0	0	2	0	0
morex_contig_356752:2434	morex_contig_356752	2434			2	56.758	G	A	ref	0	2	2	0	2	2	2	2	0	2	0	2	2	0	0		0	2	2	0	0	0	0	0	2	0	2	2	2	0	0	0	0	2	0	0	0	2	0	0
morex_contig_45632:2723	morex_contig_45632	2723	2	51.204	2	56.758	A	G	alt	0	2	2	0	2	2	2	2	0	2	0	2	2	0	0	2	0	2	2	0	0	0	0	0	2	0	2	2	2	0	0	0	0	2	0	0	0	2	0	0
morex_contig_76080:5597	morex_contig_76080	5597			2	56.758	C	A	ref	0	2	2	0	2		2	2	0	2	0	2	2	0	0	2	0	2	2	0	0	0	0	0	2	0	2	2	2	0	0	0	0	2	0	0	0	2	0	0
morex_contig_128:316	morex_contig_128	316	2	52.9037	2	57.268	C	A	alt	0	2	2	0	2	1	2	2	0	2	0	2	2	0	0	2	0	2	2	0	0	0	0	0	2	0	2	2	2	0	0	0	0	2	0	0	0	2	0	0
morex_contig_134704:5351	morex_contig_134704	5351	2	52.4788	2	57.268	G	C	ref	0	2	2	0	2	2	2	2	0	2	0	2	2	0	0	2	0	2	2	0	0	0	0	0	2	0	2	2	2	0	0	0	0	2	0	0	0	2	0	0
morex_contig_144806:5258	morex_contig_144806	5258			2	57.268	G	C	alt	0	2	2	0	2	2	2	2	0	2	0	2	2	0	0	2	0	2	2	0	0	0	0	0	2	0	2	2	2	0	0	0	0	2	0	0	0	2	0	0
morex_contig_14907:330	morex_contig_14907	330	2	52.5231	2	57.268	C	G	ref	0	2	2	0	2	2	2	2	0	2	0	2	2	0	0	2	0	2	2	0	0	0	0	0	2	0	2	2	2	0	0	0	0	2	0	0	0	2	0	0
morex_contig_1561568:1401	morex_contig_1561568	1401	2	52.4788	2	57.268	G	A	ref	0	2	2	0	2	2	2	2	0	2	0	2	2	0	0	2	0	2	2	0	0	0	0	0	2	0	2	2	2	0	0	0	0	2	0	0	0	2	0	0
morex_contig_1578710:782	morex_contig_1578710	782	2	52.762	2	57.268	G	A	alt	0	2		0		2		2	0	2	0	2	2	0	0		0	2	2	0	0	0	0	0	2	0	2	2	2	0	0	0	0	2	0	0	0		0	0
morex_contig_1583337:917	morex_contig_1583337	917			2	57.268	A	C	ref	0	2	2	0	2	2	2	2	0	2	0	2	2	0	0	2	0	2	2	0	0	0		0	2	0	2	2	2	0	0	0	0	2	0	0	0	2	0	0
morex_contig_173235:503	morex_contig_173235	503	2	53.7535	2	57.268	A	G	alt	0	2	2	0	2	2	2	2	0	2	0	2	2	0	0	2	0	2	2	0	0	0	0	0	2	0	2	2	2	0	0	0	0	2	0	0	0	2	0	0
morex_contig_175023:421	morex_contig_175023	421	2	50.0463	2	57.268	C	A	ref	0	2	2	0	2	2	2	2	0	2	0	2	2	0	0	2	0	2	2	0	0	0	0	0	2	0	2	2	2	0	0	0	0	2	0	0	0	2	0	0
morex_contig_2546669:3732	morex_contig_2546669	3732	2	52.9037	2	57.268	C	T	ref	0	2	2	0	2	2	2	2	0	2	0	2	2	0	0	2	0	2	2	0	0	0	0	0	2	0	2	2	2	0	0	0	0	2	0	0	0	2	0	0
morex_contig_2548618:2229	morex_contig_2548618	2229	2	50.9207	2	57.268	G	T	ref	0	2	2	0	2	2	2	2	0	2	0	2	2	0	0	2	0	2	2	0	0	0	0	0	2	0	2	2	2	0		0	0	2	0	0	0		1	0
morex_contig_2643988:574	morex_contig_2643988	574	2	53.7535	2	57.268	C	A	alt	0	2	2	0	2	2	2	2	0	2	0	2	2	0	0	2	0	2	2	0	0	0	0	0	2	0	2	2	2	0	0	0	0	2	0	0	0	2	0	0
morex_contig_293237:120	morex_contig_293237	120	2	56.3739	2	57.268	T	A	alt	0	2	2	0	2	2	2	2	0	2	0	2	2	0	0	2	0	2	2	0	0	0	1	0	2	0	2	2	2	0	0	0	0	2	1	1	0	2	0	0
morex_contig_37426:6116	morex_contig_37426	6116			2	57.268	C	T	ref	0	2	2	0	2	2	2	2	0	2	0	2	2	0	0	2	0	2	2	0	0	0	0	0	2	0	2	2	2	0	0	0	0	2	0	0	0	2	0	0
morex_contig_40864:5692	morex_contig_40864	5692	2	52.9037	2	57.268	G	A	alt	0	2	2	0	2	2	2	2	0	2	0	2	2	0	0	2	0	2	2	0	0	0	0	0	2	0	2	2	2	0	0	0	0	2	0	0	0	2	0	0
morex_contig_43666:6185	morex_contig_43666	6185	2	53.2578	2	57.268	G	A	alt	0	2	2	0	2	2	2	2	0	2	0	2	2	0	0	2	0	2	2	0	0	0	0	0	2	0	2	2	2	0	0	0	0	2	0	0	0	2	0	0
morex_contig_46276:3134	morex_contig_46276	3134			2	57.268	A	C	alt	0	2	2	0	2	2	2	2	0	2	0	2	2	0	0	2	0	2	2	0	0	0	0	0	2	0	2	2	2	0	0	0	0	2	0	0	0	2	0	0
morex_contig_46653:1274	morex_contig_46653	1274	2	52.4788	2	57.268	C	G	alt	0	2	2	0	2	2	2	2	0	2	0	2	2	0	0	2	0	2	2	0	0	0	0	0	2	0	2	2	2	0	0	0	0	2	0	0	0	2	0	0
morex_contig_50245:1274	morex_contig_50245	1274	2	51.7705	2	57.268	G	A	alt	0	2		0	2	2	2		0	2	0	2	2	0	0	2	0	2	2	0	0	0	0	0	2		2	2	2	0	0		0	2	0	0	0	2	0	0
morex_contig_50601:6756	morex_contig_50601	6756	2	54.3909	2	57.268	G	C	alt	0	2	2	0	2	2	2			2	0	2	2	0	0		0	2	2	0	0	0	0	0	2	0	2	2	2	0	0	0	0	2		0	0	2	0	0
morex_contig_50856:1646	morex_contig_50856	1646	2	53.2578	2	57.268	C	T	ref	0	2		0	2	2	2	2	0	2	0	2	2	0	0		0		2	0	0	0	0	0		0		2	2	0	0	0	0	2	0	0	0	2	0	0
morex_contig_53977:6215	morex_contig_53977	6215	2	52.4788	2	57.268	C	T	alt	0	2	2	0	2	2	2	2	0	2	0	2	2	0	0	2	0	2	2	0	0	0	0	0	2	0	2	2	2	0	0	0	0	2	0	0	0	2	0	0
morex_contig_56640:1168	morex_contig_56640	1168	2	52.4788	2	57.268	C	T	alt	0	2	2	0	2	2	2	2	0	2	0	2	2	0	0	2	0	2	2	0	0	0	0	0	2	0	2	2	2	0	0	0	0	2	0	0	0	2	0	0
morex_contig_62825:5233	morex_contig_62825	5233	2	52.9037	2	57.268	A	G	ref	0	2	2	0	2	2	2	2	0	2	0	2	2	0	0	2	0	2	2	0	0	0	0	0	2	0	2	2	2	0	0	0	0	2	0	0	0	2	0	0
morex_contig_6526:1440	morex_contig_6526	1440	2	52.1955	2	57.268	A	G	alt	0	2	2	0	2	2	2	2	0	2	0	2	2	0	0		0		2	1	0	0	0	0	2	0		2	2	0	0	0	0		0	0	0	2	0	0
morex_contig_67228:398	morex_contig_67228	398	2	53.187	2	57.268	C	G	alt	0	2	2	0	2	2	2	2	0	2	0	2	2	0	0	2	0	2	2	0	0	0	0	0	2	0	2	2	2	0	0	0	0	2	0	0	0	2	0	0
morex_contig_7833:181	morex_contig_7833	181	2	53.187	2	57.268	T	C	ref	0	2	2	0	2	2	2	2	0	2	0	2	2	0	0	2	0	2	2	0	0	0	0	0	2	0	2	2		0	0	0	0	2	0	0	0	2	0	0
morex_contig_94758:8821	morex_contig_94758	8821			2	57.268	G	A	alt	0	2	2	0	2	2	2	2	0	2	0	2	2	0	0	2	0	2	2	0	0	0	0	0	2	0	2	2	2	0	0	0	0	2	0	0	0	2	0	0
morex_contig_99773:1167	morex_contig_99773	1167	2	52.762	2	57.268	C	G	alt	0	2	2	0	2	2	2	2	0	2	0	2	2	0	0	2	0	2	2	0	0	0	0	0	2	0	2	2	2	0	0	0	0	2	0	0	0	2	0	0
morex_contig_11053:1778	morex_contig_11053	1778	2	58.0524	2	57.763	A	G	alt	0	2	2	0	2	2	0	2	0	2	0	2	2	0	0	2	0	2	2	0	0	0	0	0	2	0	2	2	2	0	0	0	0	2	2	0	0	2	0	0
morex_contig_134267:808	morex_contig_134267	808	2	54.3909	2	57.763	G	T	alt	0	2	2	0	2	2	0	2	0	2	0	2	2	0	0	2	0	2	2	0	0	0	0	0	2	0	2	2	2	0	0	0	0	2	2	0	0	2	0	0
morex_contig_1560770:92	morex_contig_1560770	92	2	54.3201	2	57.763	A	G	alt	0	2	2	0	2	2	0		0		0	2	2	0	0		0	2	2	0	0	0	0	0	2	0	2	2	2	0	0	0	0	2	2	0	0	2	0	0
morex_contig_1562815:2142	morex_contig_1562815	2142	2	53.8244	2	57.763	T	C	alt	0	2	2	0	2	2	0	2	0	2	0	2	2	0	0	2	0	2	2	0	0	0	0	0	2	0	2	2	2	0	0	0	0	2	2	0	0	2	0	0
morex_contig_1567505:5276	morex_contig_1567505	5276	2	57.4413	2	57.763	G	A	alt	0	2	2	0	2	2	0	2	0	2	0	2	2	0	0	2	0	2	2	0	0	0	0	0	2	0	2	2	2	0	0	0	0	2		0	0	2	0	0
morex_contig_1610514:4032	morex_contig_1610514	4032	2	54.3201	2	57.763	T	C	alt	0	2	2	0	2	2	0	2	0		0	2	2	0	0	2	0	2	2	0	0	0	0	0	2	0	2	2	2	0	0	0	0	2	2	0	0	2	0
morex_contig_205133:2792	morex_contig_205133	2792	2	58.0524	2	57.763	G	T	alt	0	2	2	0	2	2	0	2	0	2	0	2	2	0	0	2	0	2	2	0	0	0	0	0	2	0	2	2	2	0	0	0	0	2	2	0	0	2	0	0
morex_contig_213192:554	morex_contig_213192	554	2	58.0524	2	57.763	T	C	alt	0	2	2	0	2	2	0	2	0	2	0	2	2	0	0	2	0	2	2	0	0	0	0	0	2	0	2	2	2	0	0	0	0		2	0	0	2	0	0
morex_contig_214387:1310	morex_contig_214387	1310	2	57.4413	2	57.763	C	A	alt	0	2	2	0	2	2	0	2	1	2	0	2	2	0	0	2	0	2	2	0	0	0	0	0	2	0	2	2	2	0	0	0	0	2	2	0	0	2	0	0
morex_contig_229885:518	morex_contig_229885	518	2	58.0524	2	57.763	A	C	alt	0	2	2	0	2	2	0	2	0	2	0	2	2	0	0	2	0	2	2	0	0	0	0	0	2	0	2	2	2	0	0	0	0	2	2	0	0	2	0	0
morex_contig_24192:623	morex_contig_24192	623	2	58.0524	2	57.763	C	T	alt	0	2	2	0	2	2	0	2	0	2	0	2	2	0	0	2	0	2	2	0	0	0	0	0	2	0	2	2	1	0	0	0	0	2	2	0	0	2	0	0
morex_contig_247890:864	morex_contig_247890	864	2	58.0524	2	57.763	T	G	alt	0	2	2	0	2	2	0	2	1		0	2	2	0	0	2	0	2	2	0	0	0	0	0	2	0	2	2	2	0	0	0	0			0		2	0	0
morex_contig_2555169:22	morex_contig_2555169	22	2	58.0524	2	57.763	G	A	alt	0	2		0	2	2	0	2	0	2	0	2	2	0	0	2	0	2	2	0	0	0	0	0	2	0	2	2	2	0	0	0	0	2	2	0	0	2	0	0
morex_contig_40613:2046	morex_contig_40613	2046	2	58.0524	2	57.763	G	A	alt	0	2	2	0	2	2	0	2	0	2	0	2	2	0	0	2	0	2	2	0	0	0	0	0	2	0	2	2	2	0	0	0	0	2	2	0	0	2	0	0
morex_contig_42337:7480	morex_contig_42337	7480	2	58.7819	2	57.763	C	G	alt	0	2	2	0	2	2	0	2	0	1	0	2	2	0	0	2	0	2	2	0	0	0	0	0	2	0	2	2	2	0	0	0	0	2	2	0	0	2	0	0
morex_contig_47327:3552	morex_contig_47327	3552	2	53.187	2	57.763	G	A	alt	0	2	2	0	2	2	0	2	0	2	0	2	2	0	0	2	0	2	2	0	0	0	0	0	2	0	2	2	2	0	0	0	0	2	2	0	0	2	0	0
morex_contig_48602:3015	morex_contig_48602	3015	2	53.8244	2	57.763	G	C	alt	0	2	2	0	2	2	0		1	2	0	2	2	0	0	2	0	2	2	0	0	0	0	0	2			2	2	0	0	0	0		2	0	0	2	0	0
morex_contig_49410:3105	morex_contig_49410	3105	2	58.0524	2	57.763	A	G	alt	0	2	2	0		2	0		0	2	0	2	2	0	0	2	0		2	0	0	0	0	0	2	0		2	2	0	0	0	0	2	2	0	0	2	1	0
morex_contig_52687:3078	morex_contig_52687	3078	2	57.0822	2	57.763	T	A	alt	0	2		0	2	2	0		0	2	0	2	2	0	0	2	0	2	2	0	0	0	0	0	2	0		2	2	0	0	0	0		2	0	0	2	0	0
morex_contig_53391:6008	morex_contig_53391	6008	2	58.0524	2	57.763	T	C	alt	0	2	2	0	2	2	0	2	0	2	0	2	2	0	0		0	2	2	0	0	0	0	0	2	0	2	2	2	0	0	0	0	2	2	0	0	2		0
morex_contig_53621:4263	morex_contig_53621	4263	2	57.4363	2	57.763	A	G	alt	0	2	2	0	2	2	0	2	0	2	0	2	2	0	0	2	0	2	2	0	0	0	0	0	2	0	2	2	2	0	0	0	0	2	2	0	0	2	0	0
morex_contig_56155:2333	morex_contig_56155	2333	2	58.0524	2	57.763	T	C	alt	0	2	2	0	2	2	0	2	0	2	0	2	2	0	0	2	0	2	2	0	0	0	0	0	2	0	2	2	2	0	0	0	0	2	2	0	0	2	0	0
morex_contig_57148:10464	morex_contig_57148	10464	2	58.0524	2	57.763	G	T	alt	0	2	2	0	2	2	0	2	0	2	0	2	2	0	0	2	0	2	2	0	0	0	0	0	2	0	2	2	2	0	0	0	0	2	2	0	0	2	0	0
morex_contig_63216:1696	morex_contig_63216	1696	2	53.8244	2	57.763	C	G	alt	0	2	2	0	2	2	0	2	0	2	0	2	2	0	0	2	0	2	2	0	0	0	0	0	2	0	2	2	2	0	0	0	0	2	2	0	0	2	0	0
morex_contig_71922:2291	morex_contig_71922	2291			2	57.763	T	G	alt	0	2	2	0	2	2	0	2	0	2	0	2	2	0	0	2	0	2	2	0	0	0	0	0	2	0	2	2	2	0	0	0	0		2	0	0	2	0	0
morex_contig_7668:478	morex_contig_7668	478	2	58.0524	2	57.763	T	C	alt	0	2		0	2	2	0	2	0	2	0	2	2	0	0	2	0	2	2	0	0	0	0	0	2	0	2	2	2	0	0	0	0	2	2	0	0	2	0	0
morex_contig_82071:619	morex_contig_82071	619	2	58.0524	2	57.763	C	A	alt	0	2	2	0	2	2	0	2	0	2	0	2	2	0	0	2	0	2	2	0	0	0	0	0	2	0	2	2	2	0	0	0	0	2	2	0	0	2	0	0
morex_contig_9510:5661	morex_contig_9510	5661	2	58.0524	2	57.763	T	C	alt	0	2	2	0	2	2	0	2	1	2	0	2	2	0	0	2	0	2	2	0	0	0	0	0	2	0	2	2	2	0	0	0	0	2	2	0	0	2	0	0
morex_contig_1038032:158	morex_contig_1038032	158			2	58.244	G	A	alt	0	2	2	0	2	2	0	2	0	2	0	2	2	0	0	2	0	2	2	0	0	0	2	0	2	0	2	2	2	0	0	0	0	2	2	0	0	2	0	0
morex_contig_118650:1878	morex_contig_118650	1878	2	58.6402	2	58.244	T	C	alt	0	2	2	0	2	2	0	2	1	2	0	2	2	0	0	2	0	2	2	0	0	0	2	0	2	0	2	2	2	0	0	0	0	2	2	0	0	2	0	0
morex_contig_137798:1291	morex_contig_137798	1291	2	59.4193	2	58.244	C	T	alt	0	2		0	2	2	0	2	0	2	0		2	0	0	2	0	2	2	0	0	0	2	0	2	0	2	2	2	0	0	0	0	2	2	0	0	2	0	0
morex_contig_1562751:9794	morex_contig_1562751	9794	2	57.8612	2	58.244	C	G	alt	0	2	2	0	2	2	0	2	0	2	0	2	2	0	0	2	0	2	2	0	0	0	2	0	2	0	2	2	2	0	0	0	0	2	2	0	0	2	0	0
morex_contig_1566026:7170	morex_contig_1566026	7170	2	54.2493	2	58.244	A	G	alt	0	2	2	0	2	2	0	2	0	2	0	2	2	0	1		0	2	2	0	0	0	2	0	2	0	2	2	2	0	0	0	0	2	2	0			0
morex_contig_1571376:3236	morex_contig_1571376	3236	2	58.0524	2	58.244	C	T	alt	0	2	2	0	2	2	0	2	0	2	0	2	2	0	0	2	0	2	2	0	0	0	2	0	2	0	2	2	2	0	0	0	0	2	2	0	0	2	0	0
morex_contig_1572360:725	morex_contig_1572360	725	2	58.0524	2	58.244	C	T	alt	0	2	2	0	2	2	0	2	0	2	0	2	2	0	0	2	0	2	2	0	0	0	2	0	2	0	2	2	2	0	0	0	0	2	2	0	0	2	0	0
morex_contig_1572800:751	morex_contig_1572800	751	2	57.4363	2	58.244	T	G	alt	0	2		0	2	2	0	2	0	2	1	2	2	0	0	2	0	2	2	0	0	0	2	0	2	0	2	2	2	0	0	1	0	2	2	0	0	2	0	0
morex_contig_1575246:926	morex_contig_1575246	926	2	58.0028	2	58.244	G	C	alt	0	2	2		2	2	0	2	0	2	0	2	2	0	0	2	0	2	2	0	0	0	2	0	2	0	2	2	2	0	0	1	0	2	2	0			0	0
morex_contig_1576379:2173	morex_contig_1576379	2173	2	55.6303	2	58.244	T	G	alt	0	2	2	0	2	2	0	2	0	2	0	2	2	0	0	2	0	2	2	0	0	0	2	0	2	0	2	2	2	0	0	0	0	2	2	0	0	2	0	0
morex_contig_1595931:2868	morex_contig_1595931	2868	2	57.7904	2	58.244	T	C	alt	0	2	2	0	2	2	0	2	1	2	0	2	2	0	0	2	0	2	2	0	0	0	2	0	2	0	2	2	2	0	0	0	0	2		0	0	2	0	0
morex_contig_1607232:1474	morex_contig_1607232	1474	2	58.0028	2	58.244	A	C	alt	0	2	2		2	2	0	2	1	2	0		2	0	0	2		2	2	0	0	0	2	0	2		2	2	2	0	0	0	0	2	2	0	0	2	0	0
morex_contig_1655524:1750	morex_contig_1655524	1750	2	58.0524	2	58.244	C	T	alt	0	2	2		2	2	0	2	0	2	0	2	2	0	0	2	0	2	2	0	0	0	2	0	2	0	2	2	2	0	0	0	0	2	2	0	0	2	0	0
morex_contig_2170049:1166	morex_contig_2170049	1166	2	57.0113	2	58.244	A	G	alt	0	2	2	0	2	2	0	2	0	2	0	2	2	0	0	2	0	2	2	0	0	0	2	0	2	0	2	2	2	0	0	0	0	2	2	0	0	2	0	0
morex_contig_2548904:3424	morex_contig_2548904	3424	2	57.153	2	58.244	A	T	alt	0	2	2	0	2	2	0	2	1	2	0	2	2	0	0	2	0	2	2	0	0	0	2	0	2	0	2	2	2	0	0	0	0	2	2	0	0	2	0	0
morex_contig_2594124:105	morex_contig_2594124	105	2	58.0028	2	58.244	T	C	alt	0	2	2	0	2	2	0	2	0	2	0	2	2	0	0	2	0	2	2	0	0	0	2	0	2	0	2	2	2	0	0	0	0	2	2	0	0	2	0	0
morex_contig_344540:347	morex_contig_344540	347	2	58.7819	2	58.244	C	T	alt	0	2	2	0	2	2	0	2	0	2	0	2	2	0	0	2	0	2	2	0	0		2	0	2	0		2	2	0	0	0	0	2	2	0	0	2	0	0
morex_contig_368132:1476	morex_contig_368132	1476	2	57.0113	2	58.244	G	A	alt	0	2	2	0	2	2	0	2	0	2	0	2	2	0	0	2	0	2	2	0	0	0	2	0	2	0	2	2	2	0	0	0	0	2	2	0	0	2	0	0
morex_contig_37608:5621	morex_contig_37608	5621	2	57.8612	2	58.244	C	A	alt	0	2	2	0	2	2	0	2	0	2	0	2	2	0	0	2	0	2	2	0	0	0	2	0	2	0	2	2	2	0	0	0	0	2	2	0	0	2	0	0
morex_contig_37958:1065	morex_contig_37958	1065	2	58.0524	2	58.244	T	C	alt	0	2	2	0	2	2	0	2	0	2	0	2	2	0	0	2	0	2	2	0	0	0	2	0	2	0	2	2	2	0	0	0	0	2	2	0	0	2	0	0
morex_contig_41526:3741	morex_contig_41526	3741	2	58.0524	2	58.244	A	C	alt	0	2	2	0	2	2	0	2	1	1	0	2	2	0	0	2	0	2	2	0	0	0	2	0	2	0	2	2	2		0	0	0	2	2	0		2	0	0
morex_contig_41665:8552	morex_contig_41665	8552	2	58.0524	2	58.244	T	C	alt	0	2	2	0	2	2	0	2	0	2	0	2	2	0	0	2	0	2	2	0	0	0	2	0	2	0	2	2	2	0	0	0	0	2	2	0	0	2	0	0
morex_contig_45121:8632	morex_contig_45121	8632	2	58.0028	2	58.244	C	T	alt	0	2	2	0	2	2	0	2	1	2	0	2	2	0	0	2	0	2	2	0	0	0	2	0	2	0	2	2	2	0	0	0	0	2	2	0	0	2	0	0
morex_contig_46730:4179	morex_contig_46730	4179	2	58.0737	2	58.244	T	C	alt	0	2	2	0	2	2	0	2	1	2	0	2	2	0	0	2	0	2	2	0	0	0	2	0	2	0	2	2	2	0	0	0	0	2	2	0	0	2	0	0
morex_contig_52214:460	morex_contig_52214	460	2	57.5779	2	58.244	T	C	alt	0	2	2	0	2	2	0	2	0	2	0	2	2	0	0	2	0	2	2	0	0	0	2	0	2	0	2	2	2	0	0	0	0	2	2	0	0	2	0	0
morex_contig_53003:1758	morex_contig_53003	1758	2	56.5156	2	58.244	T	C	alt	0	2	2	0	2	2	0	2		2	0	2	2	0	0	2	0	2	2	0	0	0	2	0	2	0	2	2	2	0	0	0	0	2	2		0	2	0	0
morex_contig_54880:3512	morex_contig_54880	3512			2	58.244	G	C	alt	0	2	2	0	2	2	0	2	0	2	0	2	2	0	0	2	0	2	2	0	0	0	2	0		0	2	2	2	0	0	0	0	2	2	0	0	2	0	0
morex_contig_56790:1595	morex_contig_56790	1595	2	57.153	2	58.244	A	G	alt	0	2		0	2	2	0	2	0	2	0	2	2	0	0	2	0	2	2	0	0	0	2	0	2	0	2	2	2	0	0	0	0	2	2	0	0	2	0	0
morex_contig_64006:2664	morex_contig_64006	2664	2	57.0822	2	58.244	T	C	alt	0	2	2	0	2	2	0	2	0	2	0	2	2	0	0	2	0	2	2	0	0	0	2	0	2	0	2	2	2	0	0	0	0	2	2	0	0	2	0	0
morex_contig_66713:411	morex_contig_66713	411	2	58.0524	2	58.244	C	T	alt	0	2	2	0	2	2	0	2	0	2	0	2	2	0	0	2	0	2	2	0	0	0	2	0	2	0	2	2	2	0	0	0	0	2	2	0	0	2	0	0
morex_contig_121628:1279	morex_contig_121628	1279	2	57.0113	2	58.729	G	C	alt	0	2		0	2	2	0	2	0	2	0	2	2	0	0	2	0	2	2	0	0	0	2	0	2	0	2	2	2	0	0	0	0	2	2	0	0	2	0	0
morex_contig_1515320:65	morex_contig_1515320	65			2	58.729	G	A	alt	0	2	2	0	2	2	0	2	0	2	0	2	2	0	0	2	0	2	2	0	0	0	2	0	2	0	2	2	2	0	0	0	0	2	2	1	0	2	0	0
morex_contig_1558471:2130	morex_contig_1558471	2130	2	56.5156	2	58.729	G	T	alt	0	2	2	0	2	2	0	2	0	2	0	2	2	0	0	2	0	2	2	0	0	0	2	0	2	0	2	2	2	0	0	0	0	2		0	0	2	0	0
morex_contig_1564683:590	morex_contig_1564683	590	2	58.7819	2	58.729	G	T	alt	0	2	1	0	2	2	0	2	0	2	0	2	2	0	0	2	0	2	2	0	0	0	2	0	2	0	2	2	2	0	0	0	0	2	2	0	0	2	0	0
morex_contig_1569366:375	morex_contig_1569366	375	2	59.0652	2	58.729	A	G	alt	0	2	2		2	2	0	2	0	2	0	2	2	0	0	2	0	2	2	0	0	0	2	0	2	0	2	2	2	0	0	0	0	2	2	0	0	2	0	0
morex_contig_1571918:1825	morex_contig_1571918	1825	2	58.7819	2	58.729	T	C	alt	0	2	2	0	2	2	0		0	2	0	2	2	0	0	2	0	2	2	0	0	0	2	0	2	0	2		2	0	0	0	0	2	2	0	0	2	0	0
morex_contig_1573277:1699	morex_contig_1573277	1699	2	57.7195	2	58.729	C	T	alt	0	2	2	0	2	2	0	2	0	2	0	2	2	0	0	2	0	2	2	0	0	0		0	2	0	2	2	2	0	0	0	0	2	2	0	0	2	0	0
morex_contig_1579072:501	morex_contig_1579072	501	2	57.4363	2	58.729	A	C	alt	0	2	2	0	2	2	0	2	0		0	2	2	0	0	2	0	2	2	0	0	0	2	0	2	0	2		2	0	0	0	0	2	2	0	0	2	0	0
morex_contig_168199:824	morex_contig_168199	824	2	57.4363	2	58.729	A	G	alt	0	2	2	0	2	2	0	2	0	2	0		2	0	0	2	0		2	0	0	0	2	0	2	0		2	2	0	0	0	0	2	2	0	0	2	0	0
morex_contig_2553967:427	morex_contig_2553967	427	2	58.6402	2	58.729	G	T	alt	0	2	2	0	2	2	0	2	0	2	0	2	2	0	0	2	0	2	2	0	0	0	2	0	2	0	2	2	2	0	0	0	0	2	2	0	0	2	0	0
morex_contig_38812:9341	morex_contig_38812	9341	2	57.4363	2	58.729	C	T	alt	0	2	2	0	2	1	0	2	0	2	0	2	2		0	2	0	2	2		0	0	2	0	2	0	2	2	2	0	0	0		2	2	0	0	2	0	0
morex_contig_41888:6995	morex_contig_41888	6995	2	58.0028	2	58.729	A	G	alt	0	2	2	0	2	2	0	2	0	2	0	2	2	0	0	2	0	2	2	0	0	0	2	0	2	0	2	2	2	0	0	0	0	2	2	0	1	2	0	0
morex_contig_49702:2935	morex_contig_49702	2935	2	57.8612	2	58.729	T	G	alt	0	2	2	0	2	2	0	2	0	2	0	2	2	0	0	2	0	2	2	0	0	0	2	0	2	0	2	2	2	0	0	0	0	2	2	0	0	2	0	0
morex_contig_58439:1253	morex_contig_58439	1253	2	56.728	2	58.729	A	T	alt	0	2	2	0	2	2	0	2		2	0	2	2	0	0	2	0	2	2	0	0	0	2	0	2	0	2	2	2	0	0	0	0	2	2	0	0	2	0	0
morex_contig_6086:2816	morex_contig_6086	2816	2	57.8612	2	58.729	A	G	alt	0	2	2	0	2	2	0	2	0	2	0	2	2	0	0	2	0	2	2	0	0	0	2	0	2	0	2	2	2	0	0	0	0	2	2	0	0	2	0	0
morex_contig_62147:6258	morex_contig_62147	6258	2	58.0028	2	58.729	A	G	alt	0	2	2	0	2	2	0	2	0	2	0		2	0	0	2	0	2	2	0	0	0	2	0	2	0	2	2	2	0	0	0	0	2	2	0	0	2	0	0
morex_contig_63323:843	morex_contig_63323	843	2	58.0737	2	58.729	C	T	alt	0	2	2	0	2	2	0	2	0	2	0	2	2	0	0	2	0	2	2	0	0	0	2	0	2	0	2	2	2	0	0	0	0	2	2	0	0	2	0	0
morex_contig_65098:1100	morex_contig_65098	1100	2	57.0822	2	58.729	C	T	alt	0	2	2	0	2	2	0	2	0	2	0	2	2	0	0	2	0	2	2	0	0	0	2	0	2	0	2	2	2	0	0	0	0	2	2	0	0	2	0	0
morex_contig_71925:9198	morex_contig_71925	9198	2	57.8612	2	58.729	G	A	alt	0	2	2	0	2	2	0	2	0	2	0		2	0	0	2	0	2	2	0	0	0	2	0	2	0	2	2	2	0	0	0	0	2	2	0	0	2	0	0
morex_contig_93403:7964	morex_contig_93403	7964	2	56.5156	2	58.729	C	T	alt	0	2		0	2	2	0	2	0	2	0	2	2	0	0	2	0	2	2	0	0	0	2	0	2	0	2	2	2	0	0	0	0	2	2	0	0	2	0	0
morex_contig_130981:2272	morex_contig_130981	2272	2	58.7819	2	59.201	C	G	alt	0	2	2	0		2	0	2	0	2	0	2	2	0	0	2	0	2	2	0	0	0	2	0	2	0	2	2	2	0	0	0	0	2	2	0	0	2	0	0
morex_contig_359092:2124	morex_contig_359092	2124	2	58.0737	2	59.201	C	T	alt	0	2	2	0	2	2	0	2	0	2	0	2	2	0	0	2	0	2	2	0	0	0	2	0	2	0	2	2	2	0	0	0	0	2	2	0	0	2	0	0
morex_contig_45494:2657	morex_contig_45494	2657	2	58.7819	2	59.201	C	T	alt	0	2	2	0	2	2	0	2	0	2	0	2	2	0	0	2	0	2	2	0	0	0	2	0	2	0	2	2	2	0	0	0	0	2	2	0	0	2	0	0
morex_contig_138527:135	morex_contig_138527	135	2	58.6402	2	59.682	A	C	alt	0	2	2	0	2		0	2	0	2	0	2	2	0	0		0	2	2	0	0	0	2	0	2	0		2	2	0	0	0	0		2	0	0	2	0	0
morex_contig_138694:3438	morex_contig_138694	3438	2	58.7819	2	59.682	C	G	alt	0	2	2	0	2	2	0	2	0	2	0	2	2	0	0	2	0	2	2	0	0	0	2	0	2	0	2	2	2	0	0	0	0		2	0	0	2	0	0
morex_contig_188760:981	morex_contig_188760	981			2	59.682	A	G	alt	0	2	2		2	2	0	2	0	2	0	2	2		1	2	0	2	2			0	2	0	2	0	2	2	2	0	0	0	0	2	2	0	0	2	0	0
morex_contig_2551864:1382	morex_contig_2551864	1382	2	58.9235	2	59.682	C	T	alt	0	2	2	0	2	2	0	2	0	2	0	2	2	0	0	2	0	2	2	0	0	0	2	0	2	0	2	2	2	0	0	0	0	2	2	0	0	2	0	0
morex_contig_37498:3107	morex_contig_37498	3107	2	58.0737	2	59.682	C	A	alt	0	2	2	0	2	2	0	2	0	2	0	2	2	0	0	2	0	2	2	0	0	0	2	0	2	0	2	2	2	0		0	0	2	2	0	0	2	0	0
morex_contig_39214:12344	morex_contig_39214	12344	2	58.6402	2	59.682	A	G	alt	0	2	2	0	2	2	0	2	0	2	0	2	2	0	0	2	0	2	2	0	0	0	2	0	2	0	2	2	2	0	0	0	0	2	2		0	2		0
morex_contig_50108:3965	morex_contig_50108	3965	2	58.0737	2	59.682	T	G	alt	0	2		0	2	2	0	2	0	2	0	2	2	0	0	2	0	2	2	0	0	0	2	0	2	0	2	2	2	0	0	0	0	2	2	0	0	2	0	0
morex_contig_76980:277	morex_contig_76980	277	2	58.6402	2	59.682	A	G	alt	0	2	2	0	2	2	0	2		2	0	2	2	0	0	2	0	2	2	0	0	0	2	0	2	0	2	2	2	0	0	0	0	2	2	0	0	2	0	0
morex_contig_86404:3677	morex_contig_86404	3677	2	58.0382	2	59.682	G	T	alt	0	2	2	0	2	2	0	2	0	2	0	2	2	0	0	2	0	2	2	0	0	0	2	0	2	0	2	2	2	0	0	0	0	2	2	0	0	2	0	0
morex_contig_100799:3836	morex_contig_100799	3836	2	58.0737	2	60.187	G	A	alt	0	2	2		2	2	0	2		2	0	2	2	0	0	2	0	2	2	0	0	0	2	0		0	2		2	0	0	0	0	2	2	0	0	2	0	0
morex_contig_122246:6660	morex_contig_122246	6660	2	58.7819	2	60.187	T	A	ref	0	2	2	0	2	2	0	2	0	2	0	2	2	0	0	2	0	2	2	0	0	0	2	0		0	2	2	2	0	0	0	0	2	2	0	0	2	0	0
morex_contig_135469:4031	morex_contig_135469	4031	2	58.711	2	60.187	C	T	ref	0	2	2	0	2	2	0	2	0	2	0	2	2	0	0	2	0	2	2	0	0	0	2	0	2	0	2	2	2	0	0	0	0	2	2	0	0	2	0	0
morex_contig_136944:3811	morex_contig_136944	3811	2	57.7195	2	60.187	A	G	ref	0	2	2	0	2	2	0	2	1	2	0	2	2		0		0	2	2	0	0	0	2	0	2	0	2	2	2	0	0	0	0	2	2	0	0	2	0	0
morex_contig_139183:2635	morex_contig_139183	2635	2	57.0822	2	60.187	C	G	alt	0	2	2	0	2	2	0	2	0	2	0	2	2	0	0	2	0	2	2	0	0	0	2	0	2	0	2	2	2	0	0	0	0	2	2	0	0	2	0	0
morex_contig_140538:6320	morex_contig_140538	6320	2	58.9235	2	60.187	T	G	alt	0	2	2	0	2	2	0	2	0	2	0	2	2	0	0	2	0	2	2	0	0	0	2	0	2	0	2	2	2	0	0	0	0	2	2	0	0	2	0	0
morex_contig_140674:2779	morex_contig_140674	2779	2	59.0652	2	60.187	G	A	ref	0	2	2	0	2	2	0	2	1	2	0	2	2	0	0	2	0	2	2	0	0	0	2	0	2	0	2	2	2	0	0	0	0	2	2	0	0	2	0	0
morex_contig_1558634:536	morex_contig_1558634	536	2	58.711	2	60.187	C	T	alt	0	2	2	0	2	2	0	2	0	2	0	2	2	0	0	2	0	2	2	0	0	0	2	0	2	0	2	2	2	0	0	0	0	2	2	0	0	2	0	0
morex_contig_1562182:2822	morex_contig_1562182	2822	2	59.5609	2	60.187	T	G	ref	0	2	2	0	2	2	0	2	0		0	2	2	0	0		0	2	2	0	0	0	2	0	2		2	2	2	0	0	0	0		2	0	0	2	0	0
morex_contig_1564635:295	morex_contig_1564635	295	2	58.7819	2	60.187	C	G	ref	0	2	2	0	2	2	0	2	0	2	0	2	2	0	0	2	0	2	2	0	0	0	2	0	2	0	2	2	2	0	0	0	0	2	2	0	0	2	0	0
morex_contig_1564733:4567	morex_contig_1564733	4567	2	58.0524	2	60.187	A	G	ref	0	2		0	2	2	0	2	0	2	0	2	2	0	0	2	0	2	2	0	0	0	2	0	2	0	2	2	2	0	0	0	0	2	2	0	0	2	0	0
morex_contig_1565617:2075	morex_contig_1565617	2075	2	58.0524	2	60.187	A	G	ref	0	2	2	0	2	2	0	2	0	2	0	2	2	0	0	2	0	2	2	0	0	0	2	0	2	0	2	2	2	0	0	0	0	2	2	0	0	2	0	0
morex_contig_1567537:836	morex_contig_1567537	836	2	58.6402	2	60.187	T	G	alt	0	2	2	0	2	2	0	2	0	2	0	2	2	0	0	2	0	2	2	0	0	0	2	0	2	0	2	2		0	0	0	0	2	2	0	0	2	0	0
morex_contig_1574225:595	morex_contig_1574225	595	2	58.7819	2	60.187	C	T	alt	0	2	2	0	2	2	0	2	0	2	0	2	2	0	0	2	0	2	2	0	0	0	2	0	2	0	2	2	2	0	0	0	0	2	2	0	0	2	0	0
morex_contig_1578556:551	morex_contig_1578556	551	2	59.4193	2	60.187	G	A	ref	0	2	2	0	2	2	0	2		2	0	2	2	0	0	2	0	2	2	0	0	0	2	0	2	0	2	2	2	0	0	0	0	2	2	0	0	2	0	0
morex_contig_1586005:3404	morex_contig_1586005	3404	2	58.0524	2	60.187	A	G	ref	0	2	2	0	2	2	0	2	0	2	0	2	2	0	0	2	0	2	2	0	0	0	2	0	2	0	2	2		0	0	0	0	2	2	0	0	2	0	0
morex_contig_164559:4077	morex_contig_164559	4077	2	58.0028	2	60.187	C	G	alt	0	2	2	0	2	2	0	2	0	2	0	2	2	0	0	2	0		2	0	0	0	2	0	2	0	2	2	2	0	0	0	0		2	0	0	2	0	0
morex_contig_169996:2995	morex_contig_169996	2995	2	58.0524	2	60.187	T	C	ref	0	2	2	0	2	2	0	2	0	2	0	2	2	0	0	2	0	2	2	0	0	0	2	0	2	0	2	2	2	0	0	0	0	2	2	0	0	2	0	0
morex_contig_193306:1147	morex_contig_193306	1147	2	58.7819	2	60.187	G	C	alt	0	2	2	0	2	2	0	2	0	2	0	2	2	0	0	2	0	2	2	0	0	0	2	0	2	0	2	2	2	0	0	0	0	2	2		0	2
morex_contig_199768:265	morex_contig_199768	265	2	59.0652	2	60.187	A	G	alt	0	2	2	0	2	2	0	2	0	2	0	2	2	0	0	2	0	2	2	0	0	0	2	0	2	0	2	2	2	0	0	0	0	2	2	0	0	2	0	0
morex_contig_2577954:777	morex_contig_2577954	777	2	58.9235	2	60.187	A	T	alt	0	2	2	0	2	2	0	2	1	2		2	2	0	0	2	0	2	2	0	0	0	2	0	2	0	2	2	2	0	0	0	0	2	2	0	0	2	0	0
morex_contig_355880:6151	morex_contig_355880	6151	2	58.7819	2	60.187	C	T	alt	0	2	2	0	2	2	0	2	0	2	0	2	2	0	0	2	0	2	2	0	0	0	2	0	2	0	2	2	2	0	0	0	0	2	2	0	0	2	0	0
morex_contig_38575:2239	morex_contig_38575	2239	2	58.0524	2	60.187	G	A	ref	0	2	2	0	2	2	0	2	0	2	0	2	2	0	0	2	0	2	2	0	0	0	2	0	2	0	2	2	2	0	0	0	0	2	2	0	0	2	0	0
morex_contig_45621:2119	morex_contig_45621	2119	2	58.0737	2	60.187	G	A	alt	0	2	2	0	2	2	0	2		2	0	2	2	0	0	2	0	2	2	0	0	0	2	0	2	0	2	2	2	0	0	0	0	2		0	0	2	0	0
morex_contig_45902:13046	morex_contig_45902	13046	2	58.9235	2	60.187	G	A	alt	0	2	2	0	2	2	0	2	0	2	0	2	2	0	0	2	0	2	2	0	0	0	2	0	2	0	2	2	2	0	0	0	0	2	2	0	0	2	0	0
morex_contig_56852:3610	morex_contig_56852	3610	2	58.0524	2	60.187	A	G	ref	0	2	2	0	2	2	0	2	0	2	0			0	0		0	2	2	0	0	0	2	0	2	0	2	2	2	0	0	0	0		2	0	0	2	0	0
morex_contig_5761:2351	morex_contig_5761	2351	2	58.0524	2	60.187	C	T	ref	0	2	2	0	2	2	0	2	0	2	0	2	2	0	0	2	0	2	2	0	0	0	2	0	2	0	2	2	2	0	0	0	0	2	2	0	0	2	0	0
morex_contig_58107:2060	morex_contig_58107	2060	2	57.0822	2	60.187	A	T	ref	0	2	2	0	2	2	0	2	0	2	0	2	2	0	0	2	0	2	2	0	0	0	2	0	2	0	2	2	2	0	0	0	0	2	2	0	0	2	0	0
morex_contig_58659:670	morex_contig_58659	670	2	58.9235	2	60.187	T	G	ref	0	2		0		2	0	2	1		0	2	2	0	0	2	0	2	2	0	0	0	2	0		0	2	2	2	0	0	0	0	2	2	0	0		0	0
morex_contig_68118:1838	morex_contig_68118	1838	2	58.6402	2	60.187	C	T	ref	0	2	2	0	2	2	0	2	0	2	0	2		0	0	2	0	2	2	0	0	0	2	0		0	2	2	2	0	0		0		2	0	0	2	0	0
morex_contig_71263:2387	morex_contig_71263	2387	2	58.0524	2	60.187	G	A	ref	0	2	2	0	2	2	0	2	0	2	0	2	2	0	0	2	0	2	2	0	0	0	2	0	2	0	2	2	2	0	0	0	0	2	2	0	0	2	0	0
morex_contig_85117:551	morex_contig_85117	551	2	59.0652	2	60.187	C	T	ref	0	2	2	0	2	2	0	2	1	2	0	2	2	0	0	2	0	2	2	0	0	0	2	0	2	0	2	2	2	0	0	0	0	2	2	0	0	2	0	0
morex_contig_88107:6952	morex_contig_88107	6952	2	57.153	2	60.187	G	C	alt	0	2	2	0	2	2	0	2	0	2	0	2	2	0	0	2	0	2	2	0	0	0	2	0	2	0	2	2	2	0	0	0	0	2	2	0	0	2	0	0
morex_contig_96093:4531	morex_contig_96093	4531	2	58.0524	2	60.187	T	C	ref	0	2	2	0	2	2	0	2	0	2	0	2	2	0	0	2	0	2	2	0	0	0	2	0	2	0	2	2	2	0	0	0	0	2	2		0	2		0
morex_contig_137320:4720	morex_contig_137320	4720	2	59.5609	2	60.731	A	G	ref	0	2	2	0	2	2	0	2	0	2	0	2	2	0	0		0	2	2	0	0	0	2	0	2	0		2	2	0	0	0	0		2	0	0	2	0	0
morex_contig_2057067:302	morex_contig_2057067	302			2	60.731	C	T	alt	0	2	2	0	2	2	0	2	0	2	0	2	2	0	0	2	0	2	2	0	0	0	2	0	2	0	2	2	2	0	0	0	0	2	2	0	0	2	0	0
morex_contig_2551224:2385	morex_contig_2551224	2385			2	60.731	A	C	ref	0	2	2	0	2	2	0	2	0	2	0	2	2	0	0	2	0	2	2	0	0	0	2	0	2	0	2	2	2	0	0	0	0	2	2	0	0	2	0	0
morex_contig_42955:4178	morex_contig_42955	4178	2	59.7025	2	60.731	C	G	ref	0	2	2	0	2	2	0	2	0	2	0	2	2	0	0	2	0	2	2	0	0	0	2	0	2	0	2	2	2	0	0	0	0	2	2	0	0	2	0	0
morex_contig_51720:1545	morex_contig_51720	1545	2	58.0382	2	60.731	A	G	ref	0	2	2	0	2	2	0	2	0	2	0	2	2	0	0	2	0	2	2	0	0	0	2	0	2	0	2	2	2	0	0	0	0	2	2	0	0	2	0	0
morex_contig_1101815:135	morex_contig_1101815	135			2	61.246	T	C	ref	0	2		0	2	2	0	2	0	2	0		2	0	0	2	0	2	2	2	0	0	2	0	2	0	2	2		0		0	0	2	2	0	0	2	0	0
morex_contig_117017:1541	morex_contig_117017	1541	2	59.5609	2	61.246	G	A	ref	0	2	2	0	2	2	0	2	0	2	0	2	2	0	0	2	0	2	2	2	0	0	2	0	2	0	2	2	2	0	0	0	0	2	2	0	0	2	0	0
morex_contig_133120:2613	morex_contig_133120	2613	2	58.711	2	61.246	A	T	ref	0	2	2	0	2	2	0	2	0	2	0	2	2	0	0	2	0	2	2	2	0	0	2	0	2	0	2	2	2	0	0	0	0	2	2	0	0	2	0	0
morex_contig_136129:2944	morex_contig_136129	2944	2	59.5609	2	61.246	T	C	ref	0	2	2	0	2	2	0	2	0	2	0	2	2	0	0	2	0	2	2	2	0	0	2	0	2	0	2	2	2	0	0	0	0	2	2	0	0	2	0	0
morex_contig_136256:11672	morex_contig_136256	11672	2	57.7904	2	61.246	G	A	ref	0	2	2	0	2	2	0	2	0	2	0	2	2	0	0	2	0	2	2	2	0	0	2	0	2	0	2	2	2	0	0	0	0	2	2	0	0	2	0	0
morex_contig_140023:753	morex_contig_140023	753	2	58.3569	2	61.246	G	A	ref	0	2	2	0	2	2	0	2	1	2	0	2	2	0	0	2	0	2	2	2	0	0	2	0	2	0	2	2	2	0	0	0	0	2	2	0	0	2	0	0
morex_contig_140175:1425	morex_contig_140175	1425	2	58.0524	2	61.246	C	T	ref	0	2	2	0	2	2	0	2	0	2	0	2	2	0	0	2	0	2	2	2	0	0	2	0	2	0	2	2	2	0	0	0	0	2	2	0	0	2	0	0
morex_contig_143475:1805	morex_contig_143475	1805	2	58.9235	2	61.246	A	T	ref	0	2	2	0	2	2	0	2	0	2	0	2	2	0	0	2	0	2	2	2	0	0	2	0	2	0	2	2	2	0	0	0	0	2	2	0	0	2	0	0
morex_contig_1558094:11932	morex_contig_1558094	11932	2	58.6402	2	61.246	T	C	ref	0	2	2	0	2	2	0	2	0	2	0	2	2	0	0	2	0	2	2	2	0	0	2	0	2	0	2	2	2	0	0	0	0	2	2	0	0	2	0	0
morex_contig_1561034:4822	morex_contig_1561034	4822	2	58.3569	2	61.246	T	C	ref	0	2	2	0	2	2	0	2	0	2	0	2	2	0	0	2	0	2	2	2	0	0	2	0	2	0	2	2	2	0		0	0	2	2	0	0	2	0	0
morex_contig_1562137:2116	morex_contig_1562137	2116	2	58.0524	2	61.246	G	A	ref	0	2	2	0	2	2	0	2		2	0	2	2	0	0	2	0	2	2	2	0	0	2	0	2	0	2	2	2	0	0	0	0	2	2	0	0	2	0	0
morex_contig_1563024:4142	morex_contig_1563024	4142	2	58.0524	2	61.246	G	C	ref	0	2	2	0	2	2	0	2	0	2	0		2	0	0	2	0	2	2	2	0	0	2	0	2	0	2	2	2	0	0	0	0	2	2	0	0	2	0	0
morex_contig_1563335:1225	morex_contig_1563335	1225	2	58.3569	2	61.246	C	A	ref	0	2	2	0	2	2	0	2	0	2	0	2	2	0	0	2	0	2	2	2	0	0	2	0	2	0	2	2	2	0	0	0	0	2	2	0	0	2	0	0
morex_contig_1566583:3641	morex_contig_1566583	3641	2	59.5609	2	61.246	T	C	ref	0	2	2	0	2	2	0	2	0	2	0	2	2	0	0	2	0	2	2	2	0	0	2	0	2	0	2	2	2	0	0	0	0	2	2	0	0	2	0	0
morex_contig_157055:1523	morex_contig_157055	1523	2	58.0524	2	61.246	T	C	ref	0	2	2	0	2	2	0	2	0	2	0	2	2	0	0	2	0	2	2	2	0	0	2	0	2	0	2	2	2	0	0	0	0	2	2	0	0	2	0	0
morex_contig_1572837:6482	morex_contig_1572837	6482	2	58.0524	2	61.246	A	G	ref	0	2	2	0	2	2	0	2	1	1	0	2	2	0	0	2	0	2	2	2	0	0	2	0	2	0	2	2	2	0	0	0	0	2	2	0	0	2	0	0
morex_contig_1573175:2613	morex_contig_1573175	2613	2	58.6402	2	61.246	G	C	alt	0	2	2	0	2	2	0	2	0		0	2	2	0	0	2	0	2	2	2	0	0	2	0	2	0	2		2	0	0	0	0	2	2	0	0	2	0	0
morex_contig_1578502:2747	morex_contig_1578502	2747	2	57.7904	2	61.246	G	A	ref	0	2	2	0	2	2	0	2	0	2	0	2	2	0	0	2	0	2	2	2	0	0	2	0	2	0	2	2	2	0	0	0	0	2	2	0	0	2	0	0
morex_contig_168:2661	morex_contig_168	2661	2	58.0524	2	61.246	T	C	ref	0	2	2	0	2	2	0	2	0	2	0	2	2	0	0	2	0	2	2	2	0	0	2	0	2	0	2	2	2	0	0	0	0	2	2	0	0	2	0	0
morex_contig_2546699:8983	morex_contig_2546699	8983	2	59.4901	2	61.246	T	G	ref	0	2	2	0	2	2	0	2	0	2	0	2	2	0	0	2	0	2	2	2	0	0	2	0	2	0	2	2	2	0	0	0	0	2	2	0	0	2	0	0
morex_contig_2547692:632	morex_contig_2547692	632	2	58.0524	2	61.246	C	T	ref	0	2	2	0	2	2	0	2	0	2	0	2	2	0	0	2	0	2	2	2	0	0	2	0	2	0	2	2	2	0	0	0	0	2	2	0	0	2	0	0
morex_contig_2550511:3896	morex_contig_2550511	3896	2	58.3569	2	61.246	A	C	ref	0	2	2	0	2	2	0		1	2	0	2	2	0	0	2	0	2	2	2	0	0	2	0		0		2	2	0	0	0	0	2	2	0	0	2	0	0
morex_contig_2555714:704	morex_contig_2555714	704	2	56.3031	2	61.246	T	C	ref	0	2	2	0	2	2	0	2	0	2	0	2	2	0	0	2	0	2	2	2	0	0	2	0	2	0	2	2	2	0	0	0	0	2	2	0	0	2	0	0
morex_contig_2567192:686	morex_contig_2567192	686	2	58.0524	2	61.246	T	A	ref	0	2	2	0	2	2	0	2	1	2	0	2	2	0	0	2	0	2	2	2	0	0	2	0	2	0	2	2	2	0	0	0	0	2	2	0	0	2	0	0
morex_contig_365186:8377	morex_contig_365186	8377	2	58.9235	2	61.246	C	T	ref	0	2	2	0	2	2	0	2	0	2	0	2	2	0	0	2	0	2	2	2	0	0	2	0	2	0	2	2	2	0	0	0	0	2	2	0	0	2	0	0
morex_contig_367556:2798	morex_contig_367556	2798	2	58.0524	2	61.246	T	G	ref	0	2	2	0	2	2	0	2	0	2	0	2	2	0	0	2	0	2	2	2	0	0	2	0	2	0	2	2	2	0	0	0	0	2	2	0	0	2	0	0
morex_contig_39034:3917	morex_contig_39034	3917	2	58.9235	2	61.246	C	T	ref	0	2	2	0	2	2	0	2	0	2	0	2	2	0	0	2	0	2	2	2	0	0	2	0	2	0	2	2	2	0	0	0	0	2	2	0	0	2	0
morex_contig_39927:3280	morex_contig_39927	3280	2	58.9235	2	61.246	G	A	ref	0	2	2	0	2	2	0	2	0	2	0	2	2	0	0	2	0	2	2	2	0	0	2	0	2	0	2	2	2	0	0	0	0	2	2	0	0	2	0	0
morex_contig_39983:5183	morex_contig_39983	5183	2	58.7819	2	61.246	T	C	ref	0	2	2	0	2	2	0	2	0	1	0	2	2	0	0	2	0	2	2	2	0	0	2	0	2	0	2	2	2	0	0	0	0	2	2	0	0	2	0	0
morex_contig_40171:7408	morex_contig_40171	7408	2	58.0524	2	61.246	G	A	ref	0	2	2	0	2	2	0	2	0	2	0	2	2	0	0	2	0	2	2	2	0	0	2	0	2	0	2	2	2	0	0	0	0	2	2	0	0	2	0	0
morex_contig_41116:3204	morex_contig_41116	3204	2	57.0113	2	61.246	A	G	ref	0	2	2	0	2	2	0	2	1	2	0	2	2	0	0	2	0	2	2	2	0	0	2	0	2	0	2	2	2	0	0	0	0	2	2	0	0	2	0	0
morex_contig_41771:10972	morex_contig_41771	10972	2	59.4193	2	61.246	G	A	ref	0	2	2	0	2	2	0	2	0	2	0	2	2	0	0	2	0	2	2	2	0	0	2	0	2	0	2	2	2	0	0	0	0	2	2	0	0	2	0	0
morex_contig_43238:17727	morex_contig_43238	17727	2	58.0524	2	61.246	A	G	ref	0	2	2	0	2	2	0	2	0	2	0	2	2	0	0	2	0	2	2	2	0	0	2	0	2	0	2	2	2	0	0	0	0	2	2	0	0	2	0	0
morex_contig_45122:10289	morex_contig_45122	10289	2	57.4363	2	61.246	A	G	ref	0	2	2	0	2	2	0	2	0	2	0	2	2	0	0	2	0	2	2	2	0	0	2	0	2	0	2	2	2	0	0	0	0	2	2	0	0	2	0	0
morex_contig_45221:5890	morex_contig_45221	5890	2	58.0524	2	61.246	A	G	ref	0	2	2	0	2	2	0	2	0		0	2	2	0	0	2	0	2	2	2	0	0	2	0	2	0	2	2	2	0	0	0	0	2	2	0	0	2	0	0
morex_contig_48850:4215	morex_contig_48850	4215	2	58.0524	2	61.246	C	T	ref	0	2	2	0		2	0	2		2	0		2	0	0		0	2	2	2	0	0	2	0	2	0	2	2	2	0	0	0	0	2	2	0	0		0	0
morex_contig_51803:4407	morex_contig_51803	4407	2	59.4193	2	61.246	T	G	ref	0	2	2	0	2	2	0	2	0		0	2	2	0	0	2	0	2	2	2	0	0	2	0	2	0	2	2	2	0	0	0	0	2	2	0	0	2	0	0
morex_contig_51873:1296	morex_contig_51873	1296	2	58.0524	2	61.246	T	C	ref	0	2	2	0	2	2	0	2	0	2	0	2	2	0	0	2	0	2	2	2	0	0	2	0	2	0	2	2	2	0	0	0	0	2	2	0	0	2	0	0
morex_contig_52167:6150	morex_contig_52167	6150	2	58.7819	2	61.246	C	G	ref	0	2	2	0	2	2	0	2	0		0	1	2	0	0	2	0	2	2	2	0	0	2	0	2	0	2	2	2	0	0	0	0	2		0	0	2	0	0
morex_contig_53029:5238	morex_contig_53029	5238	2	58.0524	2	61.246	T	A	ref	0	2	2	0	2	2	0	2	0	2	0	2	2	0	0	2	0	2	2	2	0	0	2	0	2	0	2	2	2	0	0	0	0	2	2	0	0	2	0	0
morex_contig_55676:4692	morex_contig_55676	4692	2	59.3484	2	61.246	G	A	ref	0	2	2	0	2	2	0	2	0	2	0	2	2	0	0	2	0	2	2	2	0	0	2	0	2	0	2	2	2	0	0	0	0	2	2	0	0	2	0	0
morex_contig_6130:2299	morex_contig_6130	2299	2	57.4363	2	61.246	G	C	ref	0	2	2	0	2	2	0	2	0	2	0	2	2	0	0	2	0	2	2	2	0	0	2	0	2	0	2	2	2	0	0	0	0	2	2	0	0	2	0	0
morex_contig_62833:4223	morex_contig_62833	4223	2	57.7904	2	61.246	A	G	ref	0	2	2	0	2	2	0	2		2	0	2	2	0	0	2	0	2	2	2	0	0	2	0	2	0	2	2	2	0	0	0	0	2	2	0	0	2	0	0
morex_contig_66681:1450	morex_contig_66681	1450	2	58.0524	2	61.246	A	G	ref	0	2	2	0	2	2	0	2	0	2	0		2	0	0	2	0	2	2	2	0	0	2	0	2	0	2	2	2	0	0	0	0	2	2	0		2	0	0
morex_contig_83309:618	morex_contig_83309	618	2	59.4193	2	61.246	G	T	ref	0	2	2	0	2	2	0	2	1	2	0		2	0	0	2	0	2	2	2	0	0	2	0	2	0	2	2	2	0	0	0	0	2	2	0	0	2	0	0
morex_contig_87846:2814	morex_contig_87846	2814	2	58.0524	2	61.246	T	C	ref	0	2	2	0	2	2	0	2	0	2	0	2	2	0	0	2	0	2	2	2	0	0	2	0	2	0	2	2	2	0	0	0	0	2	2	0	0	2	0	0
morex_contig_105557:1708	morex_contig_105557	1708	2	58.9235	2	61.722	T	G	ref	0	2		0	2	2	0	2	0	2	0	2	2	0	0	2	0	2	2	2	0	0	2	0	2	0		2	2	0	0	0	0		2	2	0	2	0	0
morex_contig_107088:721	morex_contig_107088	721	2	58.9235	2	61.722	A	G	ref	0	2	2	0	2	2	0	2	0	2	0	2	2	0	0	2	0	2	2	2	0	0	2	0	2	0	2	2	2	0	0	0	0	2	2	2	0	2	0	0
morex_contig_117427:415	morex_contig_117427	415	2	59.4193	2	61.722	G	A	ref	0	2		0	2	2	0		0		0		2	0	0	2	0	2	2	2	0	0	2	0	2	0	2		2	0	0	0	0	2	2		0	2	0	0
morex_contig_139071:311	morex_contig_139071	311	2	58.9943	2	61.722	G	A	ref	0	2	2	0	2	2	0		0	2	0	2	2	0	0	2	0	2	2	2	0	0	2	0	2	0	2	2	2	0	0	0	0	2	2	2		2	0	0
morex_contig_147782:666	morex_contig_147782	666	2	58.7819	2	61.722	G	A	ref	0	2	2	0	2	2	0	2	0	2	0	2	2	0	0	2	0	2	2		0	0	2	0	2	0	2	2	2	0	0	0	0	2	2	2	0	2	0	0
morex_contig_1481659:57	morex_contig_1481659	57			2	61.722	G	T	alt	0	2	2	0	2	2	0	2	0	2	0	2	2	0	0	2	0	2	2	2	0	0	2	0	2	0	2	2	2	0	0	0	0	2	2	2	0	2	0	0
morex_contig_150061:9577	morex_contig_150061	9577	2	58.7819	2	61.722	A	G	ref	0	2	2	0	2	2	0	2	0	2	0	2	2	0	0	2	0	2	2	2	0	0	2	0	2	0	2	2	2	0	0	0	0	2	2	2	0	2	0	0
morex_contig_1558624:6028	morex_contig_1558624	6028	2	58.9235	2	61.722	C	T	alt	0	2	2	0	2	2	0	2	0	2	0	2	2	0	0	2	0	2	2	2	0	0	2	0	2	0	2	2	2	0	0	0	0	2	2	2	0	2	0	0
morex_contig_1562530:8817	morex_contig_1562530	8817	2	59.0652	2	61.722	T	C	alt	0	2		0	2	2	0	2	1	2	0	2	2	0	0	2	0	2	2	2	0	0	2	0	2	0	2	2	2	0	0	0	0	2	2	2	0	2	0	0
morex_contig_1564702:407	morex_contig_1564702	407	2	58.7819	2	61.722	T	C	alt	0	2	2	0	2	2	0	2	0	2	0	2	2	0	0	2	0	2	2	2	0	0	2	0	2	0	2	2	2	0	0	0	0	2	2	2	0	2	0	0
morex_contig_1565381:2232	morex_contig_1565381	2232	2	58.0737	2	61.722	A	T	ref	0	2	2	0	2	2	0	2	0	2	0	2	2	0	0	2	0	2	2	2	0	1	2	0	2	0	2	2	2	0	0	0	0	2	2	2	0	2	0	0
morex_contig_1565426:3773	morex_contig_1565426	3773	2	58.9235	2	61.722	G	A	ref	0	2	2	0	2	2	0	2	0	2	0	2	2	0	0		0	2	2	2	0	0	2	0	2	0	2	2	2	0	0	0	0	2	2	2	0	2	0	0
morex_contig_1566529:4166	morex_contig_1566529	4166	2	58.9235	2	61.722	A	G	ref	0	2		0	2	2	0	2	0	2	0	2	2	0	0	2	0	2	2	2	0	0	2	0	2	0	2	2	2	0	0	0	0	2	2	2	0	2	0	0
morex_contig_1572058:2677	morex_contig_1572058	2677	2	58.6402	2	61.722	C	G	ref	0	2	2	0	2	2	0	2		2	0	2	2	0	0	2	0	2	2	2	0	0	2	0	2	0	2	2	2	0	0	0	0	2	2	2	0	2	0	0
morex_contig_1579786:612	morex_contig_1579786	612	2	59.3484	2	61.722	G	A	ref	0	2	2	0	2	2	0		0	2	0	2	2	0	0	1	0	2	2	2	0	0	2	0	2	0	2	2	2	0	0	0	0	2	2		0	2		0
morex_contig_1599023:843	morex_contig_1599023	843	2	58.6402	2	61.722	G	A	ref	0	2	2	0	2	2	0	2	0		0	2	2	0	0	2	0	2	2	2	0	0	2	0	2	0	2	2	2	0	0	0	0	2	2	2	0	2	0	0
morex_contig_1612924:638	morex_contig_1612924	638	2	57.7195	2	61.722	G	T	ref	0	2	2	0	2	2	0	2	0	2	0	2	2	0	0	2	0	2	2	2	0	0	2	0	2	0	2	2	2	0	0		0	2	2	2	0	2	0	0
morex_contig_1713427:852	morex_contig_1713427	852	2	58.7819	2	61.722	C	A	alt	0	2	2	0	2	2	0	2	0	2	0	2	2	0	0	2	0	2	2	2	0	0	2	0	2	0		2	2	0	0	0	0	2	2	2	0	2	0	0
morex_contig_187471:2557	morex_contig_187471	2557	2	58.9235	2	61.722	G	A	alt	0	2	2	0	2	2	0	2		2	0	2	2	0	0	2	0	2	2	2	0	0	2	0	2	0	2	2	2	0	0	0	0	2	2	2	0	2	0	0
morex_contig_2119008:583	morex_contig_2119008	583	2	56.728	2	61.722	A	G	alt	0	2	2	0	2	2	0	2	0	2	0	2	2	0	0	2	0	2	2	2	0	0	2	0	2	0	2	2	2	0	0	0	0	2	2	2	0	2	0	0
morex_contig_244554:272	morex_contig_244554	272	2	59.3484	2	61.722	G	T	ref	0	2	2	0	2	2	0	2	0	2	0	2	2	0	0	2	0	2	2	2	0	0	2	0	2	0	2	2	2	0	0	0	0	2	2	2	0	2	0	0
morex_contig_2549853:269	morex_contig_2549853	269	2	57.7195	2	61.722	T	G	alt	0	2	2	0	2	2	0	2		2	0	2	2	0	0	2	0	2	2	2	0	0	2	0	2	0	2	2	2	0	0	0	0	2	2	2	0	2	0	0
morex_contig_41939:6815	morex_contig_41939	6815	2	58.6402	2	61.722	G	A	ref	0	2	2	0	2	2	0	2	0	2	0		2	0	0	2	0	2	2	2	0	0	2	0	2	0	2	2	2	0	0	0	0	2	2	2	0	2	0	0
morex_contig_42233:9747	morex_contig_42233	9747	2	58.9235	2	61.722	G	T	alt	0	2	2	0	2	2	0	2	0	2	0	2	2	0	0	2	0	2	2	2	0	0	2	0	2	0	2	2	2	0	0	0	0	2	2	2	0	2	0	0
morex_contig_44364:9589	morex_contig_44364	9589	2	58.7819	2	61.722	A	G	ref	0	2	2	0	2	2	0	2	0	2	0	2	2	0	0	2	0	2	2	2	0	0	2	0	2	0	2	2	2	0	0	0	0	2	2	2	0	2	0	0
morex_contig_46940:4932	morex_contig_46940	4932	2	58.6402	2	61.722	C	T	ref	0	2		0	2	2	0	2	0	2	0	2	2	0	0	2	0	2	2	2	0	0	2	0	2	0	2	2	2	0	0	0	0	2	2	2	0	2	0	0
morex_contig_51194:4195	morex_contig_51194	4195	2	58.0028	2	61.722	G	C	ref	0	2	2	0	2	2	0	2	0	2	0	2	2	0	0	2	0	2	2	2	0	0	2	0	2	0	2	2	2	0	0	0	0	2			0	2	0	0
morex_contig_51958:2279	morex_contig_51958	2279	2	58.9235	2	61.722	G	T	alt	0	2	2	0	2	2	0	2	0	2	0	2	2	0	0	2	0	2	2	2	0	0	2	0	2	0	2	2	2	0	0	0	0	2	2	2	0	2	0	0
morex_contig_54506:2430	morex_contig_54506	2430	2	58.8527	2	61.722	C	A	ref	0	2	2	0	2	2	0	2	0	2	0	2	2	0	0	2	0	2	2	2	0	0	2	0	2	0	2	2	2	0	0	0	0	2	2	2	0	2	0	0
morex_contig_55540:6784	morex_contig_55540	6784	2	58.6402	2	61.722	G	C	ref	0	2	2	0	2	2	0	2	0	2	0	2	2	0	0	2	0	2	2	2	0	0	2	0	2	0	2	2	2	0	0	0	0	2	2	2	0	2	0	0
morex_contig_55845:1655	morex_contig_55845	1655	2	58.6402	2	61.722	A	G	alt	0	2	2	0	2	2	0	2	0	2	0	2	2	0	0	2	0	2	2	2	0	0	2	0	2	0	2	2	2	0	0	0	0	2	2	2	0	2	0	0
morex_contig_56786:3203	morex_contig_56786	3203	2	58.9235	2	61.722	G	T	alt	0	2	2	0	2	2	0	2	0	2	0	2	2	0	0	2	0	2	2	2	0	0	2	0	2	0	2	1	2	0	0	0	0	2	2	1	0	2	0	0
morex_contig_62363:1357	morex_contig_62363	1357	2	58.9235	2	61.722	T	C	ref	0	2	2	0	2	2	0	2	0	2	0	2	2	0	0	2	0		2	2	0	0	2	0	2	0	2	2	2	0	0	0	0	2	2			2	0	0
morex_contig_6986:3090	morex_contig_6986	3090	2	58.6402	2	61.722	G	A	alt	0	2	2	0	2	2	0	2	0	2	0	2	2	0	0	2	0	2	2	2	0	0	2	0	2	0	2		2	0	0	0	0	2	2	2	0	2	0	0
morex_contig_69931:3086	morex_contig_69931	3086	2	59.0652	2	61.722	G	A	alt	0	2	2	0	2	2	0	2	1	2	0	2	2		0	2	0	2	2	2	0	0	2	0	2	0	2	2	2	0	0	0	0	2	2	2	0	2	0	0
morex_contig_8082:626	morex_contig_8082	626	2	59.3484	2	61.722	G	C	alt	0	2	2	0	2	2	0	2	0	2	0	2	2	0	0	2	0	2	2	2	0	0	2	0	2	0		2	2	0	0	0	0		2	2	0	2	0	0
morex_contig_8185:4465	morex_contig_8185	4465	2	58.6402	2	61.722	A	G	alt	0	2	2	0	2	2	0	2	0	2	0	2	2	0	0	2	0	2	2	2	0	0	2	0	2	0	2	2	2	0	0	0	0	2	2	2	0	2	0	0
morex_contig_83966:6411	morex_contig_83966	6411	2	58.7819	2	61.722	A	T	ref	0	2	2	0	2	2	0	2	0	2	0	2	2	0	0	2	0	2	2	2	0	0	2	0	2	0	2	2	2	0	0	0	0	2	2	2	0	2	0	0
morex_contig_88453:233	morex_contig_88453	233			2	61.722	C	G	ref	0	2	2	0	2	2	0	2	1	2	0	2	2	0	0	2	0	2	2	2	0	0	2	0	2	0	2	2	2	0	0	0	0	2	2	2	0	2	0
morex_contig_95937:1082	morex_contig_95937	1082	2	58.9235	2	61.722	G	A	alt	0	2	2	0	2	2	0	2		2	0	2	2	0	0	2	0	2	2	2	0	0	2	0	2	0	2	2	2	0	0	0	0	2	2	2	0	2	0	0
morex_contig_137052:1003	morex_contig_137052	1003	2	59.915	2	62.222	C	G	ref	0	2	2	0	2	2	0	2	0	2	0	2	2	0	0	2	0	2	2	2	0	0	2	0	2	0	2	2	2	0	0	0	0	2	2	2	0	2	0	0
morex_contig_1574749:2730	morex_contig_1574749	2730	2	58.9235	2	62.222	G	A	ref	0	2	2		2	2	0	2	0	2	0		2	0	0	2	0	2	2	2	0	0	2	0	2	0	2	2	2	0	0	0	0	2	2	2	0	2	0	0
morex_contig_1576870:1279	morex_contig_1576870	1279	2	58.0737	2	62.222	G	A	alt	0	2	2		2	2	0	2		2	0	2	2	0	0	2	0	2	2	2	0	0	2	0	2	0	2	2	2	0	0	0	0	2	2	2	0	2	0	0
morex_contig_1582797:222	morex_contig_1582797	222	2	58.0524	2	62.222	A	G	ref	0	2	2	0	2	2	0	2	0	2	0	2	2	0	0	2	0	2	2	2	0	0	2	0	2	0	2	2	2	0	0	0	0	2	2	2	0	2		0
morex_contig_1582858:700	morex_contig_1582858	700	2	58.9235	2	62.222	C	G	ref	0	2	2	0	2	2	0	2		2	0	2	2	0	0	2	0	2	2	2	0	0	2	0	2	0	2	2	2	0	0	0	0	2	2	2	0		0	0
morex_contig_1609186:381	morex_contig_1609186	381	2	56.5156	2	62.222	G	T	ref	0	2	2	0	2	2	0	2	0	2	0	2	2	0	0	2	0	2	2	2	0	0	2	0	2	0	2	2	2	0	0	0	0	2	2	2	0	2	0	0
morex_contig_1617664:1076	morex_contig_1617664	1076	2	59.5609	2	62.222	C	G	ref	0	2	2	0	2	2	0		0	2	0	2	2	0	0		0	2	2	2	0	0	2	0	2	0		2	2	0	0	0	0	2	2	2	0	2	0	0
morex_contig_184083:6134	morex_contig_184083	6134	2	58.7819	2	62.222	G	A	alt	0	2	2	0	2	2	0		0	2	0	2	2	0	0	2	0	2	2	2	0	0		0	2	0	2	2	2	0	0	0	0	2		2	0	2	0	0
morex_contig_37030:5044	morex_contig_37030	5044	2	58.9235	2	62.222	C	A	ref	0	2	2	0	2	2	0	2	0	2	0	2	2	0	0	2	0	2	2	2	0	0	2	0	2	0	2	2	2	0	0	0	0	2	2	2	0	2	0	0
morex_contig_38526:408	morex_contig_38526	408	2	59.3484	2	62.222	T	C	ref	0	2	2	0	2	2	0	2	0	2	0	2	2	0	0	2	0	2	2	2	0	0	2	0	2	0	2	2	2	0	0	0	0	2	2	2	0	2	0	0
morex_contig_49783:2350	morex_contig_49783	2350	2	58.9235	2	62.222	T	A	ref	0	2		0	2	2	0	2	0	2	0	2	2	1	0		0	2	2	2	0	0	2	0	2	0	2		2	0	0	0	0	2	2	2	0		0	0
morex_contig_51348:1876	morex_contig_51348	1876	2	58.7819	2	62.222	A	G	alt	0	2		0	2	2	0	2	0	2	0	2	2	0	0	2	0	2	2	2	0	0	2	0	2	0	2	2	2	0	0	0	0	2	2	2	0	2	0	0
morex_contig_54006:3998	morex_contig_54006	3998	2	59.0652	2	62.222	G	C	alt	0	2	2	0	2	2	0	2	0	2		2	2	0	0	2	0	2	2	2	0	0	2	0	2	0	2	2	2	0	0	0	0	2	2	2	0	2	0	0
morex_contig_62275:597	morex_contig_62275	597	2	58.9235	2	62.222	A	G	ref	0	2		0	2	2	0	2	0	2	0	2	2	0	0	2	0	2	2	2	0	0	2	0		0	2	2	2	0	0	0	0	2	2	2	0	2	0	0
morex_contig_1559701:2937	morex_contig_1559701	2937	2	59.3484	2	62.722	T	C	ref	0	2	2		2	2	2	2	0	2	0		2	0	0		0	2	2	2	0	0	2	0	2	0	2	2	2	0	0	0	0	2	2	2	0	2	0	0
morex_contig_39830:6640	morex_contig_39830	6640	2	59.0652	2	62.722	C	T	ref	0	2	2	0	2	2	2	2	0	2	0	2	2	0	0	2	0	2	2	2	0	0	2	0	2	0	2	2	2	0	0	0	0	2	2	2	0	2	0	0
morex_contig_42316:5463	morex_contig_42316	5463	2	59.0652	2	62.722	A	G	ref	0	2	2		2	2	2	2	0	2	0	2	2		0	2	0	2	2	2	0	0	2	0	2	0	2	2	2	0	0	0		2	2	2	0	2	0	0
morex_contig_63968:2618	morex_contig_63968	2618	2	58.9235	2	62.722	C	T	alt	0	2	2	0	2	2	2	2	0	2	0	2	2	0	0	2	0	2	2		0	0	2	0	2	0	2	2	2	0	0	0	0	2	2	2	0	2	0	0
morex_contig_136488:1146	morex_contig_136488	1146	2	58.7819	2	63.194	C	T	alt	0	2	2	0	2	2	2	2	0	2	0	2	2	0	0	2	0	2	2	2	0	0	2	0	2	0	2	2	2		0	0	0	2	2	2	0	2	0	0
morex_contig_137479:3800	morex_contig_137479	3800	2	58.711	2	63.194	G	A	ref	0	2	2	0	2	2	2	2	1	2	0		2	0	0	2	0	2	2	2	0	0	2	0	2	0	2	2	2	0	0	0	0	2	2	2	0	2	0	0
morex_contig_1566111:712	morex_contig_1566111	712	2	62.4646	2	63.194	G	C	ref	0	2	2	0	2	2	2	2	0	2	0		2	0	0	2	0	2	2	2	0	0	2	0	2	0	2		2	0	0	0	0	2			0	2	0	0
morex_contig_1566452:2483	morex_contig_1566452	2483	2	59.915	2	63.194	G	C	alt	0	2	2	0	2	2	2	2	0	2	0	2	2	0	0	2	0	2	2	2	0	0	2	0	2	0	2	2	2	0	0	0	0	2	2	1	0	2	0	0
morex_contig_1573751:322	morex_contig_1573751	322	2	60.6941	2	63.194	A	G	alt	0	2	2	0	2	2	2	2	0	2	0	2	2	0	0	2	0	2	2	2	0	0	2	0	2	0	2	2	2	0	0	0	0	2	2	2	0	2	0	0
morex_contig_1573983:949	morex_contig_1573983	949			2	63.194	A	C	ref	0	2			2	2	2	2	0	2	0	2	2	0	0	2	0	2	2	2	0	0	2	0	2	0	2	2	2	0	0	0	0	2	2	2	0	2	0	0
morex_contig_184762:4382	morex_contig_184762	4382	2	58.9235	2	63.194	T	C	alt	0	2	2	0	2	2	2	2	0	2	0	2	2	0	0	2	0	2	2	2	0	0	2	0	2	0	2	2	2	0	0	0	0	2	2	2	0	2	0	0
morex_contig_215972:1149	morex_contig_215972	1149	2	59.5609	2	63.194	G	A	ref	0	2	2	0	2	2	2	2	0	2	0	2	2	0	0	2	0	2	2	2	0	0	2	0	2	0	2	2	2	0	0	0	0	2	2	2	0	2	0	0
morex_contig_274928:5460	morex_contig_274928	5460			2	63.194	G	C	ref	0	2	1	0	2	2	2	2	0	2	0	2	2	0	0	2	0	2	2	2	0	0	2	0	2	0	2	2	2	0	0	0	0	2	2	2	0	2	0	0
morex_contig_339423:729	morex_contig_339423	729	2	59.4901	2	63.194	A	G	alt	0	2	2	0	2	2	2	2	0	2	0	2	2	0	0	2	0	2	2	2	0	0	2	0	2	0	2	2	2	0	0	0	0	2	2	2	0	2	0	0
morex_contig_38222:7928	morex_contig_38222	7928	2	59.5609	2	63.194	G	C	alt	0	2	2	0	2	2	2	2	0	2	0	2	2	0	0	2	0	2	2	2	0	0	2	0	2	0	2	2	2	0	0	0	0	2	2	2	0	2	0	0
morex_contig_39316:3812	morex_contig_39316	3812	2	58.9235	2	63.194	T	C	ref	0	2	2	0	2	2	2	2	0	2	0	2	2	0	0	2	0	2	2	2	0	0	2	0	2	0	2	2	2	0	0	0	0	2	2	2	0	2	0	0
morex_contig_41123:531	morex_contig_41123	531	2	58.6402	2	63.194	C	T	alt	0	2	2	0	2	2	2	2	0	2	0	2	2	0	0	2	0	2	2	2	0	0	2	0	2	0	2	2	2	0	0	0	0	2	2	2	0	2	0	0
morex_contig_41142:10016	morex_contig_41142	10016	2	58.7819	2	63.194	C	T	ref	0	2	2	0	2	2	2	2	0	2			2	0	0	2	0	2	2	2	0	0	2	0	2	0	2	2	2	0	0	0	0	2	2	2	0	2	0	0
morex_contig_43082:1905	morex_contig_43082	1905	2	59.5609	2	63.194	T	C	alt	0	2		0	2	2	2	2	0	2	0		2	0	0	2	0	2	2	2	0	0	2	0	2	0	2	2	2		0	0	0	2	2	2	0	2	0	0
morex_contig_45573:8644	morex_contig_45573	8644	2	58.5489	2	63.194	G	T	ref	0	2	2	0	2	2	2	2	1	2	0	2	2	0	0	2	0	2	2	2	0	0	2	0	2	0	2	2	2	0	0	0	0	2	2	2	0	2	0	0
morex_contig_46265:3269	morex_contig_46265	3269	2	59.0652	2	63.194	T	C	ref	0	2	2		2		2	2		2	0	2	2	0	0	2	0	2	2	2	0	0	2	0	2	0	2	2	2	0	0	0	0	2	2		0		0	0
morex_contig_46584:327	morex_contig_46584	327			2	63.194	G	A	ref	0	2	1	0	2	2	2	2	0	1	0	2	2	0	0	2	0	2	2	2	0	0	2	0	1	0	2	2	2	0	0	0	0	2		2	0		0	0
morex_contig_47141:722	morex_contig_47141	722	2	59.0652	2	63.194	C	G	alt	0	2	2	0	2	2	2	2	0	2	0	2	2	0	0	2	0	2	2	2	0	0	2	0	2	0	2	2	2	0	0	0	0	2	2	2	0	2	0	0
morex_contig_48772:4033	morex_contig_48772	4033	2	58.7819	2	63.194	C	T	alt	0	2	2	0	2	2	2	2	0	2	0	2	2	0	0	2	0	2	2	2	0	0	2	0	2	0	2	2	2	0	0	0	0	2	2	2	0	2	0	0
morex_contig_49743:8057	morex_contig_49743	8057	2	60.4816	2	63.194	G	A	ref	0	2	2	0	2	2	2	2	0	2	0	2	2	0	0	2	0	2	2	2	0	0	2	0	2	0	2	2	2	0	0	0	0	2	2	2	0	2	0	0
morex_contig_50361:1448	morex_contig_50361	1448	2	58.6402	2	63.194	T	C	alt	0	2		0	2	2	2	2	1	2	0	2	2	0	0	2	0	2	2	2	0	0	2	0	2	0	2	2	2	0	0	0	0	2	2	2	0	2	0	0
morex_contig_51619:4706	morex_contig_51619	4706	2	62.4646	2	63.194	T	C	ref	0	2	2	0	2	2	2	2		2	0	2	2	0	0	2	0	2	2	2	0	0	2	0	2	0	2	2	2	0	0	0	0	2	2	2	0	2	0	0
morex_contig_60319:1798	morex_contig_60319	1798			2	63.194	G	T	ref	0	2	2	0	2	2	2	2	0	2	0	2	2	0	0	2	0	2	2	2	0	0	2	0	2	0	2	2	2	0	0	0	0	2	2	2	0	2	0	0
morex_contig_62450:8099	morex_contig_62450	8099	2	58.7819	2	63.194	G	A	ref	0	2	2	0	2	2	2	2	0	2	0	2	2	0	0	2	0	2	2	2	0	0	2	0	2	0	2	2	2	0	0	0	0	2	2	2	0	2	0	0
morex_contig_6440:2472	morex_contig_6440	2472	2	58.9943	2	63.194	A	G	alt	0	2	2	0	2	2	2		0	2	0	2	2	0	0	2	0	2	2	2	0	0	2	0	2	0	2	2	2	0	0	0	0	2	2	2	0	2	0	0
morex_contig_68129:7992	morex_contig_68129	7992	2	58.9235	2	63.194	G	A	ref	0	2	2	0	2	2	2	2	1	2	0	2	2	0	0	2	0	2	2	2	0	0	2	0	2	0	2	2	2	0	0	0	0	2	2	2	0	2	0	0
morex_contig_77731:1314	morex_contig_77731	1314	2	62.4894	2	63.194	T	A	ref	0	2	2	0	2	2	2	2	0	2	0	2	2	0	0	2	0	2	2	2	0	0	2	0	2	0	2	2	2	0	0	0	0	2	2	2	0	2	0	0
morex_contig_10117:463	morex_contig_10117	463			2	63.689	G	A	alt	0	2	2	0	2	2	2	2	0	2	0	2	2	0	0	2	0	2	2	2	0	0	2	0	2	0	2	2	2	0	0	0	0	2	2	1	0	2	0	0
morex_contig_125637:216	morex_contig_125637	216	2	58.0524	2	63.689	C	T	alt	0	2		0	2	2	2			2	0	2	2	0	0	2	0	2	2	2	0	0	2	0	2	0	2	1		0	0	0	0	2	2	2	0	2	0
morex_contig_1560838:992	morex_contig_1560838	992	2	62.4646	2	63.689	T	A	alt	0	2	2	0	2	2	2	2	0	2	0	2	2	0	0	2	0	2	2	2	0	0	2	0	2	0	2	2	2	0	0	0	0	2	2	2	0	2	0	0
morex_contig_1567524:3240	morex_contig_1567524	3240			2	63.689	A	G	alt	0	2		0	2	2	2	2	0	2	0	2	2	0	0	2	0	2	2	2	0	0	2	0	2	0	2	2	2	0	0	0	0	2	2	2	0	2	0	0
morex_contig_157908:4751	morex_contig_157908	4751	2	59.915	2	63.689	G	T	ref	0	2	2	0	2	2	2	2		2	0	2	2	0	0	2	0	2	2	2	0	0	2	0	2	0	2		2	0	0	0	0	2	2	2		2	0	0
morex_contig_1592294:1304	morex_contig_1592294	1304			2	63.689	G	C	ref	0	2	2	0	2	2	2	2	0	2	0	2	2	0	0	2	0	2	2	2	0	0	2	0	2	0	2	2	2	0	0	0	0	2	2		0	2	0	0
morex_contig_2554250:1575	morex_contig_2554250	1575			2	63.689	C	G	ref	0	2	2	0	2	2	2	2	0	2	0	2	2	0	0	2	0	2	2	2	0	0	2	0	2	0	2	2	2	0	0	0	0	2	2	2	0	2	0	0
morex_contig_275046:590	morex_contig_275046	590	2	62.0397	2	63.689	T	C	ref	0	2	2	0	2	2	2	2		2	0	2	2	0	0	2	0	2	2	2	0	0	2	0	2	0	2	2	2	0	0	0	0	2		2	0	2	0	0
morex_contig_38074:4058	morex_contig_38074	4058	2	62.4646	2	63.689	C	G	ref	0	2	2	0	2	2	2	2	1	2	0	2	2	0	0	2	0	2	2	2	0	0	2	0	2	0	2	2	2	0	0	0	0	2	2	2	0	2	0	0
morex_contig_41455:3480	morex_contig_41455	3480			2	63.689	A	C	alt	0	2		0	2	2	2	2	0	2	0	2	2	0	0	2	0	2	2	2	0	0	2	0	2	0	2	2	2	0	0	0	0	2	2	2	0	2	0	0
morex_contig_41629:4300	morex_contig_41629	4300	2	64.4051	2	63.689	T	G	ref	0	2	2	0	2	2	2	2		2	0	2	2	0	0	2	0	2	2	2	0	0	2	0	2	0	2	2	2	0	0	0	0	2	2	2	0	2	0	0
morex_contig_41820:2397	morex_contig_41820	2397	2	61.4696	2	63.689	G	A	ref	0	2	2	0	2	2	2	2		2	0	2	2	0	0	2	0	2	2	2	0	0	2	0	2	0	2	2	2	0	0	0	0	2	2	2	0	2	0	0
morex_contig_42478:3127	morex_contig_42478	3127	2	62.7479	2	63.689	A	C	ref	0	2	2	0	2	2	2	2	0	2	0	2	2	0	0	2	0	2	2	2	0	0	2	0	2	0	2	2	2	0	0	0	0	2	2	2	0	2	0	0
morex_contig_43682:7541	morex_contig_43682	7541	2	64.4476	2	63.689	G	A	alt	0	2	2	0	2	2	2	2	0	2	0	2	2	0	0	2	0	2	2	2	0	0	2	0	2	0	2	2	2	0	0	0	0	2	2	2	0	2	0	0
morex_contig_47276:22408	morex_contig_47276	22408	2	58.711	2	63.689	C	G	alt	0	2	2	0	2	2	2	2	0	2	0	2	2	0	0	2	0	2	2	2	0	0	2	0	2	0	2	2	2	0	0	0	0	2	2	2	0	2	0	0
morex_contig_48403:2538	morex_contig_48403	2538			2	63.689	A	G	ref	0	2	2	0	2	2	2		0	2	0	2	2	0	0	2	0	2	2	2	0	0	2	0	2	0	2	2	2	0	0	0	0	2	2	2	0		0	0
morex_contig_51217:2792	morex_contig_51217	2792			2	63.689	G	A	ref	0	2	2	0	2	2	2		1	2	0	2	2	0	0	2	0	2	2	2	0	0	2	0	2	0	2	2	2	0	0	0	0	2	2	2	0	2	0	0
morex_contig_55114:1215	morex_contig_55114	1215			2	63.689	C	T	alt	0	2	2	0	2	2		2	0		0	2	2		0		0	2	2	2	0	0	2	0	2	0		2	2	0	0	0	0	2	2	2	0	2	0	0
morex_contig_55613:10675	morex_contig_55613	10675	2	62.4894	2	63.689	T	C	ref	0	2	2	0	2	2	2	2	0	2	0	2	2	0	0	2	0	2	2	2	0	0	2	0	2	0	2	2	2	0	0	0	0	2	2	2	0	2	0	0
morex_contig_78755:3020	morex_contig_78755	3020	2	62.4646	2	63.689	G	C	ref	0	2	2	0	2	2	2	2	0	2	0	2	2	0	0	2	0	2	2	2	0	0	2	0	2	0	2	2	2	0	0	0	0	2	2	2	0	2	0	0
morex_contig_1564941:3186	morex_contig_1564941	3186	2	58.0524	2	64.788	G	A	alt	0	2	2	0	2	2	2	2	0	2	0	2	2	0	0	2	0	2	2	2	0	0	2	0	2	0	0	2	2	0	0	0	0	2	2	2	0	2	0	0
morex_contig_1575798:4870	morex_contig_1575798	4870	2	64.4476	2	64.788	C	T	alt	0	2	2	0	2	2	2	2	1	2	0	2	2	0	0	2	0	2	2	2	0	0	2	0	2	0		2	2	0	0		0	2	2	2	0	2	0	0
morex_contig_162436:1691	morex_contig_162436	1691	2	64.4476	2	64.788	G	C	alt	0	2	2	0	2	2	2	2	1	2	0	2	2	0	0	2	0	2	2	2	0	0	2	0	2	0	0	2	2	0	0	0	0	2	2	2	0	2	0	0
morex_contig_252454:858	morex_contig_252454	858	2	65.2595	2	64.788	C	T	ref	0	2	2	0	2	2	2	2	0	2	0	2	2	0	0		0	2	2	2	0	0	2	0	2	0	0	2	2	0	0	0	0	2	2	2	0	2	0	0
morex_contig_329246:545	morex_contig_329246	545	2	64.8291	2	64.788	C	T	alt	0	2	2	0	2	2	2	2	0	2	0	2	2	0	0	2	0	2	2	2	0	0	2		2	0	0	2	2	0	0	0	0	2	2	2	0	2		0
morex_contig_5931:4680	morex_contig_5931	4680	2	65.2595	2	64.788	A	G	ref	0	2	2	0	2	2	2	2	0	2	0	2	2	0	0	2	0	2	2	2	0	0	2	0	2	0	0	2	2	0	0	0	0	2	2	2	0	2	0	0
morex_contig_63266:1474	morex_contig_63266	1474			2	64.788	A	G	ref	0	2	2	0	2	2	2	2	0	2	0	2	2	0	0	2	0	2	2	2	0	0	2	0	2	0	0	2	2	0	0	0	0	2	2	2	0	2	0	0
morex_contig_64537:1824	morex_contig_64537	1824	2	65.3683	2	64.788	T	C	ref	0	2	2		2	2	2	2	0	2	0	2	2	0	0	2	0	2	2	2	0	0	2	0	2	0	0	2	2	0	0	0	0	2	2		0	2	0	0
morex_contig_73713:1574	morex_contig_73713	1574	2	62.7479	2	64.788	C	T	alt	0	2	2	0	2	2	2	2	0	2	0	2	2	0	0	2	0	2	2	2	0	0	2	0	2	0		2	2	0	0	0	0		2	2	0	2	0	0
morex_contig_77559:438	morex_contig_77559	438	2	64.4476	2	64.788	C	G	alt	0	2	2	0	2	2	2	2	0	2	0	2	2	0	0	2	0	2	2	2	0	0	2	0	2	0	0	2	2	0	0	0	0	2	2	2	0	2	0	0
morex_contig_132170:11014	morex_contig_132170	11014	2	67.3513	2	65.309	C	G	alt	0	2	2	0	2	2	2	2	0	2	0	2	2	0	0	2	0	2	2	2	0	0	2	0	2	0	0	2	2	0	0	0	0	2	2	2	0	2	0	0
morex_contig_1562030:6106	morex_contig_1562030	6106	2	67.4929	2	65.309	A	G	alt	0	2	2		2	2	2	2	0	2	0	2	2	0	0	2	0	2	2	2	0	0	2	0	2	0	0	2	2	0	0	0	0	2	2			2		0
morex_contig_2549690:3466	morex_contig_2549690	3466			2	65.309	A	T	ref	0	2	2	0	2	2	2	2	0	2	0	2	2	0	0	2	0	2	2	2	0	0	2	0	2	0	1	2	2	0	0	0	0	2	2	2	0	2	0	0
morex_contig_38015:2752	morex_contig_38015	2752	2	67.4929	2	65.309	G	T	alt	0	2	2	0	2	2	2	2	0	2	0	2	2	0	0	2	0	2	2	2	0	0	2	0	2	0	0	2	2	0	0	0	0	2	2	2	0	2	0	0
morex_contig_399109:4839	morex_contig_399109	4839	2	67.4929	2	65.309	G	A	ref	0	2	2	0	2	2	2	2	0	2	0	2	2	0	0	2	0	2	2	2	0	0	2	0	2	0	0	2	2	0	0	0	0	2	2	2	0	2	0	0
morex_contig_49518:3136	morex_contig_49518	3136	2	67.4929	2	65.309	C	T	alt	0	2	2	0	2	2	2	2	0	2	0	2	2	0	0	2	0	2	2	2	0	0	2	0	2	0	0	2	2	0	0	0	0	2	2	2	0	2	0	0
morex_contig_52910:1187	morex_contig_52910	1187	2	67.4929	2	65.309	A	T	alt	0	2	2	0	2	2	2	2	0		0	2	2	0	0	2	0	2	2	2	0	0	2	0	2	0	0	2	2	0	0	0	0	2	2	2	0	2	0	0
morex_contig_55988:3957	morex_contig_55988	3957	2	66.7139	2	65.309	C	T	ref	0	2	2	0	2	2	2	2	0	2	0	2	2	0	0	2	0	1	2	2	0	0	2	0	2	0	0	2	2	0	0	0	0	2	2	2	0	2	0	0
morex_contig_61771:7274	morex_contig_61771	7274	2	67.3513	2	65.309	G	A	ref	0	2	2	0	2	2	2	2	0	2	0	2	2	0	0	2	0	2	2	2	0	0	2	0	2	0	0	2	2	0	0	0	0	2	2	2	0	2	0	0
morex_contig_65985:5720	morex_contig_65985	5720	2	67.3513	2	65.309	C	G	alt	0	2	2	0	2	2	2	2	0	2	0	2	2	0	0	2	0	2	2	2	0	0	2	0	2	0	0	2	2	0	0	0	0	2	2	2	0	2	0	0
morex_contig_6810:2589	morex_contig_6810	2589	2	66.289	2	65.309	C	G	alt	0	2	2	0	2	2	2	2	0	2	0	2	2	0	0	2	0	2	2	2	0	0	2	1	2	0	0	2	2	0	0	0	0	2	2	2	0	2	0	0
morex_contig_68120:1327	morex_contig_68120	1327	2	67.3513	2	65.309	A	C	ref	0	2	2	0	2	2	2	2	0	2	0	2	2	0	0	2	0	2	2	2	0	0		0	2	0	0	2	2	0	0	0	0	2	2	2	0	2	0	0
morex_contig_7506:1720	morex_contig_7506	1720	2	67.4929	2	65.309	A	T	ref	0	2	2	0	2	2		2		2	0	2	2	0	0	2	0	2	2	2	0	0	2	0	2	0	0	2	2	0	0	0	0	2	2	2	0	2	0	0
morex_contig_52606:2105	morex_contig_52606	2105	2	67.3513	2	66.28	C	T	ref	0	2	2	0	2	2	2	2	0	2	0	2	2	0	0	0	0	2	2	2	0	0	2	0	2	0	0	2	2	0	0	0	0	2	2	2	0	2	0	0
morex_contig_136949:2132	morex_contig_136949	2132	2	70.8215	2	69.284	G	C	alt	0	2	2	0	2	2	2	2	0	2	2	2	2	0	0	0	0	2	2	2	0	0	0	0	2	0	0	0	2	0	0	2	0	2	2	2	0	2	0	0
morex_contig_1563347:3816	morex_contig_1563347	3816	2	70.8215	2	69.284	T	C	alt	0	2	2	0	2	2	2	2		2	2	2	2	0	0	0	0	2	2	2	0	0	0	0	2	0	0	0	2	0	0	2	0	2	2	2	0	2	0	0
morex_contig_37493:4279	morex_contig_37493	4279	2	70.8215	2	69.284	T	C	alt	0	2	2	0	2	2	2	2	0	2	2	2	2		0	0	0	2	2	2	0	0	0	0	2	0	0	0	2	0	0	2	0	2	2	2	0	2	0	0
morex_contig_38040:334	morex_contig_38040	334	2	71.4432	2	69.284	C	A	ref	0	2	2	0	2	2	2	2	0	2	2	2	2	0	0	0	0	2	2	2	0	0	0	0	2	0	0	0	2	0	0	2	0	2	2	2	0	2	0	0
morex_contig_81360:1194	morex_contig_81360	1194	2	70.8215	2	69.284	G	A	alt	0	2		0	2	2	2	2	0	2	2	2	2	0	0	0	0	2	2	2	0	0	0	0	2	0	0	0	2	0	0	2	0	2	2	2	0	2	0	0
morex_contig_1561993:2105	morex_contig_1561993	2105	2	74.0793	2	69.755	T	C	ref	0	2	2	0	2	2	2	2	0	2	2	2	2	0	0	0	0	2	2	2	0	0	0	0	2	0	0	0	2	0	0	2	0	2	2	2	0	2	0	0
morex_contig_1562499:3876	morex_contig_1562499	3876	2	73.5127	2	69.755	C	T	alt	0	2	2	0	2	2	2	2		2	2	2	2	0	0	0	0	2	2	2	0	0	0	0	2	0	0	0	2	0	0	2	0	2	2	2	0	2	0	0
morex_contig_1560676:234	morex_contig_1560676	234	2	73.7252	2	70.236	T	C	alt	0	2	2	0	2	2	2	2		2	2	2	2	0	0	0	0	2	2	2	0	0	0	0	2	0	0	0	2	0	0	1	0	2	2	2	0	2	0	0
morex_contig_1572962:2747	morex_contig_1572962	2747	2	74.0793	2	70.236	A	G	ref	0	2	2	0	2	2	2	2	0	2	2		2	0	0	0	0		2	2	0	0	0	0		0	0	0	2	0	0	2	0		2	2	0	2	0	0
morex_contig_33:276	morex_contig_33	276	2	73.7252	2	70.236	G	A	ref	0	2	2	0	2	2	2	2	0	2	2	2	2	0	0	0	0	2	2	2	0	0	0	0	2	0	0	0	2	0	0	1	0	2	2	2	0	2		0
morex_contig_52667:3374	morex_contig_52667	3374	2	74.0793	2	70.236	G	A	alt	0	2	2	0	2	2	2	2	0	2	2	2	2	0	0	0	0	2	2	2	0	0	0	0	2	0	0	0	2	0	0	1	0	2	2	2	0	2	0	0
morex_contig_137436:2360	morex_contig_137436	2360	2	74.0793	2	70.717	T	C	ref	0	2	2	0	2	2	2	2	0	2	2	2	2	0	0	0	0	0	2	2	0	0	0	0	2	0	0	0	2	0	0	2	0	2	2	2	0	2	0	0
morex_contig_2550660:4293	morex_contig_2550660	4293	2	74.0793	2	70.717	A	G	alt	0	2	2	0	2	2	2	2	1	2	2	2	2	0	0	0	0	0	2	2	0	0	0	0	2	0	0	0	2	0	0	2	0	2	2	2	0	2	0	0
morex_contig_302702:644	morex_contig_302702	644			2	70.717	A	T	ref	0	2	2	0	2	2	2	2	0	2	2	2	2	0	0	0	0	0	2	2	0	0	0	0	2	0	0	0	2	0	0	2	0		2	2	0	2	0	0
morex_contig_358401:3782	morex_contig_358401	3782	2	71.9565	2	70.717	C	T	ref	0	2	2		2	2	2	2	0	2	2	2	2	0	0	0	0	0	2	2	0	0	0	0		0	0	0	2	0	0	2	0	2	2		0	2	0	0
morex_contig_139097:1107	morex_contig_139097	1107	2	74.0793	2	71.217	A	G	ref	0	2		0	2	2	2	2	0	2	2	2	2	0	0	0	0	0	2	2	0	0	2	0	2	0	0		2	0	0	2	0	2	2	2	0		0	0
morex_contig_1572257:1997	morex_contig_1572257	1997	2	75.5666	2	71.217	G	A	alt	0	2	2	0		2	2	2		2	2	2	2	0	0	0	0	0	2	2	0	0	2	0	2	0	0	0	2	0	0	2	0	2	2	2	0	2	0	0
morex_contig_1579968:2106	morex_contig_1579968	2106	2	74.0793	2	71.217	T	C	alt	0	2	2	0	2	2	2	2	0	2	2	2	2	0	0	0	0	0	2	2	0	0	2	0	2	0	0	0	2	0	0	2	0	2	2	2	0	2	0	0
morex_contig_43563:5827	morex_contig_43563	5827	2	74.1501	2	71.217	A	G	alt	0	2	2	0	2	2	2	2	0	2	2	2	2	0	0	0	0	0	2	2	0	0	2	0	2	0	0	0	2	0	0	2	0	1	2	2	0	2	0	0
morex_contig_1574228:5195	morex_contig_1574228	5195	2	75.5666	2	72.237	A	G	alt	0	2	2	0	2	2	2	2	0	0	2	2	2	0	0	0	0	0	2	2	0	0	2	0	2	0	0	0	2	0	0	2	0	2	2	2	0	2	0	0
morex_contig_2546976:4648	morex_contig_2546976	4648	2	76.204	2	73.218	T	C	alt	0	2		0	2	2	2	2	0	0		2	2	0	0	0	0	0	2	2	0	0	2	0	2	0	0	0	2	0	0	2	0	2	2	2	1	2	0	0
morex_contig_55225:2594	morex_contig_55225	2594	2	76.7705	2	73.218	G	T	alt	0	2	2	0	2	2	2	2	0	0	2	2	2	0	0		0	0	2	2	0	0	2	0	2		0	0	2	0	0	2	0	2	2	2	0	2	0
morex_contig_46049:6194	morex_contig_46049	6194	2	76.7705	2	73.708	T	G	alt	0	2	2	0	2	2	2	2	0	0	2	2	2	0	0	0	0	0	2	2	0	0	2	0	2	0	0	0	2	0	0	2	0	2	2	2	0	2	0
morex_contig_1564848:563	morex_contig_1564848	563	2	76.9122	2	74.175	G	T	alt	0	2	2	0	2	2	2	2	0	0	2	2	2	0	0	0	0	0	2	2	0	0	2	0	2	0	0	0	2	0	0	2	0	2	0	2	0	2	0	0
morex_contig_162565:1221	morex_contig_162565	1221	2	76.9122	2	74.175	T	C	alt	0	2	2	0	2	2	2	2		0	2	2	2	0	0	0	0	0	2	2	0	0	2	0	2	0	0	0	2	0	0	2	0	2	0	2	0	2	0	0
morex_contig_283164:410	morex_contig_283164	410	2	67.3513	2	74.175	C	T	alt	0	2	2	0	2	2	2	2	0	0	2	2	2	0	0	0	0	0	2	2	0	0	2	0	2	0	0	0	2	0	0	2	0	2	0	2	0	2	0	0
morex_contig_40453:5593	morex_contig_40453	5593	2	76.9122	2	74.175	G	A	alt	0	2	2	0	2	2	2	2	0	0	2	2	2	0	0	0	0	0	2	2	0	0	2	0	2	0	0	0	2	0	0	2	0	2	0	2	0	2	0	0
morex_contig_68442:3842	morex_contig_68442	3842	2	76.7705	2	74.175	C	T	alt		2	2	0	2	2	2	2	1	0	2	2	2	0	0	0	0	0	2	2	0	0	2	0	2	0	0	0	2	0	0	2	0	2	0	2		2	0	0
morex_contig_135702:4234	morex_contig_135702	4234	2	76.0623	2	74.643	G	A	ref	0	2	2	0	2	2	2	2		0	2	2	2	0	0	0	0	0	2	2	0	0	2	0	2	0	0	0	2	0	2	2	0	2	0	2	0	2	0	0
morex_contig_136091:8643	morex_contig_136091	8643	2	76.9122	2	74.643	G	A	alt	0	2	2	0	2	2	2	2	0	0	2	2	2	0	0	0	0	0	2	2	0	0	2	0	2	0	0	0	2	0	2	2	0	2	0	2	0	2	0	0
morex_contig_163106:1914	morex_contig_163106	1914	2	76.9122	2	74.643	T	C	alt	0	2	2	0	2	2	2	2	1	0	2	2	2	0	0	0	0	0	2	2	0	0	2	0	2	0	0	0	2	0	2	2	0	2	0	2	0	2	0	0
morex_contig_45453:2727	morex_contig_45453	2727	2	76.9122	2	74.643	A	G	alt	0	2	2	0	2	2	2	2	0	0	2	2	2	0	0	0	0	0	2	2	0	0	2	0	2	0	0	0	2	0	2	2	0	2	0	2	0	2	0	0
morex_contig_138561:1592	morex_contig_138561	1592	2	80.3824	2	75.586	C	A	alt	0	2	2	0	2	2	2	2	0	0	2	2	2	0	0	0	0	0	2	2	0	0	2	0	2	0	0	0	2	0	2	2	0	2	0	1	0	2	0	0
morex_contig_146186:4418	morex_contig_146186	4418	2	80.0283	2	75.586	C	T	alt	0	2	2	0	2	2	2	2	0	0	2	2	2	0	0	0	0	0	2	2	0	0	2	0	2	0	0	0	2	0	2	2	0	2	0	2	0	2	0	0
morex_contig_1580678:1150	morex_contig_1580678	1150	2	77.2663	2	75.586	A	C	alt	0	2			2	2	2	2	0	0	2	2	2	0	0		0	0	2	2	0	0	2	0	2		0		2	0	2	2	0	2	0	2		2	0
morex_contig_158991:16668	morex_contig_158991	16668	2	80.0283	2	75.586	C	T	alt	0	2	2	0	2	2	2	2	1	0	2	2	2	0	0	0	0	0	2	2	0	0	2	0	2	0	0	0	2	0	2	2	0	2	0	2	0	2	0	0
morex_contig_1635510:601	morex_contig_1635510	601	2	79.8867	2	75.586	T	G	alt	0	2	2	0	2	2	2			0	2	2	2	0	0	0	0		2	2	0	0	2	0	2	0	0	0	2	0		2	0	2	0	2	0	2	0	0
morex_contig_242029:2069	morex_contig_242029	2069	2	80.17	2	75.586	A	C	alt	0	2	2	0	2	2	2	2	0	0	2	2	2	0	0	0	0	0	2	2	0	0	2	0	2	0	0	0	2	0	2	2	0	2	0	2	0	2	0	0
morex_contig_2546945:1528	morex_contig_2546945	1528	2	80.0283	2	75.586	G	A	alt	0	2	2	0	2	2	2	2	0	0	2	2	2	0	0	0	0	0	2	2	0	0	2	0	2	0	0	0	2	0	2	2	0	2	0	2	0	2	0	0
morex_contig_2549650:2258	morex_contig_2549650	2258	2	80.0283	2	75.586	G	T	alt	0	2	2	0	2	2	2	2	0	0	2	2	2	0	0	0	0	0	2	2	0	0	2	0	2	0	0	0	2	0	2	2	0	2		2	0	2	0
morex_contig_42849:2963	morex_contig_42849	2963	2	79.3909	2	75.586	G	A	ref	0	2	2	0	2	2	2		0	0	2	2	2	0	0	0	0	0	2	2	0	0	2	0	2	0	0	0	2	0	2	2	0	2	0	2	0	2	0	0
morex_contig_45434:2397	morex_contig_45434	2397	2	80.5949	2	75.586	G	C	alt	0	2	2	0	2	2	2	2	0	0	2	2	2	0	0	0	0	0	2	2	0	0	2	0	2	0	0	0	2	0	2	2	0	2	0	2	0	2	0	0
morex_contig_45960:12511	morex_contig_45960	12511	2	80.0283	2	75.586	T	C	alt	0	2	2	0	2	2	2	2	0	0	2	2	2	0	0	0	0	0	2	2	0	0	2	0	2	0	0	0	2	0	2	2	0	2	0	2	0	2	0	0
morex_contig_58921:145	morex_contig_58921	145	2	80.0283	2	75.586	A	G	alt	0	2	2		2	2	2	2	0	0	2	2	2	0	0	0	0	0	2	2	0	0	2	0	2	0	0	0	2	0	2		0	2	0			2	0	0
morex_contig_1561549:4356	morex_contig_1561549	4356	2	80.17	2	76.062	G	T	alt	0	2	2	0	2	2	2	2		0	2		2	0	0	0	0	0	2	2	0	0	2	0	2	0	0	0	2	0	2	0	0	2	0	2	0	2	0	0
morex_contig_1587015:1412	morex_contig_1587015	1412	2	80.8782	2	76.062	C	G	ref	0	2	2	0	2	2	2	2	0	0	2	2	2	0	0	0	0	0	2	2	0	0	2	0	2	0	0	0	2	0	2	0	0	2	0	2	0	2	0	0
morex_contig_44389:4424	morex_contig_44389	4424	2	80.949	2	76.062	A	G	alt	0	2	2	0	2	2	2	2	0	0	2	2	2	0	0	0	0	0	2	2	0	0	2	0	2	0	0	0	2	0	2	0	0	2	0	2	0	2	0	0
morex_contig_135546:6444	morex_contig_135546	6444	2	81.5156	2	77.505	G	A	alt	0	2	2	0	0	2	2	2	0	0	2	2	2	0	0	0	2	0	2	2	0	0	2	0	2	0	0	0	2	0	2	0	0	2	0	2	0	2	0	0
morex_contig_1597436:823	morex_contig_1597436	823	2	82.0822	2	77.505	T	A	alt	0	2	2	0	0	2	2	2	0	0	2	2	2	0	0	0	2	0	2	2	0	0	2	0	2	0	0	0	2	0	2	0	0	2	0	2	0	2	0	0
morex_contig_159918:1634	morex_contig_159918	1634	2	81.7989	2	77.505	G	A	alt	0	2	2	0	0	2	2	2	0	0	2	2	2	0	0	0	2	0	2	2	0	0	2	0	2	0	0	0	2	0	2	0	0	2	0	2	0	2	0	0
morex_contig_184597:75	morex_contig_184597	75	2	81.7989	2	77.505	G	A	alt	0	2	2	0	0	2	2	2	0	0	2	2	2	0	0	0	2	0	2	2	0	0	2	0	2	0	0	0	2	0	2	0	0	2	0	2	0	2	0	0
morex_contig_2521408:362	morex_contig_2521408	362	2	81.7989	2	77.505	T	G	alt	0	2	2	0	0	2	2	2		0	2	2	2	0	0	0	2	0	2	2	0	0	2	0	2	0	0	0	2	0	2	0	0	2	0	2	0	2	0	0
morex_contig_2546854:1170	morex_contig_2546854	1170			2	77.505	C	T	alt	0	2	2	0	0	2	2	2	0	0	2	2	2	0	0	0	2	0	2	2	0	0	2	0	2	0	0	0	2	0	2	0	0	2	0	2	0	2	0	0
morex_contig_2548955:1020	morex_contig_2548955	1020	2	81.7989	2	77.505	A	T	alt	0	2	2	0	0	2	2	2		0	2	2	2	0	0	0	2	0	2	2	0	0	2	0	2	0	0	0	2	0	2	0	0	2	0	2	0	2	0	0
morex_contig_2551467:940	morex_contig_2551467	940	2	82.0822	2	77.505	C	G	alt	0	2	2	0	0	2	2	2	0	0	2	2	2	0	0	0	2	0	2	2	0	0	2	0	2	0	0	0	2	0	2	0	0	2	0	2	0	2	0	0
morex_contig_274579:3257	morex_contig_274579	3257	2	81.5156	2	77.505	C	T	alt	0	2	2	0	0	2	2	2	0	0	2	2	2	0	0	0	2	0	2	2	0	0	2	0	2	0	0	0	2	0	2	0	0	2	0	2	0	2	0	0
morex_contig_275398:84	morex_contig_275398	84	2	81.7989	2	77.505	G	A	alt	0	2	2	0	0	2	2	2	0	0	2	2	2	0	0	0	2	0	2	2	0	0	2	0	2	0	0	0	2	0	2	0	0	2	0	2	0	2	0	0
morex_contig_38448:12378	morex_contig_38448	12378	2	81.5156	2	77.505	T	G	ref	0	2	2	0	0	2	2	2	0	0	2	2	2	0	0	0	2	0	2	2	0	0	2	0	2	0	0	0	2	0	2	0	0	2	0	2	0	2	0	0
morex_contig_39457:5332	morex_contig_39457	5332	2	81.5156	2	77.505	G	A	alt	0	2	2	0	0	2	2	2	0	0	2	2	2	0	0	0	2	0	2	2	0	0	2	0	2	0	0	0	2	0	2	0	0	2	0	2	0	2	0	0
morex_contig_39692:2237	morex_contig_39692	2237	2	81.7989	2	77.505	G	C	alt	0	2		0	0	2	2	2	0	0	2	2	2	0	0	0	2	0	2	2	0	0	2	0	2	0	0	0	2	0	2	0	0	2		2	0	2	0	0
morex_contig_42162:2557	morex_contig_42162	2557			2	77.505	G	C	alt	0	2		0		2	2	2	0	0	2	2	2	0	0	0	2	0	2	2	0	0	2	0	2	0	0	0	2	0	2	0	0	2	0		0	2	0	0
morex_contig_48997:7493	morex_contig_48997	7493	2	81.5156	2	77.505	A	G	alt	0	2			0		2	2	0	0	2	2	2	0	0	0	2	0	2	2	0	0	2	0	2	0	0	0	2	0	2	0	0	2	0	2	0	2	0	0
morex_contig_51408:734	morex_contig_51408	734	2	81.5156	2	77.505	C	A	alt	0	2	2	0	0		2	2	0	0	2	2	2		0	0	2	0	2	2	0	0	2	0	2	0		0	2	0	2	0	0		0	2	0	2	0	0
morex_contig_78788:2730	morex_contig_78788	2730	2	81.7989	2	77.505	T	A	alt	0	2	2	0	0	2	2	2	0	0	2	2	2	0	0	0	2	0	2	2	0	0	2	0	2	0	0	0	2	0	2	0	0	2	0	2	0	2	0	0
morex_contig_138178:2860	morex_contig_138178	2860	2	81.7989	2	77.986	G	A	alt	0	2	2	0	0	2	2	2	0	0	2	2	2	0	0	0	2	0	2	2	0	0	2	0	2	0	0	0	2	0	2	0	0	2	0	2	0	2	0	0
morex_contig_139284:6489	morex_contig_139284	6489	2	82.0822	2	77.986	A	G	alt	0	2	2	0	0	2	2	2	0	0	2	2	2	0	0	0	2	0	2	2	0	0	2	0	2	0	0	0	2	0	2	0	0	2	0	2	0	2	0	0
morex_contig_2521837:290	morex_contig_2521837	290	2	82.0822	2	77.986	G	C	alt	0	2	2	0	0	2	2	2	0	0	2	2	2	0	0	0	2	0	2	2	0	0	2	0	2	0	0	0	2	0	2	0	0	2	0	2	0	2	0	0
morex_contig_274794:4026	morex_contig_274794	4026	2	82.0822	2	77.986	C	T	alt	0	2	2	0	0	2	2	2	0	0	2	2	2	0	0	0	2		2	2	0	0	2	0	2	0		0	2	0	2	0	0	2	0	2	0	2	0	0
morex_contig_6109:1122	morex_contig_6109	1122	2	82.0822	2	77.986	T	C	alt	0	2	2	0	0	2	2	2	0	0	2	2	2	0	0	0	2	0	2	2	0	0	2	0	2	0	0	0	2	0	2	0	0	2	0	2	0	2	0	0
morex_contig_1561839:1521	morex_contig_1561839	1521	2	82.0822	2	78.471	C	T	alt	0	2	2	0	0	2	2	2	0	0	2	2	2	0	0	0	2	0	2	2	0	0	2	0	2	0	0	0	2	0	2	0	0	2	0	2	0	2	0	0
morex_contig_1565226:5551	morex_contig_1565226	5551	2	81.8072	2	78.471	T	G	ref	0	2	2	0	0	2	2	2	0	0	2	2	2	0	0	0	2	0	2	2	0	0	2	0	2	0	0	0	2	0	2	0	0	2	0	2	0	2	0	0
morex_contig_1566561:2312	morex_contig_1566561	2312	2	82.0822	2	78.471	T	C	alt	0	2	2	0	0	2	2	2	0	0	2	2	2	0	0	0	2	0	2	2	0	0	2	0	2	0	0	0	2	0	2	0	0	2	0	2	0	2	0	0
morex_contig_1581082:2966	morex_contig_1581082	2966			2	78.471	A	C	alt	0	2	2	0	0	2	2	2	0	0	2	2	2	0	0	0	2	0	2	2	0	0	2	0	2	0	0	0	2	0	2	0	0	2	0	2	0	2	0	0
morex_contig_2547775:112	morex_contig_2547775	112	2	81.8072	2	78.471	T	C	ref	0	2	2	0	0	2	2	2	0	0	2	2	2	0	0	0	2	0	2	2	0	0	2	0	2	0	0	0	2	0	2	0	0	2	0	2	0	2	0	0
morex_contig_2551385:62	morex_contig_2551385	62	2	81.9405	2	78.471	C	A	alt	0	2		0	0	2	2	2	0	0	2	2	2	0	0	0	2	0	2	2	0	0	2	0	2	0	0	0	2	0	2	0	0	2	0	2		2	0
morex_contig_37424:1189	morex_contig_37424	1189	2	82.0822	2	78.471	T	G	alt	0	2	2	0	0	2	2	2	0	0	2	2	2	0	0	0	2	0	2	2	0	0	2	0	2	0	0	0	2	0	2	0	0	2	0	2	0	2	0	0
morex_contig_54130:1250	morex_contig_54130	1250			2	78.471	G	A	ref	0	2	2	0	0	2	2		0	0	2	2	2	0	0	0	2	0	2	2	0	0	2	0	2	0	0	0	2	0	2	0	0	2	0	2	0	2	0	0
morex_contig_6656:5508	morex_contig_6656	5508			2	78.471	C	T	alt	0	2	2	0	0	2	2	2	0	0	1	2	2	0	0	0	2	0	2	2	0	0	2	0	2	0	0	0	2	0	2	0	0	2	0	2	0	2	0	0
morex_contig_1559030:5538	morex_contig_1559030	5538			2	79.424	T	A	ref	0	2	2	0	0	2	2	2	0	0	2	2	2	0	0	0	2	0	2	2	0	0	2	0	2	0	0	0	2	0	2	0	0	2	0	2	0	2	0	0
morex_contig_44248:13102	morex_contig_44248	13102	2	82.0822	2	79.424	G	A	ref	0	2	2	0	0	2	2	2	0	0	2	2	2	0	0	0	2	0	2	2	0	0	2	0	2	0	0	0	2	0	2	0	0	2	0	2	0	2	0	0
morex_contig_59797:2743	morex_contig_59797	2743			2	79.424	A	G	ref	0	2	2	0	0	2	2	2	0	0	2	2	2	0	0	0	2	0	2	2	0	0	2	0	2	0	0	0	2	0	2	0	0	2	0	2	0	2	0	0
morex_contig_140747:2692	morex_contig_140747	2692	2	91.2121	2	79.9	T	C	ref	0	2		0	0	2	2	2	0	0	2	2	2	0	0	0	2	0	2	2	0	0	2	0	2	0	0	0	2	0	2	0	0	1	0	2	0	2	0	0
morex_contig_188578:6057	morex_contig_188578	6057	2	90.648	2	79.9	A	C	ref	0	2	2	0	0	2	2	2	0	0	2	2	2	0	0	0	2	0	2	2	0	0	2	0	2	0	0	0	2	0	2	0	0	2	0	2	0	2	0	0
morex_contig_244836:3564	morex_contig_244836	3564	2	82.0822	2	79.9	T	G	ref	0	2	2	0	0	2	2	2	0	0	2	2	2	0	0	0	2	0	2	2	0	0	2	0	2	0	0	0	2	0	2	0	0	2	0	2	0	2	0	0
morex_contig_48841:714	morex_contig_48841	714	2	82.5071	2	79.9	G	C	alt	0	2	2	0	0	2	2	2	0	0	2	2	2	0	0	0	2	0	2	2	0	0	2	0	2	0	0	0	2	0	2	0	0	2	0	2	0	2	0	0
morex_contig_1558444:1944	morex_contig_1558444	1944			2	80.39	T	G	ref	0	2	2	0	0	2	2	2	0	0	2	2	2	0	0	0	2	0	2	2	0	0	2	0	2	0	0	0	2	0	2	0	0		0	2	0	2	0	0
morex_contig_1560534:127	morex_contig_1560534	127			2	80.39	T	C	ref	0	2		0	0	2	2		0	0	2	2	2	0	0	0	2	0	2	2	0	0	2	0	2	0	0		2	0	2	0	0	2	0	2	0	2	0	0
morex_contig_1590605:407	morex_contig_1590605	407			2	80.39	C	T	ref	0	2	2	0	0	2	2	2	0	0	2	2	2	0	0	0	2	0	2	2	0	0	2	0	2	0	0	0	2	0	2	0	0	2	0		0	2	0	0
morex_contig_268518:4063	morex_contig_268518	4063	2	87.6992	2	80.39	C	T	ref	0	2	2	0	0	2	2	2	0	0	2	2	2	0	0	0	2	0	2	2	0	0	2	0	2	0	0	0	2	0	2	0	0	2	0	2	0	2	0	0
morex_contig_1565065:404	morex_contig_1565065	404			2	80.876	G	A	ref	0	2	2	0	0	2	2	2	0	0	2	2	2	0	0	0	2	0	2	2	0	0	2	2	2	0	0	0	2	0	2	0	0	2	0	2	0	2	0	0
morex_contig_172396:1378	morex_contig_172396	1378			2	81.343	G	A	ref	0	2	2	0	0	2	2	2	0	0	2	2	2	0	0	0	2	0	2	2	0	0	2	2	2	0	0	0	2	0	2	0	0	2	0	2	0	2	0	0
morex_contig_236689:4872	morex_contig_236689	4872			2	81.343	C	T	ref	0	2	2	0	0	2	2	2	0	0	2	2	2	0	0	0	2	0	2	2	0	0	2	2	2	0	0	0	2	0	2	0	0	2	0	2	0	2	0	0
morex_contig_37097:645	morex_contig_37097	645			2	81.343	T	A	ref	0	2	2	0	0	2	2	2	0	0	2	2	2	0	0	0	2	0	2	2	0	0	2	2	2	0	0	0	2	0	2	0	0	2	0	2	0	2	0	0
morex_contig_54507:1624	morex_contig_54507	1624	2	91.2121	2	81.343	C	T	ref	0	2	2	0	0	2	2	2	0	0	2	2	2	0	0	0	2	0	2	2	0	0	2	2	2	0	0	0	2	0	2	0	0	2	0	2	0	2	0	0
morex_contig_6046:7385	morex_contig_6046	7385			2	81.343	C	T	ref	0	2	2	0	0	2	2	2	0	0	2	2	2	0	0	0	2	0	2	2	0	0	2	2	2	0	0	0	2	0	2	0	0	2	0	2	0	2	0	0
morex_contig_1573884:769	morex_contig_1573884	769	2	90.0611	2	82.287	G	T	ref	0	2	2	0	0	2	2	2	0	0	2	2	2	0	0	0	2	0	2	2	0	0	2	2	2	0	0	0	2	0	2	0	0	2	0	2	0	2	0	0
morex_contig_2547215:2579	morex_contig_2547215	2579	2	82.0822	2	82.287	C	T	ref	0	2	2	0	0	2	2	2	0	0	2	2	2	0	0	0	2	0	2	2	0	0	2	2	2	0	0	0	2	0	2	0	0	2	0	2	0	2	0	0
morex_contig_39119:7594	morex_contig_39119	7594	2	82.5071	2	82.287	C	T	ref	0	2	2	0	0	2	2	2	0	0	2	2	2	0	0	0	2	0	2	2	0	0	2	2	2	0	0	0	2	0	2	0	0	2	0	2	0	2	0	0
morex_contig_46905:2975	morex_contig_46905	2975	2	85.9773	2	82.287	C	A	ref	0	2	2	0	0	2	2	2	0	0	2	2	2		0	0	2	0	2	2	0	0	2	2	2	0	0	0	2	0	2		0	2	0	2		2
morex_contig_52542:5604	morex_contig_52542	5604	2	90.0611	2	82.287	C	G	ref	0	2	2	0	0	2	2	2	0	0	2	2	2	0	0	0	2	0	2	2	0	0	2	2	2	0	0	0	2	0	2	0	0	2	0	2	0	2	0	0
morex_contig_1565994:2044	morex_contig_1565994	2044			2	82.782	A	G	alt	0	2	2	0	0	2	2	2		0	2	2	2	0	0	0	2	1	2	2	0	0	2	1	2	0	0	0	2	0	2	1	0	2	0	2	0	2	0	0
morex_contig_2548317:2314	morex_contig_2548317	2314	2	86.6856	2	82.782	C	G	alt	0	2	2	0	0	2	2	2	0	0	2	2	2	0	0	0	2	0	2	2	0	0	2	2	2	0	0	0	2	0	2	0	0	2	0	2		2	0	0
morex_contig_356612:499	morex_contig_356612	499	2	81.8072	2	82.782	A	G	ref	0	2	2	0	0	2	2	2	0	0	2	2	2	0	0	0	2	0	2	2	0	0	2	2	2	0	0	0	2	0	2	0	0	2	0	2	0	2	0	0
morex_contig_40259:3713	morex_contig_40259	3713	2	86.6147	2	82.782	T	A	alt	0	2	2	0	0	2	2	2	0	0	2	2	2	0	0	0	2	0	2	2	0	0	2	2	2	0	0	0	2	0	2	0	0		0	2	0	2	0	0
morex_contig_41671:7164	morex_contig_41671	7164	2	86.7564	2	82.782	G	A	alt	0	2	2	0	0	2	2	2	0	0	2	2	2	0	0	0	2	1	2	2	0	0	2	2	2	0	0	0	2	0	2	0	0	2	0	2	0	2	0	0
morex_contig_42691:3447	morex_contig_42691	3447	2	86.6147	2	82.782	C	T	alt	0	2	2	0	0	2	2	2	0	0	2	2	2	0	0	0	2	0	2	2	0	0	2	2		0	0	0	2	0	2	0	0	2	0	2	0	2	0	0
morex_contig_430597:774	morex_contig_430597	774	2	86.6147	2	82.782	G	C	alt	0	2	2	0	0	2	2	2	0	0	2	2	2	0	0	0	2	0	2	2	0	0	2	2	2	0	0	0	2	0	2	0	0	2	0	2	0	2	0	0
morex_contig_44157:3448	morex_contig_44157	3448	2	88.3853	2	82.782	C	A	alt	0	2	2	0	0	2	2	2	0	0	2	2	2	0	0	0	2	0	2	2	0	0	2	2	2	0	0	0	2	0	2	0	0	2	0	2	0	2	0	0
morex_contig_9189:352	morex_contig_9189	352	2	88.3853	2	82.782	G	C	alt	0	2	2	0	0	2	2	2	0	0	2		2	0	0		2	0	2	2	0	0	2	2	2	0	0	0	2	0	2	0		2	0	2	0	2	0	0
morex_contig_1561586:601	morex_contig_1561586	601	2	89.8017	2	84.313	G	A	ref	0	2	2	0	0	2	2	2	0	0	2	2	2	0	0	0	2	0	2	2	0	0	2	2	2	0	0	0	2	0	2	0	2	2	0	2	0	2	0	0
morex_contig_1564571:646	morex_contig_1564571	646	2	89.5184	2	84.313	G	T	ref	0	2	2	0	0	2	2	2	0	0	2	2	2	0	0	0	2	0	2	2	0	0	2	2	2	0	0	0	2	0	2	0	2	2	0	2	0	2	0	0
morex_contig_162948:776	morex_contig_162948	776	2	90.4391	2	84.313	G	A	ref	0	2	2		0	2	2	2	0		2	2	2	0	0	0	2	0	2	2	0	0	2	2	2	0	0		2	0	2	0	2	2	0	2		2	0	0
morex_contig_169216:320	morex_contig_169216	320	2	88.4561	2	84.313	G	A	alt	0	2	2	0	0	2	2	2	0	0	2		2	0	0	0	2	0	2	2	0	0	2	2	2	1	0	0	2	0	2	0	2	2	0	2	0	2	0	0
morex_contig_2547343:4297	morex_contig_2547343	4297	2	88.5269	2	84.313	G	T	alt	0	2	2	0	0	2	2	2	0	0	2	2	2	0	0	0	2	0	2	2	0	0	2	2	2	0	0	0	2	0	2	0	2	2	0	2	0	2	0	0
morex_contig_2557573:146	morex_contig_2557573	146	2	88.5269	2	84.313	A	T	ref	0	2	2	0	0	2	2	2	0	0	2	2	2	0	0	0	2	0	2	2	0	0	2	2	2	0	0	0	2	0	2	0	2	2	0	2	0	2	0	0
morex_contig_45823:2454	morex_contig_45823	2454	2	88.5269	2	84.313	C	T	ref	0	2	2	0	0	2	2	2	0	0	2	2	2	0	0	0	2	0	2	2	0	0	2	2	2	0	0	0	2	0	2	0	2	2	0		0	2	0	0
morex_contig_46445:2718	morex_contig_46445	2718	2	88.3853	2	84.313	C	A	ref	0	2	2	0	0	2	2	2	0	0	2	2	2	0	0	0	2	0	2	2	0	0	2	2	2	0	0	0	2	0	2	0	2	2	0	2	0	2	0	0
morex_contig_49556:7690	morex_contig_49556	7690	2	88.5269	2	84.313	T	C	alt	0	2	2	0	0	2	2	2	0	0	2	2	2	0	0	0	2	0	2	2	0	0	2	2	2	0	0	0	2	1	2	0			0	2	0	2	0	0
morex_contig_60133:2528	morex_contig_60133	2528	2	89.5184	2	84.313	C	T	ref	0	2	2	0	0	2	2	2	0	0	2		2	0	0	0	2	0	2	2	0	0	2	2	2	0	0	0	2	0	2	0	2	2	0	2	0	2	0	0
morex_contig_6998:3592	morex_contig_6998	3592	2	88.5269	2	84.313	C	T	alt	0	2	2	0	0	2	2	2	0	0	2	2	2	0	0	0	2	0	2	2	0	0	2	2	2	0	0	0	2	0	2	0	2	2	0	2	0	2	0	0
morex_contig_7525:2508	morex_contig_7525	2508	2	88.3853	2	84.313	G	A	ref	0	2	2	0	0	2	2	2	0	0	2	2	2	0	0	0	2	0	2	2	0	0	2	2	2	0	0	0	2	0	2	0	2	2	0	2	0	2	0	0
morex_contig_78959:2097	morex_contig_78959	2097	2	90.1558	2	84.313	C	G	alt	0	2	2	0	0	2	2	2	0	0	2	2	2	0	0	0	2	0	2	2	0	0	2	2	2	0	0	0	2	0	2	0	2	2	0	2	0	2	0	0
morex_contig_8662:1007	morex_contig_8662	1007	2	90.7224	2	84.313	G	A	alt	0	2	2	0	0	2	2	2	0	0	2	2	2	0	0	0	2	0	2	2	0	0	2	2	2	0	0	0	2	0	2	0	2	2	0	2	0	2	0	0
morex_contig_96791:470	morex_contig_96791	470	2	90.1558	2	84.313	C	A	ref	0	2	2	0	0	2	2	2	0	0	2	2	2	0	0	0	2	0	2	2	0	0	2	2	2	0	0	0	2	0	2		2	2	0	2	0	2	0	0
morex_contig_1563027:8771	morex_contig_1563027	8771	2	91.0057	2	84.78	A	G	ref	0	2	2	0	0	2	2	2	0	0	2	2	2	0	0	0	2	0	2	2	0	0	2	2	2	0	0	0	2	0	2	0	2	2	2	2	0	2	0	0
morex_contig_158639:1893	morex_contig_158639	1893	2	91.0057	2	84.78	A	T	alt	0	2	2	0	0		2	2	0	0	2	2	2	0	0	0	2	0	2	2	0	0	2	2	2	0	0	0	2	0	2	0	2	2	2	2	0	2	0	0
morex_contig_2552021:6366	morex_contig_2552021	6366	2	91.0057	2	84.78	G	A	ref	0	2		0	0	2	2	2	0	0	2	2	2	0	0	0	2	0	2	2	0	0	2	2	2	0	0		2	0	2	0	2	1	2	2	0		0	0
morex_contig_8930:387	morex_contig_8930	387	2	89.5184	2	84.78	C	T	alt	0	2	2	0	0	2	2	2	0	0	2	2	2	0	0	0	2	0	2	2	0	0	2	2	2	0	0	0	2	0	2	0	2	2	2	2	0	2	0	0
morex_contig_1561948:1969	morex_contig_1561948	1969	2	91.0057	2	85.247	T	C	alt	0	2	2	0	0	2	2	2	0	0	2	2	2	0	0	0	2	0	2	0	0	0	2	2	2	0	0	0	2	0	2	0	2	2	2	2	0	2	0	0
morex_contig_1584684:4291	morex_contig_1584684	4291	2	91.0057	2	85.247	G	A	ref	0	2	2	0	0	2	2	2	0	0	2	2	2	0	0	0	2	0	2	0	0	0	2	2	2	0	0	0	2	0	2	0	2		2	2	0	2	0	0
morex_contig_275593:642	morex_contig_275593	642	2	91.0057	2	85.247	G	T	ref	0	2	2	0	0	2	2	2	0	0	2	2	2	0	0	0	2	0	2	0	0	0	2	2	2	0	0	0	2	0	2	0	2	2	2	2	0	2	0	0
morex_contig_43951:1319	morex_contig_43951	1319	2	91.2121	2	85.247	T	C	ref	0	2	2	0	0	2	2	2	0	0	2	2	2	0	0	0	2	0	2	0	0	0	2	2	2	0	0	0	2	0	2	0	2	2	2	2	0	2	0	0
morex_contig_52903:6018	morex_contig_52903	6018	2	91.0057	2	85.247	G	C	ref	0	2	2	0	0	2	2	2		0	2	2	2	0	0	0	2	0	2	0	0	0	2	2	2	0	0	0	2	0	2	0	2	2	2	2	0	2		0
morex_contig_62909:2687	morex_contig_62909	2687	2	91.2121	2	85.247	T	C	ref	0	2	2	0	0	2	2	2	0	0	2	2	2	0	0		2	0	2	0	0	0	2	2	2	0	0	0	2	0	2	0	2	2		2	0	2	0	0
morex_contig_66641:3436	morex_contig_66641	3436	2	91.0057	2	85.247	T	G	ref	0	2	2	0	0	2	2	2	0	0	2	2	2	0	0	0	2	0	2	0	0	0	2	2	2	0	0	0	2	0	2	0	2	2	2	2	0	2	0	0
morex_contig_401367:2665	morex_contig_401367	2665	2	91.2121	2	85.706	T	C	ref	0	2	2	2	0	2	2	2	0	0	2	2	2	0	0	0	2	0	2	0	0	0	2	2	2	0	0	0	2	0	2	0	2	2	2	2	0	2	0	0
morex_contig_56774:2110	morex_contig_56774	2110	2	91.2121	2	85.706	G	A	ref	0	2	2	2	0	2	2	2	0	0	2	2	2	0	0	0	2	0	2	0	0	0	2	2	2	0	0	0	2	0	2	0	2	2	2	2	0	2	0	0
morex_contig_60218:3042	morex_contig_60218	3042	2	91.0057	2	85.706	G	A	ref	0	2	2	2	0	2	2	2	0	0	2	2	2	0	0	0	2	0	2	0	0	0	2	2	2	0	0	0	2	0	2	0	2	2	2	2	0	2	0	0
morex_contig_73808:1208	morex_contig_73808	1208	2	90.4391	2	85.706	C	T	ref	0	2	2	2	0	2	2	2	0	0	2	2	2	0	0	0	2	0	2	0	0	0	2	2	2	0	0	0	2	0	2	0	2	2	2	2	0	2	0	0
morex_contig_1562180:1677	morex_contig_1562180	1677	2	91.0057	2	86.173	T	C	alt	0	2	2	2	0	2	2	2	0	0	2	0	2	0	0	0	2	0	2	0	0	0	2	2	2	0	0	0	2	0	2	0	2	2	2	2	0	2	0	1
morex_contig_1595528:248	morex_contig_1595528	248	2	91.1473	2	86.173	A	G	alt	0	2	2	2	0	2	2	2	0	0	2	0	2	0	0	0	2	0	2	0	0	0	2	2	2	0	0	0	2	0	2	0	2	2	2	2	0	2	0	1
morex_contig_272267:2828	morex_contig_272267	2828	2	91.2121	2	86.173	C	T	ref	0	2	2	2	0	2	2	2	0	0	2	0	2	0	0	0	2	0	2	0	0	0	2	1	2	0	0	0	2	0	2	0	2	1	2	2	0	2	0	0
morex_contig_368608:6478	morex_contig_368608	6478	2	90.864	2	86.173	G	C	ref	0	2			0	2	2	2		0	2	0	2	0	0	0	2	0	2	0	0	0	2	2	2	0	0		2	0	2	0	2	2	2		0		0	0
morex_contig_368666:1146	morex_contig_368666	1146	2	91.0057	2	86.173	G	C	ref	0	2	2	2	0	2	2	2	0	0	2	0	2	0	0	0	2	0	2	0	0	0	2	2	2	0	0	0	2	0	2	0	2	2	2	2	0	2	0
morex_contig_44264:2094	morex_contig_44264	2094	2	91.0057	2	86.173	C	G	alt	0	2	2	2	0	2	2	2	0	0	2	0	2	0	0	0	2	0	2	0	0	0	2	2	2	0	0	0	2	0	2	0	2	2	2		0	2	0	1
morex_contig_48445:11012	morex_contig_48445	11012	2	91.0057	2	86.173	A	G	alt	0	2	2	2	0	2	2	2	0	0	2	0	2	0	0	0	2	0	2	0	0	0	2	2	2	0	0	0	2	0	2	0	2	2	2	2	0	2	0	1
morex_contig_1592914:2325	morex_contig_1592914	2325	2	94.5467	2	86.645	C	T	ref	0	2	2		0	2		2	0	0	2	0	2	0	0	0	2	0	2	0	0	0	2	2	2	0	0	0	2	0	2	0	2		2		0	2	0	1
morex_contig_1593444:956	morex_contig_1593444	956	2	92.2096	2	86.645	T	A	alt	0	2	2	2	0	2	2	2	0	0	2	0	2	0	0	0	2	0	2	0	0	0	2	2	2	0	0	0	2	0	2	0	2	2	2	2	0	1	0	1
morex_contig_275694:2438	morex_contig_275694	2438			2	86.645	C	T	alt	0	2	2	2	0	2	2		0	0	2	0	2	0	0	0	2	0	2	0	0	0	2	2	2	0	0	0	2	0	2	0	2	2			0	2	0	1
morex_contig_42016:1707	morex_contig_42016	1707	2	91.1473	2	86.645	A	G	ref	0	2		2	0	2	2	2	0	0	2	0	2	0	0	0	2	0	2	0	0	0	2	2	2	0	0	0	2	0	2	0	2	2	1	2	0	2	0	1
morex_contig_134507:1150	morex_contig_134507	1150	2	92.2096	2	87.112	T	G	alt	0	2	2	2	0	2	2	2	0	0	2	0	2	0	0	0	2	0	2	0	0	0	2	2	2	0	0	0	2	0	2	0	2	2	2	2	0	2	0	1
morex_contig_1577612:3625	morex_contig_1577612	3625	2	94.4051	2	87.112	G	A	ref	0	2	2	2	0	2	2	2	0	0	2	0	2	0	0	0	2	0	2	0	0	0	2	2	2	0	0	0	2	0	2	0	2	2	2	2	0	2	0	1
morex_contig_2523886:319	morex_contig_2523886	319	2	92.2096	2	87.112	G	C	alt	0	2	2	2	0	2	2	2	0	0	2	0	2	0	0	0	2	0	2	0	0	0	2	2	2	0	0	0	2	0	2	0	2	2	2	2		2	0	1
morex_contig_48164:11548	morex_contig_48164	11548	2	92.7762	2	87.112	G	T	ref	0	2	2	2	0	2	2	2	0	0	2	0	2	0	0	0	2	0	2	0	0	0	2	2	2	0	0	0	2	0	2	0	2	2	2	2	0	2	0	1
morex_contig_135636:2776	morex_contig_135636	2776	2	94.5467	2	88.056	C	T	alt	0	2	2	2	0	2	2	2	0	0	2	0	2	0	0	0	2	0	2	0	0	0	2	2	2	0	0	0	2	0	2	0	2	2		2	0	2	2	1
morex_contig_135793:10587	morex_contig_135793	10587			2	88.056	C	A	alt	0	2	2	2	0	2	2	2	0	0	2	0	2	0	0	0	2	0	2	0	0	0	2	2	2	0	0	0	2	0	2	0	2	2	2	2	0	2	2	1
morex_contig_1560076:973	morex_contig_1560076	973	2	94.5467	2	88.056	T	C	alt	0	2	2		0	2	2	2	0	0	2	0	2	0	0	0	2	0	2	0	0	0	2	2	2	0	0	0	2	0	2	0	2	2	2	2	0	2	2	1
morex_contig_1564449:630	morex_contig_1564449	630	2	94.5467	2	88.056	G	A	alt	0	2	2	2	0	2	2	2	0	0	2	0	2	0	0	0	2	0	2	0	0	0	2	2	2	0	0	0	2	0	2	0	2	2	2	2	0	2	2	1
morex_contig_1588648:541	morex_contig_1588648	541	2	94.5467	2	88.056	G	T	ref	0	2	2	2	0	2	2	2	0	0	2	0	2		0	0	2	0	2	0	0	0	2	2	2	0	0	0	2	0	2	0	2	2	2	2	0	2	2	1
morex_contig_160048:2684	morex_contig_160048	2684	2	94.4051	2	88.056	G	A	alt	0	2	2	2	0	2	2	2	0	0	2	0	2		0	0	2	0	2	0	0	0	2	2	2		0	0	2	0	2	0	2	2	2	2	0	2	2	1
morex_contig_2547052:4796	morex_contig_2547052	4796	2	94.4051	2	88.056	A	C	alt	0	2	2	2	0	2	2	2	0	0	2	0	2	0	0	0	2	0	2	0	0	0	2	2	2	0	0	0	2	0	2	0	2	2	2	2	0	2	2	1
morex_contig_42258:5015	morex_contig_42258	5015	2	94.5467	2	88.056	G	C	ref	0	2	2	2		2	2	2		0	2	0	2	0	0	0	2	0	2	0	0	0	2	2	2	0	0	0	2	0	2	0	2	2	2	2	0	2	2	2
morex_contig_50512:19419	morex_contig_50512	19419	2	94.4051	2	88.056	G	A	alt	0	2	2	2	0	2	2	2	0	0	2	0	2	0	0	0	2	0	2	0	0	0	2	2	2	0	0	0	2	0	2	0	2	2	2	2	0	2	2	1
morex_contig_66179:3212	morex_contig_66179	3212	2	94.4051	2	88.056	T	A	ref	0	2	2	2	0	2	2	2	0	0	2	0	2	0	0	0	2	0	2	0	0	0	2	2	2	0	0	0	2	0	2	0	2	2	2	2	0	2	2	1
morex_contig_99731:1971	morex_contig_99731	1971	2	94.5467	2	88.056	G	A	ref	0	2	2	2	0	2	2	2	0	0	2	0	2	0	0	0	2	0	2	0	0	0	2	2	2	0	0	0	2	0	2	0	2	2	2	2	0	2	2	1
morex_contig_1562626:6418	morex_contig_1562626	6418	2	91.2121	2	88.523	T	A	alt	0	2	2	2	0	2	2	2	0	0	2	0	2	0	0	0	2	0	2	0	0	0	2	2	2	0	0	0	2	0	2	0	2	2	2	2	0	2	2	1
morex_contig_42496:9830	morex_contig_42496	9830	2	91.2121	2	88.523	A	C	alt	0	2	2	2	0	2	2	2	0	0	2	0	2	0	0	0	2	0	2	0	0	0	2	2	2	0	0	0	2	0	2	0	2	2	2	2	0	2	2
morex_contig_42518:3215	morex_contig_42518	3215	2	94.4759	2	88.523	T	C	alt	0	2	2	2	0	2	2	2	0	0	2	0	2	0	0	0	2	0	2	0	0	0	2	2	2	0	0	0	2	0	2	0	2	2	2	2	0	2	2	1
morex_contig_135950:574	morex_contig_135950	574	2	92.3057	2	89.544	T	G	alt	0	2	2	2	0	2	2	2	0	0	2	0	2	0	0	0	2	0	2	0	0	0	2	2	2	0	0	0	2	0	2	0	2	2	2	2	0	2	2	1
morex_contig_44664:6393	morex_contig_44664	6393	2	97.8045	2	89.544	G	A	alt	0	2	2	2	0	2	2	2	0	0	2	0	2	0	0	0	2	0	2	0	0	0	2	2		0	0	0		0	2	0		2	2	2	0	2	2	1
morex_contig_49910:6655	morex_contig_49910	6655			2	89.544	G	A	alt	0	2	2	2	0	2	2	2	0	0	2	0	2	0	0	0	2	0	2	0	0	0	2	2	2	0	0	0	2	0	2	0	2	2	2	2	0	2	2	1
morex_contig_84362:3327	morex_contig_84362	3327	2	97.8045	2	89.544	G	A	alt	0	2	2	2	0	2	2	2	0	0	2	0	2	0	0	0	2	0	2	0	0	0	2	2	2	0	0	0	2	0	2	0	2	2	2	2	0	2	2	1
morex_contig_2548137:2888	morex_contig_2548137	2888	2	92.3057	2	90.564	C	T	ref	0	2	2	2	0	2	2	2	0	0	2	0	2	0	0	0	2	0	2	0	0	0	2	2	2	0	0	0	2	0	2	0	2	2	2	2	0	2	2	1
morex_contig_2565924:232	morex_contig_2565924	232	2	94.4672	2	90.564	G	A	ref	0	2	2	2	0	2	2	2	0	0	2	0	2	0	0	0	2	0	2	0	0	0	2	2	2	0	0	0	2	0	2	0	2	2	2	2	0	2	2	1
morex_contig_1591875:2331	morex_contig_1591875	2331	2	92.3057	2	91.041	T	C	ref	0	2	2	2	0	2	2	2	0	0	2	0	2	0	0	0	2	0	2	0	0	0	2	2	2	0	0	0	2	0	2	0	2	2	2	2	0	2	2	1
morex_contig_160451:7024	morex_contig_160451	7024			2	91.041	G	A	ref	0	2		2	0	2	2	2	0	0	2	0	2	0	0	0	2	0	2	0	0	0	2	2	2	0	0	0	2	0	2	0	2	2	2	2	0	2	2
morex_contig_40560:16809	morex_contig_40560	16809	2	97.8045	2	91.041	G	T	ref	0	2	2	2	0	2	2	2	0	0	2	0	2	0	0	0	2	0	2	0	0	0	2	2	2	0	0	0	2	0	2	0	2	2	2	2	0	2	2	1
morex_contig_65032:67	morex_contig_65032	67	2	94.4672	2	91.041	C	T	alt	0	2	2	2	0	2	2	2	0	0	2	0	2	0	0	0	2	0	2	0	0	0	2	2	2	0	0	0	2	0	2	0	2	2	2	2	0	2	2	1
morex_contig_1564085:1530	morex_contig_1564085	1530			2	92.512	G	A	alt	0	2	2	2	0	2	2	2	0	0	2	0	2	0	0	0	2	0	2	0	0	0	2	2	2	0	0	0	2	0	2	0	2	0	2	2	0	2	2	1
morex_contig_54445:508	morex_contig_54445	508	2	97.8045	2	92.512	C	A	ref	0	2	2	2	0	2	2	2	0	0	2	0	2	0	0	0	2	0	2	0	0	0	2	2	1	0	0	0	2	0	2	0	2	0	2	2	0	2	2	1
morex_contig_1571181:3551	morex_contig_1571181	3551			2	93.455	A	G	ref	0	2	2	2	0	2	2	2	0	0	2	0	2	0	0	0	2	0	2	0	0	0	2	2	2	0	0	2	2	0	2	0	2	0	2	2	0		2	2
morex_contig_53531:1527	morex_contig_53531	1527			2	93.455	G	C	ref	0	2	2	2	0	2	2	2	0	0	2	0	2	0	0	0	2	0	2	0	0	0	2	2	2	0	0	2	2	0	2	0	2	0	2	2	0	2	2	1
morex_contig_122092:3569	morex_contig_122092	3569	2	93.9802	2	94.399	C	T	ref	0	2	2	2	0	2	2	2	0	0	2	0	2	0	0	0	2	0	2	0	0	0	2	2	2	0	0	2	2	0	2	0	2	0	2	2		2	2	2
morex_contig_136312:9705	morex_contig_136312	9705			2	94.399	C	T	alt	0	2	2	2	0	2	2	2	0	0	2	0	2	0	0	0	2	0	2	0	0	0	2	2	2	0	0	2	2	0	2	0	2	0	2	2	0	2	2	2
morex_contig_55667:6158	morex_contig_55667	6158	2	97.8045	2	94.399	G	A	alt	0	2	2	2	0	2	2	2	0	0	2	0	2	0	0	0	2	0	2	0	0	0	2	2	2	0	0	2	2	0	2	0	2	0	2	2	0	2	2	2
morex_contig_57294:6620	morex_contig_57294	6620	2	92.3057	2	94.399	A	T	alt	0	2	2	2	0	2	2	2	0	0	2	0	2	0	0	0	2	0	2	0	0	0	2	2	2	0	0	2	2	0	2	0	2	0	2	2	0	2	2	2
morex_contig_61243:2082	morex_contig_61243	2082			2	94.399	C	G	alt	0	2	2	2	0	2	2	2	0	0	2	0	2	0	0	0	2	0	2	0	0	0	2	2	2	0	0	2	2	0	2	0	2	0	2	2	0	2	2	2
morex_contig_1572945:4223	morex_contig_1572945	4223	2	97.8045	2	95.409	C	G	alt	0	2	2	2	0		2	2	0		2	0	2	0	0	0	2	0	2	0	0	0	2		2	0	0	2	2	0	2	0			2	2	0	2	2	2
morex_contig_55088:4375	morex_contig_55088	4375	2	93.3906	2	95.409	G	C	alt	0	2	2	2	0	2	2	2	0	0	2	0	2	0	0	0	2	0	2	0	0	0	2	2	2	0	0	2	2	0	2	0	2	0	2	2	0	2	2	2
morex_contig_137078:3773	morex_contig_137078	3773			2	95.909	A	G	alt	0	2	2	2	0	2	2	2		0	2	0	2	0	0	0	2	0	2	0	0	0	2	2	2	0	0	2	2	0	2	0	2	0	2	2	0	2	2	2
morex_contig_185976:1427	morex_contig_185976	1427			2	95.909	G	A	ref	0	2	2	2	0	2	2	2	0	0	2	0	2	0	0	0	2	1	2	0	0	0	2	2	2	0	0	2	2	0	2	0	2	0	2	2	0	2	2	2
morex_contig_40063:5403	morex_contig_40063	5403			2	97.814	G	A	alt	0	2		2	0	2	2	2	0	0	0	0	2	0	0	0	2	0	2	0	0	0	2	2	2	0	0	2	2	0	2	0	2	0	2	2	0	2	2	2
morex_contig_6394:3893	morex_contig_6394	3893	2	94.4672	2	97.814	G	A	ref	0	2	2	2	0	2	2	2	0	0	0	0	2	0	0	0	2	0	2	0	0	0	2	2	2	0	0	2	2	0	2	0	2	0	2	2	0	2	2	2
morex_contig_325090:1870	morex_contig_325090	1870			2	98.273	A	G	alt	0	2	2	2	0	2	2	2	0	0	0	0	2	0	0	0	2	0	2	0	0	0	2	2	2	0	0	2	0	0	2	0	2	0	2	2	0	2	2	2
morex_contig_368589:1973	morex_contig_368589	1973			2	98.273	A	G	alt	0	2	2	2	0	2	2	2	0	0	0	0	2	0	0	0	2	0	2	0	0	0	2	2	2	0	0	2	0	0	2	0	2	0	2	2	0	2	2	2
morex_contig_46810:5332	morex_contig_46810	5332			2	98.273	T	C	alt	0	2	2	2	0	2	2	2	0	0	0	0	2	0	0	0	2	0	2	0	0	0	2	2	2	0	0	2	0	0	2	0	2	0	2	2	0	2	2	2
morex_contig_49340:8250	morex_contig_49340	8250			2	98.273	C	T	alt	0	2	2	2	0	2	2	2	0	0	0	0	2	0	0	0	2	0	2	0	0	0	2	2	2	0	0	2	0	0	2	0	2		2	2	0	2	2	2
morex_contig_139427:504	morex_contig_139427	504			2	99.263	C	T	alt	0	2	2	2	0	2	2	2	1	0	2	0	2	0	2	0	2	0	2	0	0	0	2	2	2	0	0	2	0	0	2	0	2	0	2	2	0			2
morex_contig_196549:2972	morex_contig_196549	2972			2	99.263	A	G	ref	0	2			0		2	2	0	0	2	0	2	0	2	0	2	0	2	0	0	0	2	2	2	0	0	2	0	0	2		2	0	2	2	0	2	2	2
morex_contig_46656:2071	morex_contig_46656	2071	2	107.365	2	99.263	A	G	alt	0	2	2	2	0	2	2	2	0	0	2	0	2	0	2	0	2	0	2	0	0	0	2	2	2	0	0	2	0	0	2	0		0	2		0	2	2	2
morex_contig_135230:484	morex_contig_135230	484			2	99.759	C	T	alt	0	2	2	2	0	2	2	2	0	0		0	2	0	2	0	2	0	2	0	0	0	2	2	2	0	0	2	0	0	2	0	2	0	2	2	0	2	2	2
morex_contig_7640:2136	morex_contig_7640	2136			2	99.759	A	T	ref	0	2	2	2	0	2	2	2	0	0	2	0	2	0	2	0	2	0	2	0	0	0	2	2	2	0	0	2	0	0	2	0	2	0	2	2	0	2	2	2
morex_contig_127779:10076	morex_contig_127779	10076			2	100.254	G	C	alt	0	2	2	2	0	2	2	2	0	0	2	0	2	0	2	0	2	0	2	0	0	0	2	2	2	0	0	2	0	0	2	0	2	0	2	2	0	2	2	0
morex_contig_139304:3359	morex_contig_139304	3359	2	107.967	2	100.254	G	A	alt	0	2	2	2	0	2	2	2	0	0	2	0	2	0	2	0	2	0	2	0	0	0	2	2	2	0	0	2	0	0	2	0	2	0	2	2	0	2	2	0
morex_contig_141437:1676	morex_contig_141437	1676	2	106.863	2	100.254	C	G	ref	0	2	2	2	0	2	2	2	0	0	2	0	2	0	2	0	1	0	2	0	0	0	2	2	2	0	0		0		2	0	2	0	2	2	0	2		0
morex_contig_1558016:1357	morex_contig_1558016	1357			2	100.254	T	C	alt	0	2	2		0	2	2	2	0	0	2	0	2	0	2	0	2	0	2	0	0	0	2	2	2	0	0	2	0	0	2	0	2	0	2	2	0	2	2	0
morex_contig_1560044:572	morex_contig_1560044	572	2	107.365	2	100.254	C	T	ref	0	2	2	2	0	2	2	2	0	0		0	2	0	2	0	2	0	2	0	0	0	2	2	2	0	0	2	0	0	2	0	2	0	2	2	0	2	2	0
morex_contig_2552112:3172	morex_contig_2552112	3172	2	106.863	2	100.254	C	G	ref	0	2		2	0	2	2	2	0	0	2		2		2	0	2	1	2	0	0	0	2	2	2	0	0	2		0	2	0	2	0	2	2	0	2		0
morex_contig_273997:239	morex_contig_273997	239			2	100.254	C	G	ref	0	2	2	2	0	2	2	2	0	0	2	0	2	0	2	0	2	0	2	0	0	0	2	2	2	0	0	2	0	0	2	0	2	0	2	2		2	2	0
morex_contig_297834:414	morex_contig_297834	414	2	107.834	2	100.254	G	A	alt	0	2		2	0	2	2	2	0	0	2	0	2	0	2	0	2	0	2	0	0	0	2	2	2	0	0	2	0	0	2	0	2	0	2	2	0	2	2	0
morex_contig_319259:781	morex_contig_319259	781	2	108.074	2	100.254	T	A	alt	0	2		2	0	2	2	2	0	0	2	0	2	0	2	0	2	0	2	0	0	0	2	2	2	0	0		0	0	2	0	2	0	2			2	2	0
morex_contig_38378:3387	morex_contig_38378	3387	2	107.365	2	100.254	T	C	alt	0	2	2	2	0	2	2	2	0	0	2	0	2	0	2	0	2	0	2	0	0	0	2	2	2	0	0	2	0	0	2	0	2	0	2	2	0	2	2	0
morex_contig_39938:5979	morex_contig_39938	5979			2	100.254	A	C	ref	0	2		2	0	2	2	2	0	0	2	0	2	0	2	0	2	0	2	0	0	0	2	2	2	0	0		0	0	2	0	2	0	2	2	0	2	2	0
morex_contig_48117:552	morex_contig_48117	552	2	105.873	2	100.254	A	C	ref	0	2	2	2	0	2	2	2	0	0	2	0	2	0	2	0	2	0	2	0	0	0	2	2	2	0	0	2	0	0	2	0	2	0	2	2	0	2	2	0
morex_contig_5965:4693	morex_contig_5965	4693			2	100.254	G	A	alt	0	2	2	2	0	2	2	2	0	0	2	0	2	0	2	0	2	0	2	0	0	0	2	2	2	0	0	2	0	0	2	0	2	0	2	2	0	2	2	0
morex_contig_60839:1902	morex_contig_60839	1902	2	106.863	2	100.254	A	G	alt	0	2	2	2	0	2	2	2	0	0	2	0	2	0	2	0	2	0	2	0	0	0	2	2	2	0	0	2	0	0	2	0	2	0	2	2	0	2	2	0
morex_contig_66757:4053	morex_contig_66757	4053	2	98.7	2	100.254	A	G	ref	0	2	2	2	0	2	2	1	0	0	2	0	2	0	2	0	2	0	2	0	0	0	2	2	2	0	0	2	0	0	2	0	2		2	2	0	2	2	0
morex_contig_99492:731	morex_contig_99492	731	2	106.863	2	100.254	A	G	alt	0	2	2	2	0	2	2	2	0	0	2	0	2	0	2	0	2	0	2	0	0	0	2	2	2	0	0	2	0	0	2	0	2	0	2	2	0	2	2	0
morex_contig_54922:767	morex_contig_54922	767	2	106.863	2	100.749	G	A	ref	0	2	2	2	0	0	2	2	0	0	2	0	2	0	2	0	2	0	2	0	0	0	2	2	2	0	0	2	0	0	2	0	2	0	2	2	0	2	2	0
morex_contig_2547876:865	morex_contig_2547876	865	2	108.215	2	101.212	G	A	alt	0	2	2	2	0	0	2	2	0	0	2	0	2	0	2	0	2	0	2	0	0	2	2	2	2	0	0	2	0	0	2	0	2	0	2	2	0	2	2	0
morex_contig_37436:1931	morex_contig_37436	1931	2	107.365	2	101.212	C	A	alt	0	2	2	2	0	0	2	2	0	0	2	0	2	0	2	0	2	0	2	0	0	2	2	2	2	0	0	2	0	0	2	0	2	0	2	2	0	2	2	0
morex_contig_40354:3362	morex_contig_40354	3362			2	101.212	C	G	alt	0	2	2	2	0	0	2	2	0	0	2	0	2	0	2	0	2	0	2	0	0	2	2	2	2	0	0	2	0	0	2	0	2	0	2	2	0	2	2	0
morex_contig_7871:1395	morex_contig_7871	1395	2	106.863	2	101.212	C	A	alt	0	2	2	2	0	0	2	2	0	0	2	0	2	0	2	0		0	2	0	0	2	2	2	2	0	0	2	0	0	2	0	2		2	2	0	2	2	0
morex_contig_8269:5264	morex_contig_8269	5264	2	107.365	2	101.212	G	A	alt	0	2		2	0	0	2	2	0	0	2	0	2	0	2	0	2	0	2	0	0	2	2	2	2	0	0	2	0	0	2	0	2	0	2	2		2	2	0
morex_contig_137043:6876	morex_contig_137043	6876	2	107.932	2	101.67	C	G	alt	0	2	2	2	0	0	2	2	0	0	2	0	2	0	2	0	2	0	2	0	0	2	2	2	2	0	0	2	0	0	2	0	2	0	2	2	0	2	2	0
morex_contig_1560309:1978	morex_contig_1560309	1978	2	107.365	2	101.67	G	A	alt	0	2	2	2	0	0	2	2	0	0	2	0	2	0	2	0	2	0	2	0	0	2	2	2	2	0	0	2	0	0	2	0	2	0	2	2	0	2	2	0
morex_contig_1567003:1473	morex_contig_1567003	1473	2	107.932	2	101.67	C	G	alt	0	2	2	2	0	0	2	2	0	0	2	0	2	0	2	0	2	0	2	0	0	2	2	2	2	0	0	2	0	0	2	0	2	0	2		0	2	2	0
morex_contig_1571962:957	morex_contig_1571962	957	2	107.365	2	101.67	G	T	alt	0	2	2	2	0	0	2	2	0	0	2	0	2	0	2	0	2	0	2	0	0	2	2	2	2	0	0	2	0	0	2	0	2	0	2	2	0	2	2	0
morex_contig_1575400:4171	morex_contig_1575400	4171	2	107.365	2	101.67	G	A	alt	0	2	2	2	0	0	2	2	0	0	2	0	2	0	2	0	2	0	2	0	0	2	2	2	2	0	0	2	0	0	2	0	2	0	2	2	0	2	2	0
morex_contig_158590:2124	morex_contig_158590	2124	2	107.932	2	101.67	G	T	alt	0	2		2	0	0	2	2	0	0	2	0	2	0	2	0	2	0	2	0	0	2	2	2	2	0	0	2	0	0	2	0	2	0	2	2	0	2	2	0
morex_contig_1586934:1301	morex_contig_1586934	1301	2	107.365	2	101.67	C	G	alt	0	2	2	2	0	0	2	2	0	0	2	0	2	0	2	0	2	0	2	0	0	2	2	2	2	0	0	2	0	0	2	0	2	0	2	2	0	2	2	0
morex_contig_2547703:3471	morex_contig_2547703	3471	2	107.649	2	101.67	C	A	ref	0	2	2	2	0	0	2	2	0	0	2	0	2	0	2	0	2	0	2	0	0	2		2		0	0	2	0	0	2	0	2	0			0	2	2	0
morex_contig_2552758:504	morex_contig_2552758	504	2	107.932	2	101.67	A	G	alt	0	2	2	2	0	0	2	2	0	0	2	0	2	0	2	0	2	0	2	0	0	2	2	2	2	0	0	2	0	0	2	0	2	0	2	2	0	2	2	0
morex_contig_276993:779	morex_contig_276993	779	2	107.932	2	101.67	G	C	alt	0	2	2	2	0	1	2	2	0	0	2	0	2	0	2	0	2	0	2	0	0	2	2	2	2	0	0	2	0	0	2	0	2	0	2	2	0	2	2	0
morex_contig_297190:501	morex_contig_297190	501			2	101.67	G	A	alt	0	2	2	2	0	0	2	2	0	0	2	0	2	0	2	0	2	0	2	0	0	2	2	2	2	0	0	2	0	0	2	0	2	0	2	2	0	2	2	0
morex_contig_39780:15078	morex_contig_39780	15078	2	107.365	2	101.67	G	A	alt	0	2	2	2	0	0	2	2	0	0	2	0	2	0	2	0	2	0	2	0	0	2	2	2	2	0	0	2	0	0	2	0	2	0	2	2	0	2	2	0
morex_contig_41680:3429	morex_contig_41680	3429	2	108.074	2	101.67	C	A	alt	0	2	2	2	0	0	2	2	0	0	2	0	2	0	2	0	2	0	2	0	0	2	2	2	2	0	0	2	0	0	2	0	2	0	2	2	0	2	2	0
morex_contig_46080:5817	morex_contig_46080	5817			2	101.67	C	T	alt	0	2	2	2	0	0	2	2	0	0	2	0	2	0	2	0	2	0	2	0	0	2	2	2	2	0	0	2	0	0	2	0	2	0	2	1	0	2	2	0
morex_contig_51069:11752	morex_contig_51069	11752	2	107.365	2	101.67	G	A	alt	0	2	2	2	0	0	2	2	0	0	2	0	2	0	2	0	2	0	2	0	0	2	2	2	2	0	0	2	0	0	2	0	2	0	2	2	0	2	2	0
morex_contig_54459:3574	morex_contig_54459	3574			2	101.67	C	A	ref	0	2		1	0	0	2	2	0	0	2	0	2	0	2	0	2	0	2	0	0	2	2	2		0	0	2	0	0	2	0	2	0	2	2	0	2	2	0
morex_contig_54802:6742	morex_contig_54802	6742	2	108.003	2	101.67	A	C	alt	0	2	2	2	0	0	2	2	0	0	2	0	2	0	2	0	2	0	2	0	0	2	2	2	2	0	0	2	0	0	2	0	2	0	2	2	0	2	2	0
morex_contig_5627:3440	morex_contig_5627	3440	2	106.863	2	101.67	A	G	ref	0	2			0	0	2	2	0	0	2	0	2	0	2		2	0	2	0	0	2	2	2	2	0	0		0	0	2	0		0	2		0		2	0
morex_contig_56917:2482	morex_contig_56917	2482	2	107.365	2	101.67	A	G	alt	0	2		2	0	0	2	2	0	0	2	0	2	0	2	0	2	0	2	0	0	2		2	2	0	0	2	0	0		0	2	0	2		0		2	0
morex_contig_88836:5368	morex_contig_88836	5368	2	108.003	2	101.67	G	A	alt	0	2	2	2	0	0	2	2	0	0	2	0	2	0	2	0	2	0	2	0	0	2	2	2	2	0	0	2	0	0	2	0	2	0	2	2	0	2	2	0
morex_contig_44641:7688	morex_contig_44641	7688	2	107.932	2	102.17	G	A	alt	0	2	2	2	0	0		2	0	0		0	2	0	2	0	2	0	2	0	0	2	2	2	2			2	0	0	2	0	2		2	2	0	2	2	0
morex_contig_2553804:709	morex_contig_2553804	709	2	107.365	2	103.212	T	G	alt	0	2	2	2	0	0	2		0	0	2	0	2	0	2	0	2	0	2	0	2	2	2	2	2	2	0	2	0	0		0	2	0	2	2	0	2	2	0
morex_contig_1563937:1327	morex_contig_1563937	1327	2	107.365	2	106.309	A	G	alt	0	2	0	2	0	0	2	2	0	0	2	0	2	0	0	2	2	0	2	0	2	2	2	2	2	2	0	2	0	0	2	0	2	0	2	2	0	2	2	0
morex_contig_51329:5509	morex_contig_51329	5509	2	107.932	2	106.309	T	G	alt	0	2	0	2	0	0	2	2	0	0	2	0	2	0	0	2	2	0	2	0	2	2	2	2	2	2	0	2	0	0	2	0	2	0	2	2	0	2	2	0
morex_contig_5903:6373	morex_contig_5903	6373	2	107.932	2	106.309	G	A	alt	0	2	0	2	0	0	2	2	0	0	2	0	2	0	0	2	2	0	2	0	2	2	2	2	2	2	0	2	0	0	2	0	2	0	2	2	0	2	2	0
morex_contig_6078:5591	morex_contig_6078	5591	2	107.365	2	106.309	A	T	alt	0	2	0	2	0	0	2	2	0	0	2	0	2		0	2	2	0	2	0	2	2	2	2	2	2	0	2	0	0	2	0		0		2	0	2	2	0
morex_contig_39544:15060	morex_contig_39544	15060	2	107.365	2	107.271	T	C	ref	0	2	0	2	0	0	2	2	0	0	2	0	2	0	0	2	2	0	2	0	2	2	2	2	2	2	0	2	0	0	2	0	2	0	2	2	0	2	2	0
morex_contig_1599310:1750	morex_contig_1599310	1750	2	107.932	2	108.197	G	C	alt	0	2	0	2	0	0	0	2	0	0	2	0	2	0	0	2	2	0	2	0	2	2	2	2	2	2	0	2	0	0	2	0	2	0	2	2	0	2	2	0
morex_contig_213580:3211	morex_contig_213580	3211	2	108.003	2	108.197	C	T	alt	0	2		2	0	0	0	2	0	0	2		2	0	0	2	2	0	2	0	2	2	2	2	2	2	0	2	0	1	2	0	2		2	2	0	2	2	0
morex_contig_2556380:724	morex_contig_2556380	724	2	109.773	2	108.66	G	A	alt	0	2	0	2	0	2	0	2	0	0	2	0	2	0	0	2	2	0	2	0	2	2	2	2	2	2	0	2	0	0	2	0	2	0	2	2	0	2	2	0
morex_contig_46337:10309	morex_contig_46337	10309	2	108.782	2	108.66	G	C	alt	0	2	0	2	0	2	0	2	0	0	2	0	2	0	0		2	0	2	0	2	2	2	2	2	2	0	2	0	0	2	0	2	0	2	2	0	2	2	0
morex_contig_49862:6088	morex_contig_49862	6088	2	108.782	2	108.66	T	A	alt	0	2	0	2	0	2	0	2	0	0	2	0	2	0	0	2	2	0	2	0	2	2	2	2	2	2	0	2	0	0	2	0	2	0	2	2	0	2	2	0
morex_contig_1561159:4406	morex_contig_1561159	4406	2	109.419	2	109.131	T	C	alt	0	2	0	2	0	2	0	2	0	0	0	0	2	0	0	2	2	0	2	0	2	2	2	2	2	2	1	2	0	0	2	0	2	0	2	2	0	2	2	1
morex_contig_2550004:546	morex_contig_2550004	546	2	108.782	2	109.131	T	A	alt	0	2	0	2	0		0	2	0	0	0	0	2		0	2	2	0	2	0	2	2	2	2	2	2	0	2	0	0	2	0	2	0	2	2		2	2	0
morex_contig_369339:191	morex_contig_369339	191	2	109.419	2	109.131	G	A	ref	0		0	2	0	2	0	2	0	0	0	0	2	0	0	2	2	0	2	0	2	2	2	2	2	2	0	2	0	0	2	0	2	0	2			2	2	0
morex_contig_39548:2325	morex_contig_39548	2325	2	109.278	2	109.131	C	T	alt	0	2	0	2	0	2	0	2	0	0	0	0	2	0	0	2	2	0	2	0	2	2	2	2	2	2	0	2	0	0	2	0	2	0	2	2	1	2	2	0
morex_contig_45726:1087	morex_contig_45726	1087	2	108.003	2	109.131	G	A	alt	0	2	0	2	0	2	0	2	0	0	0	0	2	0	0	2	2	0	2	0	2	2	2	2	2	2	0	2	0	0	2	0	2	0	2	2	0	2	2	0
morex_contig_60059:2090	morex_contig_60059	2090	2	108.782	2	109.131	G	T	ref	0	2	0	2	0	2	0	2	0	0	0	0	2	0	0	2	2	0	2	0	2	2	2	2	2	2	0	2	0	0	2	0	2	0	2	2	0	2	2	0
morex_contig_73040:5524	morex_contig_73040	5524	2	109.419	2	109.131	T	C	alt	0	2	0	2	0	2	0	2	0	1	0	0	2	0	0	2	2	0	2	0	2	2	2	2	2	2	0	2	0	0	2	0	2	0	2	2	0	2	2	0
morex_contig_98394:1655	morex_contig_98394	1655	2	109.419	2	109.131	C	T	ref	0	2	0	2	0	2		2	0	0	0	0	2	0	0		2	0	2	0	2	2	2	2	2	2	0		0	0		0	2	0	2		0	2		0
morex_contig_1567242:2277	morex_contig_1567242	2277	2	109.419	2	110.102	T	C	ref	0	2	0	2	0	2	0	2	0	0	0	0	2	0	0	2	2	0	2	0	2	2	2	0	2		0	2	0	0	2	0	2	0			0	2	2	0
morex_contig_274585:1057	morex_contig_274585	1057	2	110.198	2	110.102	G	C	alt	0	2		2		2	0	2	0	0	0		2	0	0	2	2	0	2	0	2	2	2	0	2	2	0	2		0	2	0	2	0	2	2	0	2	2	0
morex_contig_6858:3655	morex_contig_6858	3655	2	108.215	2	110.102	G	C	alt	0	2	0	2	0	2	0	2	0	0	0	0	2	0	0	2	2	0	2	0	2	2	2	0	2	2	0	2	0	0	2	0	2	0	2		0	2	2	0
morex_contig_14449:1891	morex_contig_14449	1891	2	111.119	2	110.607	G	T	ref	0	2	0	2	0	2	0	2	0	0	0	0	2	0	0	2	2	0	2	0	2	2	2	0	2	2	0	2	0	0	2	0	2	0	2	2	0	2	2	0
morex_contig_1580061:1353	morex_contig_1580061	1353	2	110.198	2	110.607	A	T	ref	0	2	0	2	0	2	0	2	0	0	0	0	2	0	0	2		0	2	0	2	2	2	0	2	2	0		0	0	2	0	2	0	2	2	0	2	2	0
morex_contig_1589377:323	morex_contig_1589377	323	2	109.561	2	110.607	A	G	alt	0	2	0	2	0	2	0	2	0	0	0	0	2	0	0	2	2	0	2	0	2	2	2	0	2	2	0	2	0	0	2	0	2	0	2	2	0	2	2	0
morex_contig_38529:2035	morex_contig_38529	2035	2	112.181	2	110.607	G	A	alt	0	2	0	2	0	2	0	2	0	0	0	0	2	0	0	2	2	0	2	0	2	2	2	0	2	2		2	0	0	2	0	2	0	2	2	0	2	2	0
morex_contig_44162:4248	morex_contig_44162	4248	2	110.198	2	110.607	G	T	alt	0	2	0	2	0	2	0	2	0		0	0	2		0	2	2	0	2	0	2	2	2	0	2	2	0	2	0	0	2	0	2	0	2	1	1	2	2	0
morex_contig_50724:11833	morex_contig_50724	11833	2	112.323	2	112.108	G	A	alt	0	2	0	2	0	2	0	2	0	0	0	0	2	2	0	2	2	0	2	0	2	0	2	0	2	2	0	2	0	0	2	0	2	0	2	2	0	2	2	0
morex_contig_1562052:4066	morex_contig_1562052	4066	2	113.314	2	112.567	A	T	ref	0	2	0	2	0	2	0	2	0	0	0	0	2	2	0	2	2	0	2	0	2	0	2	0	2	2	0	2	0	0	2	0	2	0	2	2	0	2	2	0
morex_contig_1574259:3127	morex_contig_1574259	3127	2	113.314	2	113.025	T	G	alt	0	2	0	2	0	2	0	2	0	0	0	0	2	2	0	2	2	0	2	0	2	0	2	0	2	2	0	2	0	0	2	0	2	0	2	2	0	2	2	0
morex_contig_190035:1707	morex_contig_190035	1707	2	113.952	2	113.488	G	A	ref	0	2	0	2	0	2	0	2	0	0	0	0	2	2	0	2	2	0	2	0	2	0	2	0	2	2	0	2	0	0	2	0	2	0	2	2	0	2	2	0
morex_contig_2548855:4288	morex_contig_2548855	4288	2	114.093	2	113.488	C	T	ref	0	2	0	2	0	2	0	2	0	0	0	0	2	2	0	2	2	0	2	0	2	0	2	0	2	2	0	2	0	0	2	0	2	0	2	2	0	2	2	0
morex_contig_2550067:272	morex_contig_2550067	272	2	113.527	2	113.488	T	C	alt		2	0		0	2	0	2	0		0		2	2	0		2	0	2	0	2	0	2	0	2	2		2	0	0	2	0	2		2	2	0	2	2	0
morex_contig_269181:691	morex_contig_269181	691	2	114.235	2	113.488	G	T	alt	0	2	0	2	0	2	0	2	0	0	0	0	2	2	0	2	2	0	2	0	2	0	2	0	2	2	0	2	0	0	2	0	2	0	2	2	0	2	2	0
morex_contig_369160:1298	morex_contig_369160	1298	2	113.314	2	113.488	C	T	alt	0	2	0	2	0	2	0	2	0	0	0	0	2	2	0	2	2	0	2	0	2	0	2	0	2	2	0	2	0	0	2		2	0	2	2	0	2	2	0
morex_contig_37468:2477	morex_contig_37468	2477	2	114.235	2	113.488	T	C	alt	0	2	0	2	0	2	0	2	0	0	0	0	2	2	0	2	2	0	2	0	2	0	2	0	2	2	0	2	0	0	2	0	2	0	2	2	0	2	2	0
morex_contig_40076:1267	morex_contig_40076	1267	2	114.093	2	113.488	T	G	ref	0	2	0	2	0	2	0	2	0	0	0	0	2	2	0	2	2	0	2	0	2	0	2	0	2	2	0	2	0	0	2	0	2	0	2	2	0	2	2	0
morex_contig_40099:9962	morex_contig_40099	9962	2	114.093	2	113.488	A	G	ref	0	2	0	2	0	2	0	2	0	0	0	0	2	2	0		2	0	2	0	2	0	2	0	2	2	0	2	0	0	2	0	2	0	2	2	0	2	2	0
morex_contig_40382:7140	morex_contig_40382	7140	2	114.093	2	113.488	A	G	ref	0	2	0	2	0	2	0	2	0	0	0	0	2	2	0	2	2		2	0	2	0	2	0	2	2	0	2	0	0	2	0	2	0	2	2	0	2	2	0
morex_contig_40862:5085	morex_contig_40862	5085	2	114.093	2	113.488	C	G	ref	0	2	0	2	0	2	0	2	0	0	0	0	2	2	0	2	2	0	2	0	2	0	2	0	2	2	0	2	0	0	2	0	2	0	2	2	0	2	2	0
morex_contig_61715:2427	morex_contig_61715	2427	2	113.952	2	113.488	T	C	alt	0	2	0	2	0	2	0	2	0	0	0	0	2	2	0	2	2	0	2	0	2	0	2		2	2		2	0	0	2	0	2	0	2	2	0	2	2	0
morex_contig_131255:1157	morex_contig_131255	1157	2	114.377	2	113.964	A	G	ref	0	2	0	2	0	2	0	2	0	0	0	0	2	2	0	2	2	0	2	0	2	0	2	0	2	2	0	2	0	0	2	0	2	0	2	2	0	2	2	0
morex_contig_1564655:4856	morex_contig_1564655	4856	2	113.314	2	113.964	G	A	ref	0	2	0	2	0	2	0	2	0	0	0	0	2	2	0	2	2	0	2	0	2	0	2	0	2	2	0	2	0	0	2	0	2	0	2	2	0	2	2	0
morex_contig_1569108:2985	morex_contig_1569108	2985	2	114.235	2	113.964	G	A	ref	0	2	0	2	0	2	0	2	0	0	0	0	2	2	0	2	2	0	2	0	2	0	2	0	2	2	0	2	0	0	2	0	2	0	2	2	0	2	2	0
morex_contig_1570690:2744	morex_contig_1570690	2744			2	113.964	T	C	ref	0	2	0	2	0	2	0		0	0	0	0	2	2	0	2	2	0	2	0	2	0	2	0	2	2	0	2	0	0	2	0	2	0	2			2		0
morex_contig_1581993:1228	morex_contig_1581993	1228	2	114.093	2	113.964	T	G	ref	0	2	0	2	0	2	0	2	0	0	0	0	2	2	0	2	2	0	2	0	2	0	2	0	2	2	0	2	0	0	2	0	2	0	2	2	0	2	2	0
morex_contig_1585484:3839	morex_contig_1585484	3839	2	115.368	2	113.964	C	T	alt	0	2	0	2	0	2	0	2	0	0	0	0	2	2	0		2	0	2	0	2	0	2	0	2	2	0	2		0	2	0	1	0	2	2		2	2
morex_contig_2558503:2420	morex_contig_2558503	2420	2	117.393	2	113.964	C	A	ref	0	2	0	2	0	2	0	2	0	0	0	0	2	2	0	2	2	0	2	0	2	0	2	0	2	2	0	2	0	0	2	0	2	0	2	2	0	2	2	0
morex_contig_275706:3709	morex_contig_275706	3709	2	114.943	2	113.964	G	A	ref	0	2	0	2	0	2	0	2	0	0	0	0	2	2	0	2	2	0	2	0	2	0	2	0	2	2	0	2	0	0	2	0	2	0	2	2	0	2	2	0
morex_contig_364436:128	morex_contig_364436	128			2	113.964	G	A	ref	0	2	1	2	0	2	0	2	0		0	0	2		0	2	2	0	2	0	2	0	2	0	2	2	0	2	0	0	2	0	2	0	2	2	0	2	2	0
morex_contig_371629:283	morex_contig_371629	283	2	116.43	2	113.964	G	C	ref	0	2	0	2	0	2	0	2	0	0	0	0	2	2	0	2	2	0	2	0	2	0	2	0	2	2	0	2	0	0	2	0	2	0	2	2	0	2	2	0
morex_contig_37410:4548	morex_contig_37410	4548	2	114.093	2	113.964	T	C	ref	0	2	0	2	0	2	0	2	0	0	0	0	2	0	0	2	2	0	2	0	2	0	2	0	2	2	0	2	0	0	2	0	2	0	2	2	0	2	2	0
morex_contig_37648:3155	morex_contig_37648	3155	2	117.393	2	113.964	C	A	ref	0	2	0	2	0	2	0	2	0	0	0	0	2	0	0	2	2	0	2	0	2	0	2	0	2	2	0	2	0	0	2	0	2	0	2	2	0	2	2	0
morex_contig_40876:5453	morex_contig_40876	5453	2	114.377	2	113.964	A	G	ref	0	2	0	2	0	2	0	2		0	0	0	2	2	0	2	2	0	2	0	2	0	2	0	2	2	0	2	0	0	2	0	2	0	2	2	0	2	2	0
morex_contig_41488:4554	morex_contig_41488	4554	2	116.43	2	113.964	C	T	ref	0	2	0	2	0	2	0	2	0	0	0	0	2	2	0	2	2	0	2	0	2	0	2	0	2	2	0	2	0	0	2	0	2	0	2	2	0	2	2	0
morex_contig_45884:5183	morex_contig_45884	5183	2	114.66	2	113.964	G	A	ref	0	2	0	2	0	2	0	2	0	0	0	0	2	2	0	2	2	0	2	0	2	0	2	0	2	2	0	2	0	0	2	0	2	0	2	2	0	2	2
morex_contig_56283:2690	morex_contig_56283	2690	2	114.235	2	113.964	T	C	ref	0	2	0	2	0	2	0	2	0	0	0	0	2	2	0	2	2	0	2	0	2	0	2	0	2	2	0	2	0	0	2	0	2		2	2	0	2	2	0
morex_contig_57360:3820	morex_contig_57360	3820	2	114.235	2	113.964	C	A	ref	0	2	0	2	0	2	0	2	0	0	0	0	2	2	0	2	2	0	2	0	2	0	2	0	2	2	0	2	0	0	2	0	2	0	1	2	0	2	2	0
morex_contig_57825:2039	morex_contig_57825	2039	2	113.881	2	113.964	T	C	ref	0	2	0	2	0		0	2	0	0	0	0	2	2	0	2	2	0	2	0	2	0	2	0	2	2	0	2	0	0	2	0	2	0	2	2	0	2	2	0
morex_contig_59731:3937	morex_contig_59731	3937	2	114.66	2	113.964	G	C	ref	0	2	0	2	0	2	0	2	0	0	0	0	2	2	0	2	2	0	2	0	2	0	2	0	2	2	0	2	0	0	2	0	2	0	2		0	2	2	0
morex_contig_62552:3980	morex_contig_62552	3980	2	114.377	2	113.964	C	T	ref	0	2	0	2	0	2	0	2	0	0	0	0	2	2	0	2	2	0	2	0	2	0	2		2	2	0	2	0	0	2	0	2	0	2	2	0	2	2	0
morex_contig_62940:6767	morex_contig_62940	6767	2	114.023	2	113.964	C	T	ref	0	2	0	2	0	2	0	2	0	0	0	0	2	0	0	2	2	0	2	0	2	0	2	0	2	2	0	2	0	0	2	0	2	0	2	2	0	2	2	0
morex_contig_629482:794	morex_contig_629482	794	2	117.393	2	113.964	C	T	ref	0	2	0	2	0	2	0	2	0	0	0	0	2	0	0	2	2	0	2	0	2	0	2	0	2	2	0	2	0	0	2	0	2	0	2	2	0	2	2	0
morex_contig_1566596:350	morex_contig_1566596	350	2	118.354	2	114.514	G	T	ref	0	2	0	2	2	2	0	2	0	2		1	2	0	0	2	2	0	2	0	2	0	2	0	2	2	0	2	0	0	2	0	2	0	2	2		2		0
morex_contig_159586:1160	morex_contig_159586	1160	2	117.393	2	115.052	C	G	ref	0	2	0	2	2	2	0	2	0	2	0	0	2	0	0	2	2	0	2	0	2	0	2	0	2	2	0		0	0	2	0	2	0	2	2	0	2	2	0
morex_contig_42593:10104	morex_contig_42593	10104	2	114.518	2	115.519	T	C	ref	0	2	0	2	2	2	0	2	0	2	0	0	2	0	0	2	2	0	2	0	2	0	2	0	2	2	0	2	0	0	2	0	2	0	2	2	0	2	2	0
morex_contig_63481:14116	morex_contig_63481	14116	2	114.377	2	115.519	G	A	alt	0	2	0	2	2	2	0	2	0	2	0	0	2	0	0	2	2	0	2	0	2	0	2	0	2	2	0	2	0	0	2	0	2	0	2	2	0	2	2	0
morex_contig_142087:1297	morex_contig_142087	1297			2	116.014	C	G	ref	0	2	0	2	2	2	0	2	0	0	0	0	2	0	0	2	2	0	2	0	2	0	2	0	2	2	0	2	0	0	2	0	2	0	2	2	0	2	2	0
morex_contig_1557979:12415	morex_contig_1557979	12415			2	116.014	G	A	alt	0	2		2	2	2	0	2	0	0	0	0	2	0	0	2	2	0	2	0	2	0	2	0	2	2		2	0	0	2	0	2	0	2	2	0	2	2	0
morex_contig_1563233:735	morex_contig_1563233	735	2	114.66	2	116.014	C	T	alt	0	2	0	2	2	2	0	2	0		0		2		0	2	2	0	2	0	2	0	2	0	2	2	0	2	0	0	2	0	2	0	2	2	0	2	2
morex_contig_1576898:169	morex_contig_1576898	169			2	116.014	T	C	alt	0	2	0	2	2	2	0	2	0	0	0	0	2	0	0	2	2	0	2	0	2	0	2	0	2	2	0	2	0	0	2	0	2	0	2	2	0	2	2	0
morex_contig_1586510:779	morex_contig_1586510	779	2	117.989	2	116.014	C	T	alt	0	2	0	2	2	2	0	2	0	0	0	0	2	0	0	2	2	0	2	0	2	0	2	0	2	2	0	2	0	0	2	0	2	0	2	2	0	2	2	0
morex_contig_1986131:159	morex_contig_1986131	159	2	117.393	2	116.014	G	T	ref	0	2	0	2	2	2	0	2	0	0	0	0	2	0	0	2	2	0	2	0	2	0	2	0	2	2	0	2	0	0	2	0		0	2	2	0	2	2	0
morex_contig_2551207:772	morex_contig_2551207	772	2	118.354	2	116.014	C	T	ref	0	2	0		2	2	0	2	1	0	0	0	2	0	0	2	2	0	2	0	2	0	2	0	2	2	0	2	0	0	2	0	2	0		2	0	2	2	0
morex_contig_274272:2606	morex_contig_274272	2606	2	120.042	2	116.014	A	G	ref	0	2	0	2	2	2	0	2	0	0	0	0	2	0	0	2	2	0	2	0	2	0	2	0	2	2	0	2	0	0	2	0	2	0	2	2	0	2	2	0
morex_contig_277037:644	morex_contig_277037	644	2	117.989	2	116.014	C	T	ref	0	2	0	2	2	2	0	2	0	0			2	0	0	2	2	0	2		2		2	0	2	2	0	2	0	0	2		2	0	2	2	0	2	2	0
morex_contig_38868:4546	morex_contig_38868	4546	2	117.989	2	116.014	G	A	ref	0	2	0	2	2	2	0	2	0	0	0	0	2	0	0	2	2	0	2	0	2	0	2	0	2	2	0	2	0	0	2	0	2	0	2	2	0	2	2	0
morex_contig_40633:1118	morex_contig_40633	1118	2	117.989	2	116.014	G	A	alt	0	2	0	2	2	2	0	2	0	0	0	0	2	0	0	2	2	0	2	0	2	0	2	0	2	2	0	2	0	0	2	0	2	0	2	2	0	2	2	0
morex_contig_50019:1818	morex_contig_50019	1818	2	117.393	2	116.014	G	T	alt	0	2	0	2	2	2	0	2	0	0	0	0	2	0	0	2	2	0	2	0	2	0	2	0	2	2	0	2	0	0	2	0	2	0	2	2	0	2	2	0
morex_contig_52217:1098	morex_contig_52217	1098	2	114.377	2	116.014	G	A	ref	0	2	0	2	2	2	0	2	0	0	0	0	2	0	0	2	2	0	2	0	2	0	2	0	2	2	0	2	0	0	2	0	2	0	2	2	0	2	2	0
morex_contig_61205:1225	morex_contig_61205	1225			2	116.014	C	T	ref	0	2	0	2	2	2	0	2	0	0	0	0	2	0	0	2	2	0	2	0	2	0	2	0	2	2	0	2	0	0	2	0	2	0	2	2	0	2	2	0
morex_contig_63642:1684	morex_contig_63642	1684	2	114.66	2	116.014	C	T	alt	0	2	1	2	2	2		2			0	0	2	0	0	2	2	0	2	0	2	0	2	0	2	2	0	2	0	0	2	0	2	0	2	2	0	2	2	0
morex_contig_78625:3415	morex_contig_78625	3415	2	117.989	2	116.014	G	A	ref	0	2	0	2	2	2	0	2	0	0	0	0	2	0	0	2	2	0	2	0	2	0	2	0	2	2	0	2	0	0	2	0	2	0	2	2	0	2	2	0
morex_contig_9253:2654	morex_contig_9253	2654	2	117.393	2	116.014	T	C	ref	0	2	0	2	2	2		2	0	0	0	0	2	0	0	2	2		2	0	2	0	2	0	2	2		2	0	0	2	0	2	0	2	2	0	2	2	0
morex_contig_9360:646	morex_contig_9360	646	2	116.43	2	116.014	A	G	alt	0	2	0	2	2	2	0	2	0	0	0	0	2	0	0	2	2	0	2	0	2	0	2	0	2	2	0	2	0	0	2	0	2	0	2	2	0	2	2	0
morex_contig_160656:720	morex_contig_160656	720	2	115.368	2	116.54	C	A	alt	0	2	0	2	2	2	0	2	1	2	0	0	2	0	0	2	2	0	2	0	2	0	2	0	2	2	0	2	0	0	2	0	2	0	2	2	0	2	2	0
morex_contig_2551766:42	morex_contig_2551766	42	2	118.343	2	116.54	T	C	ref	0	2	0	2	2	2	0	2		2	0	0	2	0	0	2	2	0	2	0	2	0	2	0	2	2	0	2	0	0	2	0	2	0	0	2	0	2	2	0
morex_contig_2552832:2367	morex_contig_2552832	2367	2	115.368	2	116.54	G	C	alt	0	2	0	2	2	2	0	2	0	2	0	0	2	0	0	2	2	0	2	0	2	0	2	0	2	2	0	2	0	0	2	0	2	0	0	2	0	2	2	0
morex_contig_46074:3384	morex_contig_46074	3384	2	115.368	2	116.54	T	C	alt	0	2	0	2	2	2	0	2	0		0	0	2	0	0	2	2	0	2	0	2	0	2	0	2	2	0	2	0	0	2	0		0		2	0	2	2	0
morex_contig_6477:179	morex_contig_6477	179	2	115.368	2	116.54	T	G	ref	0	2	0	2	2	2	0	2	0	2	0	0	2	0	0	2	2	0	2	0	2	0	2	0	2	2	0	2	0	0	2	0	2	0	0	2	0	2	2	0
morex_contig_1560381:1450	morex_contig_1560381	1450	2	115.368	2	117.061	G	A	ref	0	2	0	2	2	2	0	2	0	2	0		2		0	2	2	0	2	0	2	0	0	0	2	2	0	2	0	0	2	0	2	0	0	2		2	2	0
morex_contig_1567045:4421	morex_contig_1567045	4421	2	117.989	2	117.061	T	A	ref	0	2	0	2	2	2	0	2	0	2	0	0	2	0	0	2	2	0	2	0	2	0	0	0	2	2	0	2	0	0	2	0	2	0	0	2	0	2	2	0
morex_contig_1572681:1227	morex_contig_1572681	1227	2	119.759	2	117.061	C	T	alt	0	2		2	2	2	0	2	0	2	0	0	2	0	0	2	2	0	2	0	2	0	0	0	2	2	0	2	0	0	2	0	2	0	0	2		2	2	0
morex_contig_161888:3271	morex_contig_161888	3271	2	117.393	2	117.061	G	A	alt	0	2		2	2	2	0	2	0	2	0	0	2	0	0	2	2	0	2	0	2	0	0	0	2	2	0	2	0	0	2	0	2	0	0	2	0	2	2	0
morex_contig_41384:4861	morex_contig_41384	4861	2	117.989	2	117.061	A	G	ref	0	2	0	2	2	2	0	2	0	2	0	0	2	0	0	2	2	0	2	0	2	0	0	0	2	2	0	2	0	0	2	0	2	0	0	2	0	2	2	0
morex_contig_248764:499	morex_contig_248764	499			2	117.571	T	A	ref	0	2	0	2	2	2	0	2	0	2	0	0	2	0	0	2	2	0	2	0	2	0	0	0	2	2	0	2	0	0	2	0	2	0	0	2	0	2	2	0
morex_contig_2547790:7750	morex_contig_2547790	7750	2	117.989	2	117.571	C	T	alt	0	2	0	2	2	2	0	2	0	2	0	0	2	0	0	2	2	0	2	0	2	0	0	0	2	2	0	2	0	0	2	0	2	0	0	2	0	2	2	0
morex_contig_2550755:589	morex_contig_2550755	589	2	120.68	2	117.571	C	G	ref	0	2		2	2	2	0	2	0	2	0	0	2	0	0	2	2	0	2	0	2	0	1	0	2	2		2	0	0	2	0	2	0	0	2		2	2	0
morex_contig_2551748:4739	morex_contig_2551748	4739	2	114.943	2	117.571	G	C	alt	0	2	0	2	2	2	0	2	0	2	0	0	2	0	0	2	2	0	2	0	2	0	0	0	2	2	0	2	0	0	2	0	2	0	0	2		2	2	0
morex_contig_276528:1723	morex_contig_276528	1723	2	120.042	2	117.571	T	C	alt	0	2	0	2	2	2	0	2	0	2	0	0	2	0	0	2	2	0	2	0	2	0	0		2	2		2	0	0	2	0	2	0	1	2	0	2	2	0
morex_contig_38307:4531	morex_contig_38307	4531	2	119.759	2	117.571	A	G	ref	0	2	0	2	2	2	0	2	0	2	0	0	2	0	0	2	2	0	2	0	2	0	0	0	2	2	0		0	0	2	0	2	0	0	2	0	2	2	0
morex_contig_39420:1017	morex_contig_39420	1017	2	119.759	2	117.571	A	G	alt	0	2	0	2	2	2	0	2	0	2	0	0	2	0	0	2	2	0	2	0	2	0	0	0	2	2	0	2	0	0	2	0	2	0	0	2	0	2	2	0
morex_contig_50474:7899	morex_contig_50474	7899	2	120.042	2	117.571	A	G	alt	0	2	0	2	2	2	0	2	0	2	0	0	2	0	0	2	2	0	2	0	2	0	0	0	2	2	0	2	0	0	2	0	2	0	0	2	0	2	2	0
morex_contig_56633:6681	morex_contig_56633	6681	2	119.759	2	117.571	G	A	alt	0	2	0	2	2	2	0	2		2	0	0	2	0	0	2	2	0	2	0	2	0	0	0	2	2	0	2	0	0	2	0	2	0	0	2	0	2	2	0
morex_contig_6735:1270	morex_contig_6735	1270	2	120.042	2	117.571	C	A	alt	0	2	0	2	2	2	0	2	0	2	0	0	2	0	0	2	2	0	2	0	2	0	0	0	2	2	0	2	0	0	2	0	2	0	0	2	0	2	2	0
morex_contig_52489:2542	morex_contig_52489	2542	2	119.759	2	118.057	C	T	alt	0	2	0	2	2	2	0	2	0	2	0	0	2		0	2	2	0	2	0	2	0	0	0	2	2	0	2	0	0	2		2		0	2	0	2	2	0
morex_contig_61160:3598	morex_contig_61160	3598	2	118.697	2	118.057	A	G	alt	0	2	0	2	2	2	0	2	1	2	0	0	2	0	0	2	2	0	2	0	2	0	0	0	2	2	0	2	0	0	2	0	2	0	0	2	0	2	2	0
morex_contig_7336:1115	morex_contig_7336	1115	2	120.042	2	118.057	G	A	alt	0	2	0	2	2	2	0	2	0	2	0	0	2	0	0	2	2	0	2	0	2	0	0	0	2	2	0	2	0	0	2	0	2	0	0	2	0	2	2	0
morex_contig_137291:4127	morex_contig_137291	4127	2	120.042	2	118.516	C	G	ref	0	2	0	2	2	2	0	2	0	2	0	0	2	0	0	2	2	0	2	0	2	0	0	0	2	2	0	2	0	0	2	0	2	0	0	2	0	2	2	0
morex_contig_38845:3807	morex_contig_38845	3807	2	120.042	2	118.516	C	A	alt	0	2	0	2	2	2	0	2	0	2	0	0	2	0	0	2	2	0	2	0	2	0	0	0	2	2	0	2	0	0	2	0	2	0	0	2	0	2	2	0
morex_contig_48192:3873	morex_contig_48192	3873	2	119.759	2	118.516	C	T	ref	0	2	0	2	2	2	0	2	0	2	0	0	2	0	0	2	2	0	2	0	2	1	0	0		2	0	2	0	0	2	0	2	0	0	2	0	2	2	0
morex_contig_1559679:2086	morex_contig_1559679	2086	2	120.042	2	118.979	T	C	alt	0	2	0	2	2	2	0	2	0	2	0	0	2	0	0	2	2	0	2	0	2	0	0	0	2	2	0	2	0	0	2	0	2	0	0	2	0	2	2	0
morex_contig_1569304:5619	morex_contig_1569304	5619	2	118.354	2	118.979	G	A	alt	0	2	0	2		2	0	2	0	2	0	0	2	0	0	2	2	0	2	0	2	0	0	0	2	2	0	2	0	0	2	0	2	0	0	2	0	2	2	0
morex_contig_1579020:2711	morex_contig_1579020	2711	2	120.361	2	118.979	A	G	ref	0	2	0	2	2	2	0	2	0	2	0	0	2	0	0	2	2	0	2	0	2	0	0	0	2	2	0	2	0	0	2	0	2	0	0	2	0	1	2	0
morex_contig_158788:1569	morex_contig_158788	1569	2	122.565	2	118.979	G	C	ref	0	2	0	2	2	2	0	2	0	2	0	0	2	0	0	1	2	0	2	0	2	0	0	0	2	2	0	2	0	0	2	0	2	0	0	2	0	2	2	0
morex_contig_280531:1186	morex_contig_280531	1186	2	122.565	2	118.979	A	C	alt	0	2	0	2	2	2	0	2	0	2	0	0	2	0	0	2	2	0	2	0	2	0	0	0	2	2	0		0	0	2	0	1	0	0	2	0	2	2	0
morex_contig_39095:1667	morex_contig_39095	1667	2	120.042	2	118.979	A	G	alt	0	2	0	2	2	2	0	2	0	2	0	0	2	0	0		2	0	2	0	2	0	0	0	2	2	0	2	0	0	2	0	2	0	0	2	0	2	2	0
morex_contig_45144:6468	morex_contig_45144	6468	2	119.759	2	118.979	C	T	ref	0	2	0	2	2	2	0	2	0	2	0	0	2	0	0	2	2	0	2	0	2	0	0	0	2	2	0	2	0	0	2	0	2	1	0	2	0	2	2	0
morex_contig_56583:10169	morex_contig_56583	10169	2	120.68	2	118.979	G	T	ref	0	2	0	2	2	2	0	2	0	2	0	0	2	0	0	2	2	0	2	0	2	0	0	0	2	2	0	2	0	0	2	0	2	0	0	2	0	2	2	0
morex_contig_6913:5436	morex_contig_6913	5436			2	118.979	C	G	alt	0	2	0	2	2	2	0	2	0	2	0	0	2	0	0	2	2	0	2	0	2	0	0	0	2	2	0	2	0	0	2	0	2	0	0	2	0	2	2	0
morex_contig_144672:1110	morex_contig_144672	1110	2	118.354	2	119.455	A	G	alt	0	2		2	2	2	0	2	0	2	0	0	2	0	0	2	2	0	2	0	2	0	0	0	2	0	0	2	0		2		2	0	0	2	0	2	2	0
morex_contig_168123:1027	morex_contig_168123	1027	2	121.419	2	119.931	G	A	alt	0	2	0	2	2	2	0	2	0	2	0	0	0	0	0	2	2	0	2	0	2	0	0	0	2	0	0	2	0	0	2	0	2	0	0	2	0	2	2	0
morex_contig_66063:1889	morex_contig_66063	1889	2	120.751	2	119.931	A	C	alt	0	2	0	2	2	2	0	2	0	2	0	0	0	0	0	2	2	0	2	0	2	0	0	0	2	0	0	2	0	0	2	0	2	0	0	2	0	2	2	0
morex_contig_135585:2363	morex_contig_135585	2363			2	120.407	C	T	alt	0	2	0	2	2	2	0	2	0	2	0	0	0	0	0	2	2	0	2	0	2	0	0	0	2	0	0	2	0	0	2	0	2	0	0	2	0	2	2	0
morex_contig_1559535:5058	morex_contig_1559535	5058	2	125.354	2	120.407	C	T	ref	0	2	0	2	2	2	0	2	0	2	0	0	0	0	0	2	2	0	2	0	2	0	0	0	2	0	0	2	0	0	2	0	2		0	2	1	2	2	0
morex_contig_1579046:1657	morex_contig_1579046	1657	2	123.584	2	120.407	T	C	alt	0	2	0	2	2	2	0	2	0	2	0	0	0	0	0	2	2	0	2	0	2	0	0	0	2	0	0	2	0	0	2	0	2	0	0	2	0	2	2	0
morex_contig_239706:2956	morex_contig_239706	2956			2	120.407	C	A	alt	0	2	0	2	2	2	0	2	0	2	0	0	0	0	0	2	2	0	2	0	2	0	0	1	2	0	0	2	0	0	2	0	2	0	0	2	0	2	2	0
morex_contig_274273:2422	morex_contig_274273	2422	2	123.654	2	120.407	C	T	ref	0	2	0	2	2	2	0	2	0	2	0	0	0	0	0	2	2	0	2	0	2	0	0	0	2	0	0	2	0	0	2	0	2	0	0	2	0	2	2	0
morex_contig_349589:890	morex_contig_349589	890	2	123.654	2	120.407	A	G	alt	0	2		2	2	2	0	2		2	0	0	0	0	0	2	2	0	2	0	2	0	0	0	2	0	0	2	0		2	0	2	0	0	2		2	2
morex_contig_37017:3246	morex_contig_37017	3246	2	123.654	2	120.407	A	G	alt	0	2	0	2	2	2	0	2	0	2	0	0	0	0	0	2	2	0	2	0	2	0	0	0	2	0	0	2	0	0	2	0	2	0	0	2	0	2	2	0
morex_contig_41979:2075	morex_contig_41979	2075			2	120.407	A	G	alt	0	2		2	2	2	0	2	0	2	0	0	0	0	0	2	2	0	2	0	2	0	0	0	2	0	0	2		0	2	0	2	0	0	2	0	2	2	0
morex_contig_64481:2900	morex_contig_64481	2900			2	120.407	G	C	alt	0	2			2	2	0	2	1	2	0	0	0	0	0	2	2	0	2	0	2	0	0	0	2	0	0	2	0	0	2	0	2	0	0	2	0	2	2	0
morex_contig_73008:6257	morex_contig_73008	6257	2	123.938	2	120.407	C	T	alt	0	2		2	2	2		2	0	2	0	0	0	0	0	2	2	0	2	0	2	0	0	0	2	0	0		0	0	2	0	2	0	0	2		2
morex_contig_133523:1013	morex_contig_133523	1013	2	125.212	2	120.893	T	G	alt	0	2	0	2	2	2	0	2	1	2	0	0	0	0	0	2	2	0	2	0	2	0	0	0	2	0	0	2	0	0	2	0	2	0	0	2	2	2	2	0
morex_contig_1558463:5506	morex_contig_1558463	5506	2	125.354	2	120.893	T	C	alt	0	2	0	2	2	2	0	2	0	2	0	0	0	0	0	2	2	0	2	0	2	0	0	0	2	0	0	2	0	0	2	0	2	0	0	2	2	2	2	0
morex_contig_1565677:1804	morex_contig_1565677	1804	2	125.212	2	120.893	A	T	alt	0	2	0	2	2	2	0	2	0	2	0	0	0	0	0	2	2	0	2	0	2	0	0	0	2	0	0	2	0	0	2	0	2	0	0	2	2	2	2	0
morex_contig_1567680:578	morex_contig_1567680	578	2	125.354	2	120.893	T	G	ref	0	2	0	2	2	2	0	2	0	2	0	0	0	0	0	2	2	0	2	0	2	0	0	0	2	0	0	2	0	0	2	0	2	0	0	2	2	2	2	0
morex_contig_1605096:1016	morex_contig_1605096	1016			2	120.893	G	A	ref	0	2	0	2	2	2	0	2	0	2	0	0	0	0	0	2	2	0	2	0	2	0	0	0	2	0	0	2	0	0	2	0	2	0	0	2	2	2	2	0
morex_contig_38530:508	morex_contig_38530	508	2	125.85	2	120.893	G	T	alt	0	2	0	2	2	2	0	2	0	2	0	0	0	0	0	2	2	0	2	0	2	0	0	0	2	0	0	2	0	0	2	0	2	0	0	2	2		2	0
morex_contig_45337:580	morex_contig_45337	580	2	125.212	2	120.893	G	C	ref	0	2	0	2	2	2	0	2	0	2	0	0	0	0	0	2	2	0	2	0	2	0	0	0	2	0	0	2	0	0	2	0	2	0	0	2	2	2	2	0
morex_contig_476135:133	morex_contig_476135	133			2	120.893	C	T	alt	0	2		2	2	2	0	2	0	1	0	0	0	0	0	2	2	0	2	0	2	0	0	0	2	0	0	2	0	0	2	0	2	0	0	2	2	2	2	0
morex_contig_139732:2576	morex_contig_139732	2576			2	121.419	C	A	alt	0	2	0	2	2	2	0	2	0	2	0	0	0	0	0	2	2	0	2	0	2	0	0	0	2	0	0	2	0	0	2	0	2	0	0	2	2	2	2	0
morex_contig_139847:1087	morex_contig_139847	1087			2	121.419	T	C	alt	0	2	0	2	2	2	0	2	0	2	0	0	0	0	0	2	2	0	2	0	2	0	0	0	2	0	0	2	0	0	2	0	2	0	0	2	2	2	2	0
morex_contig_1565538:444	morex_contig_1565538	444	2	125.354	2	121.419	T	A	ref	0	2	0	2	2	2	0	2	0	2		0	0	0	0	2	2	0	2	0	2			0	2	0	0	2	0	0	2	0	2	0	0	2	2	2	2	0
morex_contig_1570819:6692	morex_contig_1570819	6692	2	125.354	2	121.419	A	G	ref	0	2	0	2	2	2	0	2	0	2	0	0	0	0	0	2	2	0	2	0	2	0	0	0	2	0	0	2	0	0	2	0	2	0	0	2	2	2	2	0
morex_contig_2547840:1930	morex_contig_2547840	1930	2	125.85	2	121.419	T	C	alt	0	2	0	2	2	2	0	2	0	2	0	0	0	0	0	2	2	0	2	0	2	0	0	0	2	0	0	2	0	0	2	0	2	0	0	2	2	2	2	0
morex_contig_50686:2990	morex_contig_50686	2990	2	125.212	2	121.419	T	A	alt	0	2	0	2	2	2	0	2	0	2	0	0	0	0	0	2	2	0	2	0	2	0	0	0	2	0	0	2	0	0	2	0	2	0	0	2	2	2	2	0
morex_contig_72025:3189	morex_contig_72025	3189			2	121.419	G	A	ref	0	2		2	2	2	0	2	0	2	0	0	0	0	0	2	2	0	2	0	2	0	0	0	2	0	0	2	0	0	2	0	2	0	0	2	2	2	2
morex_contig_1560922:11002	morex_contig_1560922	11002			2	121.951	G	C	ref	0	2	0	2	2	2	0	2	0	2	0	0	0	0	0	2	2	0	2	0	2	0	0	0	2	0	2	2	0	0	2	0	2	0	0	2	2	2	2	0
morex_contig_2553158:2408	morex_contig_2553158	2408	2	125.071	2	121.951	T	C	ref	0	2	0	2	2	2	0	2		2	0		0	0	0	2	2	0	2	0	2	0	0	0	2		2	2	0	0	2		2	0	0	2	2	2	2	0
morex_contig_44526:6218	morex_contig_44526	6218	2	125.354	2	121.951	T	C	alt	0	2	0	2	2	2	0	2	0	2	0	0	0	0	0	2	2	0	2	0	2	0	0	0	2	0	2	2	0	0	2	0	2	0	0	2	2	2	2	0
morex_contig_1571569:3089	morex_contig_1571569	3089			2	122.427	G	A	alt	0	2	0	2	2	2	0	2	0	2	0	0	0	0	0	2	2	0	2	0	2	0	0	0	2	0	2	2	0	0	2	0	2	0	0	2	2	2	2	0
morex_contig_1609836:454	morex_contig_1609836	454	2	125.212	2	122.427	T	C	alt	0	2	0	2	2	2	0	2	0	2	0	0	0	0	0	2	2	0	2	0	2	0	0	0	2	0	2	2	0	0	2	0	2	0	0	2	2	2	2	0
morex_contig_244617:1912	morex_contig_244617	1912	2	125.354	2	122.427	G	C	alt	0	2	0	2	2	2	0	2	0	2	0	0	0	0	0	2	2	0	2	0	2	0	0	0	2	0	2	2	0	0	2	0	2	1	0	2	2	2	2	0
morex_contig_274599:2035	morex_contig_274599	2035	2	125.212	2	122.427	G	A	ref	0	2	0	2	2	2	0	2	0	2	0	0	0	0	0	2	2	0	2	0	2	0	0	0	2	0	2	2	0	0	2	0	2	0	0	2	2	2	2	0
morex_contig_7568:1432	morex_contig_7568	1432	2	125.212	2	122.427	T	G	ref	0	2	0	2	2	2	1	2	0	2	0	0	0	0	0	2	2	0	2	0	2	0	0	0	2	0	2	2	0	0	2	0	2	0	0	2	2	2	2	0
morex_contig_62695:1023	morex_contig_62695	1023			2	123.371	G	A	ref	0	2	0	2	2	0	0	2	1	2	0	0	0	0	0	2	2	0	2	0	2	0	0	0	2	0	2	2	0	0	2	2	2	0	0	2	2	2	2	0
morex_contig_44260:3675	morex_contig_44260	3675	2	125.354	2	123.861	G	A	ref	0	2	0	2	2		0	2	0	2	0	0	0	0	0	2	2		2	0	2	0	0	0	2		2	2	0	0	2	2	2	0		2	2	2	2	0
morex_contig_45205:4443	morex_contig_45205	4443	2	125.354	2	123.861	C	T	ref	0	2	0	2	2	0	0	2	0	2	0	0	0	0	0	2	2	0	2	0	2	0	0	0	2	0	2	2	0	0	2	2	2	0	0	2	2	1	2	0
morex_contig_1583060:2567	morex_contig_1583060	2567			2	125.474	C	T	alt	0	2	2	2	2	0	0	2	1	2		0			0	2	0	0	2	0	2	0	0	0	2	0	2	2		0	2	2	2	0	0	2	2	2	2
morex_contig_47410:10651	morex_contig_47410	10651	2	126.771	2	125.474	G	A	ref	0	2	2	2	2	0	0	2	0	2	0	0	0	0	0	2	0	0	2	0	2	0	0	0	2	0	2	2	0	0	2	2	2	0	0	2	2	2	2	0
morex_contig_65999:1002	morex_contig_65999	1002	2	126.771	2	125.474	G	T	ref	0	2	2	2	2	0	0	2	0	2	0	0	0	0	0	2	0	0	2	0	2	0	0	0	2	0	2	2	0	0	2	2	2	0	0	2	2	2	2	0
morex_contig_64617:9445	morex_contig_64617	9445	2	125.85	2	126.018	C	A	alt	0	2	2	2		0	0	2		2	0	0	0	0	0	2	0	0	2	0	2	0	0	0	2	0			0	0	2	2	2	0	0	2	2			0
morex_contig_272909:2248	morex_contig_272909	2248			2	126.567	G	C	ref	0	2	2	2	2	0	0	2	0	2	0	0	0	0	0	2	0	0	2	0	2	0	0	0	2	0	2	2	0	0	2	2		0	0	2	2	2	2	0
morex_contig_41768:4863	morex_contig_41768	4863	2	126.771	2	126.567	T	C	alt	0	2	2	2	2	0	0	2	1	2	0	0	0	0	0	2	0	0	2	0	2	0	0	0	2	0	2	2	0	0	2	2	2	0	0	2	2	2	2	0
morex_contig_46950:5197	morex_contig_46950	5197	2	126.771	2	126.567	T	C	alt	0	2	2	2	2	0	0	2	0	2	0	0	0	0	0	2	0	0	2	0	2	0	0	0	2	0	2	2	0	0	2	2	2	0	0	2	2	2	2	0
morex_contig_6545:3534	morex_contig_6545	3534			2	126.567	C	G	alt	0	2	2	2	2	0	0	2	0	2	0	0	0	0	0	2	0	0	2	0	2	0	0	0	2	0	2	2	0	0	2	2	2	0	0	2	2	2	2	0
morex_contig_85414:1294	morex_contig_85414	1294	2	125.85	2	126.567	T	A	ref	0	2	2	2	2	0	0	2	0	2	0	0	0		0	2		0	2	0	2	0	0	0	2		2	2	0	0	2	2	2	0	0	2	2	2	2	0
morex_contig_369399:1975	morex_contig_369399	1975	2	127.054	2	127.062	A	C	alt	0	2	2	2	2	0	0	1		2	0	0	0	0	0	2	0	0	2	0	2	0	0	0	2	0	2	2	0	0	2	2	2	0	0	2	2	2	2	0
morex_contig_47973:2127	morex_contig_47973	2127	2	125.85	2	127.062	A	G	alt	0	2	2	2	2	0	0	2	0	2	0	0	0	0	0	2	0	0	2	0	2	0	0	0	2	0	2	2	0	0	2	2	2	0	0	2	2	2	2	0
morex_contig_241773:2619	morex_contig_241773	2619	2	127.054	2	127.53	G	A	alt	0	2	2	2	2	0	0	0	0	2	0	0	0	0	0	2	0	0	2	0	2	0	0	0	2	0	2	2	0	0	2	2	2	0	0	2	2	2	2	0
morex_contig_275793:3901	morex_contig_275793	3901	2	127.054	2	127.53	C	T	alt	0	2	2	2	2	0	0	0	0	2	0	0	0	0	0	2	0	0	2	0	2	0	0	0	2	0	2	2	0	0	2	2	2	0	0	2	2	2	2	0
morex_contig_61367:1949	morex_contig_61367	1949			2	127.53	T	A	alt	0	2	2	2	2	0	0	0	0	2	0	0	0	0	0	2	0	0	2	0	2	0	0	0	2	0	2	2		0	2	2	2	0	0	2	2	2	2	0
morex_contig_119369:143	morex_contig_119369	143	2	127.054	2	128.03	A	G	alt	0	2	2	2	2		0	0	0		0		0	0	0	0	0	0	2	0	2	0	0	0	2	0	2	2	0	0	2	2	2	0		2	2	2	2	0
morex_contig_144643:1299	morex_contig_144643	1299	2	126.771	2	128.03	C	G	ref	0	2	2	2	2	0	0	0	0	2	0	0	0	0	0	0	0	0	2	0	2	0	0	0	2	0	2	2	0	0	2	2	2	0	0	2	2	2	2	0
morex_contig_1559875:724	morex_contig_1559875	724	2	127.054	2	128.03	G	C	ref	0	2	2	2	2	0	0	0	1	2	0	0	0	0	0	0	0	0	2	0	2	0	0	0	2	0	2	2	0	0	2	2	2	0	0	2	2	2	2	0
morex_contig_1591596:915	morex_contig_1591596	915	2	129.816	2	128.03	T	C	alt	0	2	2	2	2	0	0	0	0	2	0	0	0	0	0	0	0	0	2	0	2	0	0	0	2	0	2	2	0		2	2	2	0		2	2	2	2	0
morex_contig_2550206:1377	morex_contig_2550206	1377	2	127.266	2	128.03	G	A	alt	0	2		2	2	0	0	0		2	0	0	0	0	0	0	0	0	2	0	2	0	0	0	2	0	2	2	0	0	2	2	2	0	0	2	2	2	2	0
morex_contig_2551718:2043	morex_contig_2551718	2043	2	127.054	2	128.03	G	A	ref	0	2	2	2	2	0	0	0	0		0	0	0	0	0	0	0	0	2	0	2	0	0	0	2	0	2	2	0	0	2	2	2	0	0	2	2	2	2	0
morex_contig_39522:9187	morex_contig_39522	9187	2	127.054	2	128.03	T	C	alt	0	2	2	2	2		0	0	0	2	0	0	0	0	0	0	0	0	2	0	2	0	0	0	2	0	2	2	0	0	2	2	2	0	0	2	2	2	2	0
morex_contig_44560:12020	morex_contig_44560	12020	2	126.771	2	128.54	T	A	ref	0	2	2	2	2	0	0	0	0	2	0	0	0	0	0	0	0	0	2	0	2	0	0	0	2	0	2	2	0	0		2	2	0	0	2	2	2	2	0
morex_contig_158800:2685	morex_contig_158800	2685	2	124.905	2	129.025	A	C	ref	0	2	2	2	2	0	0	0	0	2	0	0	0	0	0	0	0	0	2	0	2	0	0	0	2	0	2	2	0	0	2	2	2	0	0	2	2	2	2	0
morex_contig_272388:3442	morex_contig_272388	3442	2	124.905	2	129.025	C	T	ref	0	2	2	2	2	0	0	0	0	2	0	0	0	0	0	0	0	0	2	0	2	0	0	0	2	0	2	2	0	0	2	2	2	0	0	2	2	2	2	0
morex_contig_353317:3112	morex_contig_353317	3112	2	122.565	2	129.025	G	A	ref	0	2		2	2	0	0	0	0	2	0	0	0	0	0	0	0	0	2	0	2	0	0	0	2	0	2	2	0	0	2	2	2	0	0	2	2	2	2	0
morex_contig_50307:325	morex_contig_50307	325	2	123.152	2	129.025	G	A	alt	0	2	2	2	2	0	0	0	0	2	0	0	0	0	0	0	0	0	2	0	2	0		0	2	0	2	2	0	0	2	2	2		0	2	2	2	2	0
morex_contig_134781:865	morex_contig_134781	865			2	129.497	C	T	ref	0	2	2	2	2	0	0	0	0	2	0	0	0	0	0	0	0	0	2	0	2	0	0	0	2	0	2	2	0	0	2	2	2	0	0	2	2	2	2	0
morex_contig_51171:3851	morex_contig_51171	3851			2	129.497	C	A	ref	0	2	2	2	2	0	0	0		2	0	0	0	0	0	0	0	1	2	0	2	0	0	0	2	0	2	2	0		2	2	2	0	0	2	2	2	2
morex_contig_8574:2353	morex_contig_8574	2353	2	129.745	2	129.497	A	T	alt	0	2	2	2	2	0	0	0	1	2	0	0	0	0	0	0	0	0	2	0	2	0	0	0	2	0	2	2	0	0	2	2	2	0	0	2	2	2	2	0
morex_contig_136106:3906	morex_contig_136106	3906	2	129.816	2	129.96	T	C	ref	0	2	2	2	2	0	0	0	0	2	0	0	0	2	0	0	0	0	2	0	2	0	0	0	2	0	2	2	0	0	2	2	2	0	0	2	2	2	2	0
morex_contig_1558782:6693	morex_contig_1558782	6693	2	129.816	2	129.96	G	T	alt	0	2	2	2	2	0	0	0	0	2	0	0	0	2	0	0	0	0	2	0	2	0	0	0	2	0	2	2	0	0	2	2	2	0	0	2	2	2	2	0
morex_contig_1643656:1269	morex_contig_1643656	1269			2	130.445	G	A	alt	0	2	2	2	2	0	0	0	0	2	0	0	0	2	0	0	0	0	2	0	2	0	0	0	2	0	2	2	0	0	2	2	2	0	0	2	2	2	2	0
morex_contig_46527:2144	morex_contig_46527	2144	2	129.745	2	130.445	C	T	ref	0	2	2	2	2	0	0		0	2	0	0	0	2	0		0	0	2	0	2	0	0	0	2	0	2	2	0	0	2	2	2	0	0	2	2	2	2	0
morex_contig_6936:1645	morex_contig_6936	1645	2	129.745	2	130.445	G	T	alt	0	2	2	2	2	0	0	0	0	2	0	0	0		0	0	0	0	2	0	2	0	0	0	2	0	2	2	0	0	2	2		0		2	2	2	2	0
morex_contig_88783:2022	morex_contig_88783	2022	2	129.745	2	130.445	C	T	alt	0	2	2	2		0	0	0	0		0	0	0	2	0	0	0	0	2	0	2	0	0	0	2	0	2	2	0	0	2	2	2	0	0	2	2	2	2	0
morex_contig_36957:2529	morex_contig_36957	2529	2	130.064	2	130.966	C	G	ref	0	2	2	2	2	0	0	0	0	2	0	0	0	2	0	0		0	2	0	2	0	0	0	2	0		2	0	0	2	2	2	0	0	2	2	2	2	0
morex_contig_37187:3356	morex_contig_37187	3356	2	130.312	2	131.482	T	C	ref	0	2	2	2	2	0	0	0	0	2	0	0	0	2	0	1	0	0	2	0	2	0	0	0	2	0	2	2	0	0	2	2	2	0	0	2	2	2	2	0
morex_contig_138176:3182	morex_contig_138176	3182	2	130.312	2	131.972	G	C	ref	0	2	2	2	2	0	0	0	0	2	0	0	0	2	0	0	0	0	2	0	2	0	0	0	2	0	2	2	2	0	2	2	2	0	0	2	2	2	2	0
morex_contig_141752:59	morex_contig_141752	59	2	131.02	2	131.972	C	T	alt	0	2	2	2	2	0	0	0	0	2	0	0	0	2	0	0	0	0	2	0	2	0	0	0	2	0	2	2	2	0	2	2	2	0	0	2	2	2	2	0
morex_contig_1572817:287	morex_contig_1572817	287	2	130.312	2	131.972	G	C	ref	0	2	2	2	2	0	0	0	0	2	0	0	0	2	0	0	0	0	2	0	2	0	0	0	2	0	2	2	2	0	2	2	2	0	0	2	2	2	2	0
morex_contig_41978:13861	morex_contig_41978	13861	2	130.312	2	131.972	C	G	ref	0	2	2		2	0	0	0	0	2	0	0	0	2	0	0	0	0	2	0	2	0	0	0	2	0	2	2	2	0	2	2	2	0	0	2	2	2	2	0
morex_contig_44262:1698	morex_contig_44262	1698	2	130.666	2	131.972	T	C	ref	0	2	2	2	2	0	0	0	0	2	0	0	0	2	0	0	0	0	2	0	2	0	0	0	2	0	2	2	2	0	2	2	2	0	0	2	2	2	2	0
morex_contig_53837:6238	morex_contig_53837	6238	2	130.312	2	131.972	G	T	alt	0	2	2	2	2	0	0	0	1	2	0	0	0	2	0	0	0	0	2	0	2	0	0	0	2	0	2	2	2	0	2	2	2	0	0	2	2	2	2	0
morex_contig_62785:1249	morex_contig_62785	1249	2	130.312	2	131.972	G	T	alt	0	2		2	2	0	0	0	0	2	0	0	0	2	0	0	0	0	2	0	2	0	0	0	2	0	2	2	2	0	2	2	2	0	0	2	2	2	2	0
morex_contig_1650392:355	morex_contig_1650392	355	2	131.87	2	132.924	C	T	ref	0	2	2	2	2	0	0	0	0	2	0	0	0	2	0	0	0	0	2	0	2	0	0	0	2	0	0	0	2	0	2	2	2	0	0	2	2	2	2	0
morex_contig_39290:4965	morex_contig_39290	4965	2	131.87	2	132.924	T	C	ref	0	2	2	2	2	0	0	0	0	2	0	0	0	2	0	0	0	0	2	0	2	0	0	0	2	0	0	0	2	0	2	2	2	0	0	2	2	2	2	0
morex_contig_43288:7682	morex_contig_43288	7682			2	132.924	G	C	alt	0	2	2	2	2	0	0	0	0	2		0	0	2	0	0	0	0	2	0	2	0	0	0	2	0	0	0	2	0	2	2	2	0	0	2	2	2	2	0
morex_contig_129096:1033	morex_contig_129096	1033	2	132.153	2	133.41	A	G	alt	0	2	2	2	2	0	0	0	0	2	0	0	0	2	0	0	0	0	2	0	2	0	0	0	2	0	0	0	2	0	2	2	0	0	0	2	2	2	2	0
morex_contig_1561585:440	morex_contig_1561585	440	2	132.578	2	133.41	T	G	alt	0	2	2	2	2	0	0	0	1	2	0	0	0	2	0	0	0	0	2	0	2	0	0	0	2	0	0	0	2	0	2	2	0	0	0	2	2	2	2	0
morex_contig_176268:2943	morex_contig_176268	2943	2	135.34	2	133.41	C	A	alt	0	2	2	2	2	0	0	0	0	2	0	0	0	2	0	0	0	0	2	0	2	0	0	0	2	0	0	0	2	0	2	2	0	0	0	2	2	2	2	0
morex_contig_2550346:6976	morex_contig_2550346	6976	2	132.578	2	133.41	C	T	alt	0	2	2	2	2	0	0	0	0	2	0	0	0	2	0	0	0	0	2	0	2	0	0	0		0	0	0	2	0	2	2	0	0	0	2	2	2	2	0
morex_contig_37628:1064	morex_contig_37628	1064	2	131.02	2	133.41	C	T	ref	0	2	2	2	2	0	0	0	0	2	0	0	0	2	0	0	0	0	2	0	2	0	0	0	2	0	0	0	2	0	2	2	0	0	0	2	2	2	2	0
morex_contig_396097:952	morex_contig_396097	952	2	132.153	2	133.41	G	A	ref	0	2	2	2	2	0	0	0	0	2	0	0	0	2	0	0	0	0	2	0	2	0	0	0	2	0	0	0	2	0	2	2	0	0	0	2	1	2	2	0
morex_contig_45600:6670	morex_contig_45600	6670	2	132.578	2	133.41	C	A	ref	0	2	2	2	2	0	0	0		2	0	0	0	2	0	0	0	0	2	0	2	0	0	0	2	0	0	0	2	0	2	2	0	0	0	2	2	2	2	0
morex_contig_47364:8275	morex_contig_47364	8275	2	132.153	2	133.41	A	G	alt	0	2	2	2	2	0	0	0	0	2	0	0	0	2	0	0	0	0	2	0	2	0	0	0	2	0	0	0	2	0	2	2	0	0	0	2	2	2	2	0
morex_contig_49461:10660	morex_contig_49461	10660	2	132.578	2	133.41	C	G	alt	0	2	2	2	2	0		0	0	2	0	0	0	2	0	0	0	0	2	0	2	0	0	0	2	0	0	0	2	0	2	2	0	0	0	2	2	2	2	0
morex_contig_50021:2732	morex_contig_50021	2732	2	131.87	2	133.41	G	A	ref	0	2		2	2	0	0	0	0	2	0	0	0	2	0	0	0	0	2	0	2	0	0	0	2	0	0	0	2	0	2	2	0	0	0	2	1	2	2	0
morex_contig_54116:1950	morex_contig_54116	1950	2	132.153	2	133.41	G	C	alt	0	2	2	2	2		0	0	0	2		0	0	2	0	0	0	0	2	0	2	0	0	0	2	0	0	0	2	0	2	2		0	0	2	2	2	2	0
morex_contig_63975:1773	morex_contig_63975	1773	2	132.153	2	133.41	A	G	alt	0	2	2	2	2	0	0	0	0	2	0	0	0	2	0	0		0	2	0	2	0	0	0	2	0	0	0	2	0	2	2	0	0	0	2	2	2	2	0
morex_contig_6985:2722	morex_contig_6985	2722	2	135.34	2	133.41	G	A	alt	0	2	2	2	2	0	0	0	0	2	0	0	0	2	0	0	0	0	2	0	2	0	0	0	2	0	0	0	2	0	2	2	0	0	0	2	2	2	2
morex_contig_12103:305	morex_contig_12103	305	2	133.286	2	133.905	G	A	alt	0	2	2	2	2	0	0	0	0	2	0	0	0	2	0	0	0	0	2	0	2	0	0	0	2	0	0	0	2	0	2	2		0	0	2	2	2	2	0
morex_contig_138139:1305	morex_contig_138139	1305	2	135.34	2	133.905	C	T	alt	0	2	2	2	2	0	0	0	0	2	0	0	0	2	0	0	0	0	2	0	2	0	0	0	2	0	0	0	2	0	2	2	0	0	0	2	2	2	2	0
morex_contig_1569974:1783	morex_contig_1569974	1783			2	133.905	G	C	alt	0	2	2	2	2	0	0	0	0	2	0	0	0	2	0	0	0	0	2	0	2	0	0	0	2	0	0	0	2	0	2	2	0	0	0	2	2	2	2	0
morex_contig_1581047:281	morex_contig_1581047	281	2	134.986	2	133.905	T	G	alt	0	2	2	2	2	0	0	0	0	2	0	0	0	2	0		0	0	2	0	2	0	0	0	2	0	0	0	2	0	2	2	0	0	0	2	2	2	2	0
morex_contig_1583823:1073	morex_contig_1583823	1073			2	133.905	T	G	alt	0	2	2	2	2	0	0	0	0	2	0	0	0	2	0	0	0	0	2	0	2	0	0	0	2	0	0	0	2	0	2	2	0	0	0	2	2	2	2	0
morex_contig_2555060:3242	morex_contig_2555060	3242	2	135.34	2	133.905	T	C	alt	0	2	2	2	2	0	0	0	1	2	0	0	0	2	0	0	0	0	2	0	2	0	0	0	2	0	0	0	2	0	2	2	0	0	0	2	2	2	2	0
morex_contig_315040:266	morex_contig_315040	266			2	133.905	A	G	alt	0	2	2	2	2		0	0	0	2	0	0	0	2	0	0	0	0	2	0	2	0	0	0	2	0	0	0	2	0	2	2	0	0	0	2	2	2	2	0
morex_contig_48234:931	morex_contig_48234	931	2	134.986	2	133.905	A	G	alt	0	2	2	2	2	0	0	0	0	2	0	0	0	2	0	0	0	0	2	0	2	0	0	1	2	0	0	0	2	0	2	2	0		0	2	2	2	1	0
morex_contig_61154:4208	morex_contig_61154	4208	2	134.986	2	133.905	G	C	alt	0	2	2	2	2	0	0	0	0	2	0	0	0	2	0	0	0	0	2	0	2	0	0	1	2	0	0	0	2	0	2	2	0	0	0	2	2	2	2	0
morex_contig_1560733:1422	morex_contig_1560733	1422	2	133.286	2	135.348	C	G	alt	0	2	2	2	2	0	0	0	0	2	0	0	0	2	0	0	0	0	2	0	2	0	0	2	2	0	0	0	2	0	2		0	0	0	2	2	2	2	0
morex_contig_1562354:5066	morex_contig_1562354	5066	2	135.694	2	135.348	T	C	ref	0	2	2	2	2	0	0	0	0		0	0	0	2	0		0	0	2	0	2	0	0	2	2		0	0	2	0	2	2	0	0	0	2		2	2	0
morex_contig_1587183:1946	morex_contig_1587183	1946	2	135.623	2	135.348	T	C	alt	0	2	2	2	2	0	0	0	0	2	0	0	0	2	0	0	0	0	2	0	2	0	0	2	2	0	0	0	2	0	2	2	0	0	0	2	2	2	2	0
morex_contig_2548797:6076	morex_contig_2548797	6076	2	134.986	2	135.348	C	T	alt	0	2	2	2	2	0	0	0	0	2	0	0	0	2	0	0	0	0	2	0	2	1	0	2	2	0	0	0	2	0	2	2	0	0		2		2	2	0
morex_contig_52573:2577	morex_contig_52573	2577	2	135.765	2	135.348	A	G	ref	0	2	2	2	2	0	0	0	1	2	0	0	0	2	0	0	0	0	2	0	2	0	0	2	2	0	0	0	2	0	2	2	0	0	0	2	2	2	2	0
morex_contig_68253:2996	morex_contig_68253	2996	2	135.34	2	135.348	A	G	alt	0	2	2	2	2	0	0	0	0	2	0	0	0	2	0	0	0	0	2	0	2	0	0	2	2	0	0	0	2	0	2	2	0	0	0	2	2	2	2	0
morex_contig_7673:44	morex_contig_7673	44	2	136.898	2	135.348	A	C	alt	0	2	2	2	2	0	0	0	0	2	0	0	0	2	0	0	0	0	2	0	2	0	0	2	2	0	0	0	2	0	2	2	0		0	2	2	2	2	0
morex_contig_2548243:2214	morex_contig_2548243	2214	2	135.34	2	135.824	G	A	alt	0	2		2	2	0	0	0	0	2	0	0	0	2	0	0	0	0	2	0	2	0	0	2	2	0	0	0		0	2	2	0	0	0	2	2	2	2	0
morex_contig_42249:14139	morex_contig_42249	14139	2	136.048	2	135.824	C	G	alt	0	2	2	2	2	0	0	0	0	2	0	0	0	2	0	0	0	0	2	0	2	0	0	2	2	0	0	0	2	0	2	2	0	0	0	2	2	2	2	0
morex_contig_43758:4865	morex_contig_43758	4865	2	135.765	2	135.824	C	G	alt	0	2	2	2	2	0	0	0	1	2	0	0	0	2	0	0	0	0	2	0	2	0	0	2	2	0	0	0	2	0	2	2	0	0	0	2	2	2	2
morex_contig_44077:1495	morex_contig_44077	1495	2	135.765	2	135.824	T	A	alt	0	2		2	2	0	0	0		2	0	0	0	2	0	0	0	0	2	0	2	0	0	2	2	0		0	2	0	2	2	0		0	2	2	2	2	0
morex_contig_41202:1027	morex_contig_41202	1027	2	135.623	2	136.296	A	G	ref	0	2	2	2	2	0	0	0	0	2	0	0	0	2	0	0	0	0	2	0	2	0	0	2	2	0	0	0	2	0	2	0	0	0	0	2	2	2	2	0
morex_contig_52881:635	morex_contig_52881	635	2	135.765	2	136.296	C	T	alt	0	2	2	2	2	0	0	0	1	2	0	0	0	2	0	0	0	0	2	0	2	0	0	2	2	0	0	0	2	0	2	0	0	0	0	2	2	2	2	0
morex_contig_162104:1832	morex_contig_162104	1832	2	136.048	2	136.754	A	G	alt	0	2	2	2	2	0	0	0	0	2	0	0	0	2	0	0	0	0	2	0	2	0	0	2	0	0	0	0	2	0	2	0	0	0	0	2	2	2	2	0
morex_contig_48327:654	morex_contig_48327	654	2	135.765	2	136.754	T	G	alt	0	2	2	2	2	0	0	0	0	2	0	0	0	2	0	0	0	0	2	0	2	0	0	2	0	0	0	0	2	0	2	0	0	0	0	2	2	2	2	0
morex_contig_51375:619	morex_contig_51375	619	2	135.765	2	136.754	G	C	alt	0	2	2	2	2	0	0	0	0	2	0	0	0	2	0	0	0	0	2	0	2	0	0	2	0	0	0	0	2	0	2	0	0	0	0	2	2	2	2	0
morex_contig_1564499:1988	morex_contig_1564499	1988	2	135.765	2	137.259	A	G	ref	0	2	2	2	2	0	0	0	0	2	0	0	0		0		0	0	2	0	2	0		2	0	0		0	2	0	2	0	0	0	0	2	2	2	2	0
morex_contig_1566692:183	morex_contig_1566692	183	2	135.765	2	137.259	T	C	ref	0	2	2	2	2	0	0	0	0	2	0	0	0	2	0	0	0	0	2	0	2	0	0	2	0	0	0	0	2	0	2	0	0	0	0	2	2	2	2	0
morex_contig_2551998:1117	morex_contig_2551998	1117	2	136.048	2	137.259	A	T	alt	0	2	2	2	2	1	0	0	0	2	0	0		2		0	0	0	2	0	2	0	0	2	0	0	0	0	2	0	2	0	0	0	1	2	2	2	2	0
morex_contig_2554013:1185	morex_contig_2554013	1185	2	135.34	2	137.259	C	T	ref	0	2	2	2	2	0	0	0	1	2	0		0	2	0	0	0	0	2	0	2	0	0	2	0	0	0	0	2	0	2	0	0	0	0	2	2	2	2	0
morex_contig_66029:4299	morex_contig_66029	4299	2	136.402	2	137.259	A	C	ref	0	2	2	2	2	0	0	0	0	2	0	0	0	2	0	0	0	0	2	0	2	0	0	2	0	0	0	0	2	0	2	0	0	0	0	2	2	2	2	0
morex_contig_137814:1203	morex_contig_137814	1203	2	136.048	2	137.786	C	A	ref	0	2		2	2	0	0	0		2	0	0	0	2	0	0	0	0	2	0	2	0	0	2	0	0	0	0	2	0	2	0	0	0	0			2	2	0
morex_contig_37245:3030	morex_contig_37245	3030	2	135.765	2	137.786	A	G	ref	0	2	2	2	2	0	0	0	0	2	0	0	0	2	0	0	0	0	2	0	2	0	0	2	0	0	0	0	2	0	2	0	0	0	0	2	2	2	2	0
morex_contig_48570:4538	morex_contig_48570	4538	2	136.048	2	137.786	G	A	ref	0	2	2	2	2	0	0	0	0	2	0	0	0	2	0	0	0	0	2	0	2	0	0	2	0	0	0	0	2	0	2	0	0	0	0	2	2	2	2	0
morex_contig_99159:952	morex_contig_99159	952	2	135.765	2	137.786	A	G	alt	0	2	2	2	2	0	0	0	0	2	0	0	0	2	0	0	0	0	2	0	2	0	0	2	0	0	0	0	2	0	2	0	0	0	0	2	2	2	2	0
morex_contig_113977:978	morex_contig_113977	978	2	135.765	2	138.747	C	T	alt	0	2	2	2	2	0	0	0	0	2	0	0	0	2	0	0	0	0	2	0	2	0	0	2	0	0	0	0	2	0	2	0	0	0	0	2	2	2	2	0
morex_contig_1561447:2512	morex_contig_1561447	2512	2	136.402	2	138.747	A	C	alt	0	2	2	2	2	0	0	0	0	2	0	0	0	2	0	0	0	0	2	0	2	0	0	2	0	0	0	0	2	0	2	0	0	0	0	2	2	2	2	0
morex_contig_159554:1729	morex_contig_159554	1729	2	135.765	2	138.747	G	T	ref	0	2	2	2	2	0	0	0	0	2	0	0	0		0	0	0	0	2	0	2	0	0	2	0	0	0	0	2	0	2	0	0	0	0	2	2	2	2	0
morex_contig_160672:307	morex_contig_160672	307	2	136.402	2	138.747	A	G	ref	0	2	2	2	2	0	0	0	0	2	0	0	0	2	0	0		0	2	0	2	0		2	0	0	0	0	2	0	2	0	0	0		2	2	2	2	0
morex_contig_342000:1836	morex_contig_342000	1836	2	135.765	2	138.747	C	T	alt	0	2	2	2	2	0	0	0	0	2	0	0	0	2	0	0	0	0	2	0	2	0	0	2	0	0	0	0	2	0	2	0	0	0	0	2	2	2	2	0
morex_contig_366275:546	morex_contig_366275	546	2	135.765	2	138.747	A	C	ref	0	2	2	2	2	0	0	0	0	2	0	0	0	2	0	0	0	0	2	0	2	0	0	2	0	0	0	0	2	0	2	0	0	0	0	2	2	2	2	0
morex_contig_44600:339	morex_contig_44600	339	2	135.765	2	138.747	G	A	alt	0	2	2	2	2	0	0	0	0	2	0	0	0	2	0	0	0	0	2	0	2	0	0	2	0	0	0	0	2	0	2	0	0	0	0	2	2	2	2	0
morex_contig_5987:454	morex_contig_5987	454	2	136.402	2	138.747	A	C	ref	0	2	2	2	2	0	0	0	0	2	0	0	0	2	0	0	0	0	2	0	2	0	0	2	0	0	0	0	2	0	2	0	0	0	0	2	2	2	2	0
morex_contig_6802:156	morex_contig_6802	156	2	136.402	2	138.747	C	T	ref	0	2	2	2	2	0	0	0	1	2	0	0	0	2	0	0	0	0	2	0	2	0	0	2	0	0	0	0	1	0		0	0	0	0	2	2	2	2	0
morex_contig_1566314:5074	morex_contig_1566314	5074	2	136.827	2	139.206	C	G	ref	0	2		2	2	0	0	0	0	2	0	0	0	2	0	0	0	0	2	0	2	0	0	2	0	0	0	0	2	0	2	0	0	0	0	2	2	2	2	0
morex_contig_274785:7077	morex_contig_274785	7077	2	138.173	2	139.206	G	T	alt	0	2	2	2	2	0	0	0	0	2	0	0	0	2	0	0	0	0	2	0	2	0	0	2	0	0	0	0	2	0	2	0	0	0	0	2	2	2	2	0
morex_contig_58521:569	morex_contig_58521	569	2	136.402	2	139.206	A	C	alt	0	2		2	2	0	0	0		2	0		0	2	0	0	0	0	2	0	2	0	0	2	0	0	0	0	2		2	0	0	0	0	2		2	2	0
morex_contig_62206:5607	morex_contig_62206	5607	2	136.402	2	139.206	G	A	alt	0	2	2	2	2	0	0	0	0	2	0	0	0	2	0	0	0	0	2	0	2	0	0	2	0	0	0	0	2	0	2	0	0	0	0	2	2	2	2	0
morex_contig_162311:202	morex_contig_162311	202	2	138.173	2	139.696	C	T	alt	0	2	2	2	2	0	0	0	0	2	0	0	0	2	0	0	0	0	2	0	2	0	0	2	0	0	0	0	2	0	2	0	0	0	0	2	2	2	2	0
morex_contig_235001:816	morex_contig_235001	816			2	139.696	C	T	ref	0	2	2	2	2	0	0	0	0	2		0	0	2	0	0	0	0	2	0	2	0	0	2	0	0		0	2	0	2	0		0	0	2	2	2	2	0
morex_contig_374975:351	morex_contig_374975	351	2	138.173	2	139.696	C	A	ref	0	2	2	2	2	0	0	0		2	0	0	0	2	0	0	0	0	2	0	2	0	0	2	0	0	0	0	2	0	2	0	0	0	0	2	2	2	2	0
morex_contig_1946846:172	morex_contig_1946846	172	2	138.102	2	140.234	C	G	alt	0	2		2	2	0	0	0	0	2	0	0	0	2	0	0	0	0	2	0	2	0	0	2	0	0	0	0	2	0	2	0	0	0	0	2	2	2	2	0
morex_contig_2141155:750	morex_contig_2141155	750	2	140.722	2	140.234	A	G	alt	0	2	2	2	2	0	0	0	0	2	0	0	0	2	0	0	0	0	2	0	2	0	0	2	0	0	0	0	2	0	2	0	0	0	0	2	2	2	1	0
morex_contig_2555341:720	morex_contig_2555341	720	2	138.031	2	140.234	T	C	ref	0	2	2	2	2	0	0	0	0	2	0	0	0	2	0	0	0	0	2	0	2	0		2	0	0	0	0	2	0	2	0	0	0	0	2	2	2	2	0
morex_contig_52519:7950	morex_contig_52519	7950	2	138.173	2	140.234	T	C	ref	0	2	2	2	2	0	0	0	0	2	0	0	0		0	0	0	0	2	0	2	0	0	2	0			0	2	0	2	0		0	0	2	2	2	2	0
morex_contig_61351:1578	morex_contig_61351	1578	2	138.456	2	140.234	C	A	ref	0	2	2	2		0	0	0	0	2	0	0	0	2	0		0	0	2	0	2	0	0	2	0	0	0	0	2	0	2	0	0	0	0	2	1	2	2	0
morex_contig_235483:2221	morex_contig_235483	2221	2	138.598	2	140.744	C	G	ref	0	2	2	2	2	0	0	0	0	2	0	0	0	2	2	0	0	0	2	0	2	0	0	2	0	0	0	0	2	0	2	0	0	0	0	2	2	2	2	0
morex_contig_37283:1860	morex_contig_37283	1860	2	138.598	2	140.744	A	G	ref	0	2	2	2	2	0	0	0	0	2	0	0	0	2	2	0	0	0	2	0	2	0	0	2	0	0	0	0	2	0	2	0	0	0	0	2	2	2	2	0
morex_contig_11922:458	morex_contig_11922	458	2	139.093	2	141.22	C	T	alt	0	2	2	2	2	0	0	0	0	2	0	0	0	2	2	0	0	0	2	0	2	0	0	2	0	0	0	0	2	0	2	0	0	0	0	2	2	2	2	0
morex_contig_138161:2064	morex_contig_138161	2064	2	139.589	2	141.22	T	C	alt	0	2	2	2	2	0	0	0		2	0		0	2	2		1	0	2	0	2	0		2	0	0	0	0	2	0	2	0	0	0	0	2	2	2	2	0
morex_contig_139852:1020	morex_contig_139852	1020	2	139.873	2	141.22	C	A	ref	0	2	2	2	2	0	0	0	0	2	0	0	0		2	0	0	0		0	2	0	0	2	0	0	0	0	2	0	2	0	0	0	0		1	2	2	0
morex_contig_1566263:1263	morex_contig_1566263	1263	2	138.598	2	141.22	G	A	alt	0	2	2	2	2	0	0	0	0	2	0	0	0	2	2	0	0	0	2	0	2	0	0	2	0	0	0	0	2	0	2	0	0	0	0	2	2	2	2	0
morex_contig_2548707:2311	morex_contig_2548707	2311	2	138.598	2	141.22	G	A	alt	0	2	2	2	2	0	0	0	0	2	0	0	0		2	0	0	0	2	0	2	0	0	2	0	0	0	0	2	0	2	0	0	0	0	2	2	2	2	0
morex_contig_276884:2463	morex_contig_276884	2463	2	138.598	2	141.22	T	C	ref	0	2	2	2	2	0	0	0	0	2	0	0	0	2	2	0	0	0	2	0	2	0	0	2	0	0	0	0	2	0	2	0	0	0	0	2	2	2	2	0
morex_contig_39549:14714	morex_contig_39549	14714	2	138.598	2	141.22	G	T	alt	0	2		2	2	0	0	0	0	2	0	0	0	2	2	0	0	0	2	0	2	0		2	0	0	0	0	2	0	2	0	0	0	0	2	2	2	2	0
morex_contig_52908:1329	morex_contig_52908	1329	2	138.598	2	141.22	A	G	ref	0	2	2	2	2	0	0	0	0	2	0	0	0	2	2	0	0	0	2	0	2	0	0	2	0	0	0	0	2	0	2	0	0	0	0	2	2	2	2	0
morex_contig_1570917:1251	morex_contig_1570917	1251	2	138.456	2	141.715	G	T	alt	0	2	2	2	2	0	0	0	0	2	0	0	0	2	2	0	0	0	2	0	2	0	0	2	0	0	0	0	2	0	2	0	0	0	0	2	2	2	2	0
morex_contig_237375:1570	morex_contig_237375	1570	2	138.598	2	141.715	G	C	alt	0	2	2	2	2	0	0	0	0	2	0		0	2	2	0	0	0	2	0	2	0	0	2	0	0	0	0	2	0	2	0	0	0	0	1	2	2	2	0
morex_contig_41124:3122	morex_contig_41124	3122	2	138.598	2	141.715	C	T	alt	0	2	2		2	0	0	0	0	2	0	0	0	2	2	0	0	0	2	0	2	0	0	2		0	0	0	2	0	2	0	0	0	0	2	2	2	2	0
morex_contig_94670:1175	morex_contig_94670	1175	2	139.589	2	141.715	G	A	ref	0	2	2		2	0	0	0	0	2	0		0	2	2	0	0	0	2	0	2	0	0	2	0	0	0	0	2	0	2	0	0	0	0	2	2	2	2	0
morex_contig_135208:6510	morex_contig_135208	6510	2	140.581	2	142.211	G	T	alt	0	2	2	2	2	0	0	0	0	2	0	0	0	2	2		0	0	2	0	2	0	0	2	0	0	0	0	2	0	2	0	0		0	2	2	2	2	0
morex_contig_1563302:2801	morex_contig_1563302	2801	2	140.652	2	142.211	C	T	ref	0	2	2	2	2	0	0	0	0	2	0	0	0	2	2	0	0	0	2	0	2	0	0	2	0	0	0		2	0	2	0	0	0	0	2	2	2	2	0
morex_contig_1563624:1046	morex_contig_1563624	1046	2	139.873	2	142.211	G	A	ref	0	2	2	2	2	0	0	0	0	2		0	0	2	2		0	0	2	0	2	0		2		0	0		2	0	2	0	0	0	0	2	2	2	2	0
morex_contig_2547458:4146	morex_contig_2547458	4146	2	139.873	2	142.211	G	A	ref	0	2	2	2	2	0	0		0	2	0	0	0	2	2	0	0	0	2	0	2	0	0	2	0	0	0	0	2	0	2						2	2	2	0
morex_contig_42935:11135	morex_contig_42935	11135	2	140.652	2	142.211	G	C	ref	0	2	2	2	2	0	0	0		2	0	0	0	2	2	0	0	0	2	0	2	0	0	2	0	0	0	0	2	0	2	0	0	0	0		2	2	2	0
morex_contig_57454:1601	morex_contig_57454	1601	2	141.076	2	142.211	A	G	ref	0	2	2	2	2	0	0	0	0	2	0	0	0	2	2	0	0	0	2	0	2	0	0	2	0	0	0	0	2	0	2	0	0	0	0	2	2	2	2	0
morex_contig_106449:2098	morex_contig_106449	2098	2	140.652	2	142.726	C	A	ref	0	2	2	2	2	0	0	0	0	2	0		0	2	2	0	0		2	0	2	0	0	2	0	0		0	2	0	2	0	0	0	0	2	2	2	2	0
morex_contig_136074:6892	morex_contig_136074	6892	2	141.076	2	142.726	C	A	ref	0	2	2	2	2	0	0	0	0	2	0	0	0	2	2	0	0	0	2	0	2	0	0	2	0	0	0	0	2	0	2	0	0	0	0	2	2	2	2	0
morex_contig_1562310:2242	morex_contig_1562310	2242	2	140.793	2	142.726	G	A	alt	0	2	2	2	2	0	0	0	0	2	0	0	0	2	2	0	0	0	2	0	2	0	0	2	0	0	0	0	2	0	2	0	0	0	0	2	2	2	2	0
morex_contig_1576470:550	morex_contig_1576470	550	2	140.652	2	142.726	T	C	alt	0	2	2	2	2	0	0	0	0	2	0	0	0	2	2	0	0	0	2	0	2	0	0	2	0	0	0	0	2	0	2	0	0	0	0	2	2	2	2	0
morex_contig_1576743:418	morex_contig_1576743	418	2	140.51	2	142.726	C	G	ref	0	2	2	2	2	0	0	0	0	2	0	0	0	2	2	0	0	0	2	0	2	0	0	2	0	0	0	0	2	0	2	0	0	0	0	2	2	2	2	0
morex_contig_1580914:328	morex_contig_1580914	328	2	140.793	2	142.726	T	G	ref	0	2			2	0	0	0	1	2	0	0	0	2	2	0	0	0	2	0	2	0	0	2	0	0	0	0	2	0	2	0	0	0	0	2	2	2	2	0
morex_contig_2551887:1990	morex_contig_2551887	1990	2	140.793	2	142.726	T	C	ref	0	2	2	2	2	0	0	0	0	2	0	0	0	2	2	0	0	0	2	0	2	0	0	2	0	0	0	0	2	0	2	0	0	0	0	2	2	2	2	0
morex_contig_2553533:210	morex_contig_2553533	210	2	140.793	2	142.726	T	C	ref	0	2	2	2	2	0	0	0	0	2	0	0	0	2	2	0	0	0	2	0	2	0	0	2	0	0	0	0	2	0	2	0	0	0	0	2	2	2	2	0
morex_contig_46065:3895	morex_contig_46065	3895	2	140.793	2	142.726	C	A	ref	0	2	2	2	2	0	0	0	0	2	0	0	0	2	2	0	0	0	2	0	2	0	0	2	0	0	0	0	2	0	2	0	0	0	0	2	2	2	2	0
morex_contig_50394:5492	morex_contig_50394	5492	2	140.793	2	142.726	G	C	alt	0	2	2	2	2	0	0	0	1	2	0	0	0	2	2	0	0	0	2	0	2	0	0	2	0	0	0	0	2	0	2	0	0	0	0	2	2	2	2	0
morex_contig_5937:465	morex_contig_5937	465	2	140.581	2	142.726	C	T	alt	0	2	2	2	2	0	0	0	0	2	0	0	0	2	2	0	0	0	2	0	2	0	0	2	0	0	0	0	2	0	2	0	0	0	0	2	2	2	2	0
morex_contig_64596:8897	morex_contig_64596	8897	2	140.793	2	142.726	G	A	alt	0	2	2	2	2	0	0	0	0	2		0	0	2	2	0	0	0	2	0	2	0	0	2	0	0	0	0	2	0	2	0	0	0	0	2	2	2	2	0
morex_contig_65208:629	morex_contig_65208	629	2	141.076	2	142.726	C	A	alt	0	2	2	2	2	0	0	0	0	2	0	0	0	2	2	0	0	0	2	0	2	0	0	2	0	0	0	0	2	0	2	0	0	0	0	2	2	2	2	0
morex_contig_104818:4402	morex_contig_104818	4402	2	141.501	2	143.242	T	C	alt	0	2	2	2	2	0	0	0	0	2	0	0	0	2	2	0	0	0	2	0	2	0	0	2	0	0	0	1	2	0	2	0	0	0	0	2	1	2	2	0
morex_contig_124340:4323	morex_contig_124340	4323	2	141.501	2	143.242	C	T	alt	0	2	2	2	2	0	0	0	0	2	0	0	0	2	2		0	0	2	0	2	0	0	2	0	0	0	0	2	0	2	0	0	0	0	2	2	2	2	0
morex_contig_135215:1843	morex_contig_135215	1843	2	141.501	2	143.242	G	A	alt	0	2	2	2	2	0	0	0	0	2	0	0	0	2	2	0	0	0	2	0	2	0	0	2	0	0	0	0	2	0	2	0	0	0	0	2	2	2	2	0
morex_contig_1567406:315	morex_contig_1567406	315	2	141.501	2	143.242	T	A	alt	0	2	2	2	2	0	0	0	0	2	0	0	0	2	2	0	0	0	2	0	2	0	0	2	0	0	0	0	2	0	2	0	0	0	0	2	2	2	2	0
morex_contig_244284:4482	morex_contig_244284	4482	2	141.501	2	143.242	G	C	alt	0	2	2	2	2	0	0	0	0	2	0	0	0	2	2	0	0	0	2	0	2	0	0	2	0	0	0	0	2	0	2	0	0	0	0	2	2	2	2	0
morex_contig_2525534:289	morex_contig_2525534	289	2	138.355	2	143.242	A	G	alt	0	2		2	2	0	0	0		2	0	0	0	2	2	0	0	0	2	0	2	0	0	2	0	0	0	0	2	0	2	0	0	0	0	2	2	2	2	0
morex_contig_38492:755	morex_contig_38492	755	2	141.501	2	143.242	G	C	alt	0	2	2	2	2	0	0	0	0	2	0	0	0	2	2	0	0	0	2	0	2	0	0	2	0	0	0	0	2	0	2	0	0	0	0	2	2	2	2	0
morex_contig_416253:5143	morex_contig_416253	5143	2	141.501	2	143.242	A	G	alt	0	2	2	2	2	0	0	0	0	2	0	0	0	2	2	0	0	0	2	0	2	0	0	2	0	0	0	0	2	0	2	0	0	0	0	2	2	2	2	0
morex_contig_8288:2049	morex_contig_8288	2049	2	141.501	2	143.242	C	T	alt	0	2	2	2	2	0	0	0	0	2	0	0	0	2	2	0	0	0	2	0	2	0	0	2	0	0	0	0	2	0	2	0	0	0	0	2	2	2	2	0
morex_contig_8341:1139	morex_contig_8341	1139	2	141.501	2	143.242	C	G	alt	0	2	2	2	2	0	0	0	0	2	0	0	0	2	2	0	0	0	2	0	2	0	0	2	0	0	0	0	2	0	2	0	0	0	0	2	2	2	2	0
morex_contig_88732:1616	morex_contig_88732	1616	2	141.076	2	143.242	C	T	ref	0	2	2	2	2	0	0	0	0	2	0	0	0	2	2	0	0	0	2	0	2	0	0	2	0	0	0	0	2	0	2	0	0	0	0	2	2	2	2	0
morex_contig_158580:5682	morex_contig_158580	5682	2	141.643	2	143.718	A	C	alt	0	2	2	2	2	0	0	0	0	2	0	0	0	2	2	0	0	0	2	0	2	0	0	2	0	0	0	0	2	0	2	0	0	0	0	2	2	2	2	0
morex_contig_47876:1958	morex_contig_47876	1958	2	141.643	2	143.718	T	G	alt	0	2	2	2	2	0	0	0	0	2	0	0	0	2	2	0	0	0	2	0	2	0	0	2	0	0	0	0	2	0	2	0	0	0	0	2	2	2	2	0
morex_contig_2549358:248	morex_contig_2549358	248	2	141.643	2	144.194	A	G	alt	0	2	2	2	2	0	0	0	0	2	0	0	0	2	2	0	0	0	2	0	2	0	0	2	0	0	0	0	2	0	2	0	0	0	0	2	2	2	2	0
morex_contig_72714:945	morex_contig_72714	945	2	141.785	2	144.194	T	A	alt	0	2	2	2	2	0	0	0	0	2	0	0	0	2	2	0	0	0	2	0	2	0	0	2	0	0	0	0	2	0	2	0	0	0	0	2	2	2	2	0
morex_contig_1570408:2014	morex_contig_1570408	2014			2	144.679	G	A	alt	0	2	2	2	2	2	0	0	0	2	0	0	0	2	2		0	0	2	0	2	0	0	2	0	0	0	0	2	0	2	0	0	0	0	2	2	2	2	0
morex_contig_98878:670	morex_contig_98878	670	2	141.643	2	144.679	C	G	alt	0	2	2	2	2	2	0	0	0	2	0	0	0	2	2	0	0	0	2	0	2	0	0	2	0	0	0	0	2	0	2	0	0	0	0	2	2	2	2	0
morex_contig_120368:4178	morex_contig_120368	4178	2	141.643	2	145.151	C	A	alt	0	2	2	2	2	2	0	0	0	2	0	0	0	2	2	0	0	0	2	0	2	0	0	2	0	0	0	0	2	0	2	0	0	0	0	2	2	2	2	0
morex_contig_1559965:5340	morex_contig_1559965	5340	2	141.785	2	145.151	T	G	alt	0	2	2		2	2	0	0	0	2	0	0	0	2	2	0	0	0	2	0	2	0	0	2	0	0	0	0	2	0	2	0	0	0	1	2	2	2	2	0
morex_contig_1575039:1067	morex_contig_1575039	1067	2	141.714	2	145.151	G	A	alt	0	2	2	2	2	2	0	0	0	2	0	0	0	2	2	0	0	0	2	0	2	0	0	2	0	0	0	0	2	0	2	0	0	0	1	2	2	2	2	0
morex_contig_191969:2664	morex_contig_191969	2664	2	141.785	2	145.151	G	A	ref	0	2	2	2	2	2	0	0	0	2	0	0	0	2	2	0	0	0	2	0	2	0	0	2	0	0	0	0	2	0	2	0	0	0	0	2	2	2	2	0
morex_contig_42203:10916	morex_contig_42203	10916	2	141.785	2	145.151	G	A	ref	0	2	2	2	2	2	0	0	0	2	0	0	0	2	2	0	0	0	2	0	2	0	0	2	0	0	0	0	2	0	2	0	0	0	0	2	2	2	2	0
morex_contig_65331:4797	morex_contig_65331	4797	2	141.785	2	145.151	T	C	ref	0	2	2	2	2	2	0	0	0	2	0	0	0	2	2	0	0	0	2	0	2	0	0	2	0	0	0	0	2	0	2	0	0	0	0	2	2	2	2	0
morex_contig_88193:1061	morex_contig_88193	1061	2	141.643	2	145.151	C	A	alt	0	2	2	2	2	2	0	0		2	0	0	0	2	2	0	0	0	2	0	2	0	0	2	0	0	0	0	2	0	2	0	0	0	0	2	2	2	2	0
morex_contig_2552817:3725	morex_contig_2552817	3725	2	141.643	2	145.627	T	C	alt	0	2	2	2	2	2	0	0	0	2	0	0	0	2	2	0	0	0	2	0	2	0	0	2	0	0	0	0	2	0	2	0	0	0	0	2	1	2	2	0
morex_contig_61380:2488	morex_contig_61380	2488	2	141.785	2	145.627	C	G	alt	0	2	2	2	2	2	0	0		2	0	0	0	2	2	0	0	0	2	0	2	0	0	2	0	0	0	0	2	0	2	0	0	0	0	2	2	2	2	0
morex_contig_1605906:715	morex_contig_1605906	715	2	141.926	2	146.108	A	G	ref	0	2	2	2	2	2	0	0	0	2	2	0	0	2	2	0	0	0	2	0	2	0	0	2	0	0	0	0	2	0	2	0	0	0	0	2	2	2	2	0
morex_contig_2547645:1865	morex_contig_2547645	1865	2	143.13	2	146.108	C	G	alt	0	2	2	2	2	2	0	0	0	2	2	0	0	2	2	0	0	0	2	0	2	0	0	2	0	0	0	0	2	0	2	0	0	0	0	2	2	2	2	0
morex_contig_2553146:79	morex_contig_2553146	79	2	141.643	2	146.108	G	C	alt	0	2	2	2	2	2	0	0	0	2	2	0	0		2	0	0	0	2	0	2	0	0	2	0	0	0	0	2	0	2	0	0	0	0	2	2	2	2	0
morex_contig_274895:2058	morex_contig_274895	2058	2	143.13	2	146.108	A	T	ref	0	2	2	2	2	2	0	0	0	2	2	0	0	2	2	0	0	0	2	0	2	0	0	2	0	0	0	0	2		2	0	0	0	0		2	2	2	0
morex_contig_275622:2690	morex_contig_275622	2690	2	141.643	2	146.108	C	T	ref	0	2	2	2	2	2	0	0	0	2	2	0	0	2	2	0	0	0	2	0	2	0	0	2	0	0	0	0	2	0	2	0	0	0	0	2	2	2	2	0
morex_contig_276859:190	morex_contig_276859	190	2	142.635	2	146.108	C	A	alt	0	2	2	2	2	2	0	0	0	2	2		0	2	2	0	0	0	2	0	2	0	0	2	0	0	0	0	2	0	2	1	0	0	0	2	2	2	2	0
morex_contig_40976:5343	morex_contig_40976	5343	2	141.643	2	146.108	A	G	alt	0	2	2	2	2	2	0	0	0	2	2	0	0	2	2	0	0	0	2	0	2	0	0	2	0	0	0	0	2	0	2	0	0	0	0	2	2	2	2	0
morex_contig_43982:1420	morex_contig_43982	1420	2	141.785	2	146.108	G	A	ref	0	2	2	2	2	2	0	0	0	2	2	0	0	2	2	0	0	0	2	0	2	0	0	2	0	0		0	2	0	2	0	0	0	0	2	2	2	2	0
morex_contig_44420:3993	morex_contig_44420	3993	2	141.643	2	146.108	A	G	alt	0	2	2	2	2	2	0	0	0	2	2	0	0	2	2	0	0	0	2	0	2	0	0	2	0	0	0		2	0	2	0	0	0	0	2	2	2	2	0
morex_contig_51188:1307	morex_contig_51188	1307	2	142.635	2	146.108	G	T	alt	0	2	2		2	2	0	0	0	2	2	0	0	2	2		0	0	2	0	2	0	0	2	0	0	0	0	2	0	2	0	0	0	0	2	2	2	2	0
morex_contig_57493:1757	morex_contig_57493	1757	2	141.643	2	146.108	G	C	ref	0	2	2	2	2	2	0	0	0	2	2	0	0	2	2	0	0	0	2	0	2	0	0	2	0	0	0	0	2	0	2	0	0	0	0	2	2	2	2	0
morex_contig_6098:5370	morex_contig_6098	5370	2	142.635	2	146.108	C	T	alt	0	2	2	2	2	2	0	0	1	2	2	0	0	2	2	0	0	0	2	0	2	0	0	2	0	0	0	0	2	0	2	0	0	0	0	2	2	2	2	0
morex_contig_61005:764	morex_contig_61005	764	2	141.785	2	146.108	A	G	alt	0	2	2	2	2	2	0	0	1	2	2	0	0	2	2	0	0	0	2	0	2	0	0	2	0	0	0	0	2	0	2	0	0	0	0	2	2	2	2	0
morex_contig_1560652:5646	morex_contig_1560652	5646	2	142.635	2	147.043	A	G	alt	0	2	2	2	2	2	0	0	0	2	2	0	0	2	2	0	0	0	2	0	2	0	0	2	0	0	0	0	2	0	2	0	0	0	0	2	2	2	2	0
morex_contig_45510:9629	morex_contig_45510	9629	2	143.13	2	147.043	G	C	alt	0	2	2	2		2	0	0	0		2	0	0		2	0	0	0	2	0	2	0	0	2	0	0	0	0	2	0	2	0	0	0	0	2			2	0
morex_contig_50963:5595	morex_contig_50963	5595	2	144.122	2	147.043	A	C	alt	0	2	2	2	2	2	0	0		2	2	0	0	2	2	0	0	0	2	0	2	0	0	2	0	0	0	0	2	0	2	0	0	0	0	2	2	2	2	0
morex_contig_187862:1762	morex_contig_187862	1762	2	144.405	2	147.501	G	C	alt	0	2	2	2	2	0	0	0	0	2	2	0	0	2	2	0	0	0	2	0	2	0	0	2	0	0	0	0	2	0	2	0	0	0	0	2	2	2	2	0
morex_contig_41648:2521	morex_contig_41648	2521	2	143.13	2	147.501	C	G	alt	0	2	2	2	2	0	0	1	0	2	2	0	0	2	2	0	0	0	2	0	2	0	0	2	0	0	0	0	2	0	2	0	0	0	0	2	2	2	2	0
morex_contig_44154:517	morex_contig_44154	517	2	144.263	2	147.501	A	G	alt	0	2	2	2	2	0	0	0	0	2	2		0	2	2	0	0		2	0	2	0	0	2	0	0	0	0	2	0	2	0	0	0	0	2	2	2	2	0
morex_contig_47334:10408	morex_contig_47334	10408	2	144.263	2	147.501	T	G	ref	0	2	2	2	2	0	0	0	0	2	2	0	0	2	2	0	0	0	2	0	2	0	0	2	0	0	0	0	2	0	2	0	0	0	0	2	2	2	2	0
morex_contig_58603:1026	morex_contig_58603	1026	2	144.263	2	147.501	A	G	alt	0	2	2	2	2	0	0	0	0	2	2	0	0	2	2	0	0	0	2	0	2	0	0	2	0	0	0	0	2	0	2	0	0	0	0	2	2	2	2	0
morex_contig_126925:1874	morex_contig_126925	1874	2	146.388	2	147.973	C	T	alt	0	2	2	2	2	0	0	0	1	2	2	0	0	2	2	0	0	0	2	2	2	0	0	2	0	0	0	0	2	0	2	0	0	0	0	2	2	2	2	0
morex_contig_135277:1562	morex_contig_135277	1562	2	144.263	2	147.973	C	A	alt	0	2	2	2	2	0	0	0	0	2	2	0	0	2	2	0	0	0	2	2	2	0	0	2	0	0	0	0	2	0	2	0	0	0	0	2		2	2	0
morex_contig_234639:2350	morex_contig_234639	2350	2	145.609	2	147.973	T	A	alt	0	2	2	2	2	0	0		0	2	2	0	0	2	2	0	0	0	2	2	2	0	0	2	0	0		0	2	0	2	0	0	0	0	2	2	2	2	0
morex_contig_414162:1206	morex_contig_414162	1206	2	146.246	2	147.973	T	C	ref	0	2	2	2	2	0	0	0	0	2	2	0	0	2	2	0	0	0	2	2	2	0	0	2	0	0	0	0	2	0	2	0	0	0	0	2		2	2	0
morex_contig_42598:3297	morex_contig_42598	3297	2	146.105	2	147.973	G	A	ref	0	2	2		2	0	0	0	0	2	2	0	0	2	2	0	0	0	2	2	2	0	0	2	0	0	0	0		0	2	0	0	0	0		2	2	2	0
morex_contig_44638:5758	morex_contig_44638	5758	2	146.246	2	147.973	T	G	alt	0	2	2	2	2	0	0	0	0		2	0	0	2	2	0	0	0	2	2	2	0	0	2	0	0		0	2	0	2	0	0	0	0	2	2	2	2	0
morex_contig_49696:1335	morex_contig_49696	1335	2	146.105	2	147.973	T	G	ref	0	2	2	2	2	0	0	0	0	2	2	0	0	2	2	0	0	0	2	2	2	0	0	2	0	0	0	0	2	0	2	0	0	0	0	2	2	2	2	0
morex_contig_158295:491	morex_contig_158295	491	2	146.246	2	148.449	G	A	ref	0	2	2	2	2	0	0	0	1	2	0	0	0	2	2	0	0	0	2	2	2	0	0	2	0	0	0	0	2	0	2	0	0	0	0	2		2	2	0
morex_contig_2554902:270	morex_contig_2554902	270	2	145.609	2	148.449	G	A	alt	0	2	2	2	2	0	0	0	1	2	0	0	0	2	2	0	0	0	2	2	2	0	0	2	0	0	0	0	2	0	2	0	0	0	0	2	1	2	2	0
morex_contig_41725:172	morex_contig_41725	172	2	146.246	2	148.449	G	T	ref	0	2	2	2	2	0	0	0	0		0	0	0	2	2	0	0	0	2	2	2	0	0	2	0	0	0	0	2	0	2	0	0	0	0			2	2	0
morex_contig_438554:3872	morex_contig_438554	3872	2	146.53	2	148.449	C	T	ref	0	2		2	2	0	0	0	0	2	0		0	2	2	0	0	0	2	2	2	0	0	2	0	0	0	0	2	0	2	0	0	0		2	2	2	2	0
morex_contig_49884:1139	morex_contig_49884	1139	2	146.246	2	148.449	T	C	ref	0	2	2	2	2	0	0	0	0	2	0	0	0	2	2	0	0	0	2	2	2	0	0	2	0	0	0	0	2	0	2	0	0	0	0	2	2	2	2	0
morex_contig_61089:1351	morex_contig_61089	1351	2	146.388	2	148.449	C	A	ref	0	2	2	2	2	0	0	0	0	2	0	0	0	2	2	0	0	0	2	2	2	0	0	2	0	0	0	0	2	0	2	0	0	0	0	2	2	2	2	0
morex_contig_91178:1420	morex_contig_91178	1420	2	147.309	2	148.449	G	A	ref	0	2	2	2	2	0	0	0	0	2	0	0	0	2	2	0	0	0	2	2	2	0	0	2	0	0	0	0	2	0	2	0	0	0	0	2	2	2	2	0
morex_contig_128619:490	morex_contig_128619	490			2	148.921	A	C	alt	0	2	2	2	2	0	0	0	0	2	0	0	0	2	2	0	0	0	2	2	2	0	0	2	0	0	0	0	2	0	2	0	0	0	0	2	2	2	2	0
morex_contig_159638:2861	morex_contig_159638	2861	2	146.53	2	148.921	A	G	alt	0	2	2	2	2	0	0	0	0	2	0		0	2	2		0	0	2	2	2	0	0		0	0	0	0	2	0	2	0		0	0	2	2	2	2	0
morex_contig_161484:814	morex_contig_161484	814	2	146.388	2	149.437	A	G	ref	0	2	2	2	2	0	0	0	0	2	0	0	0	2	2	0	0	0	2	2	2	0	0	2	0	0	0	0	2	0	2	0	0	0	0	2	1	2	2	0
morex_contig_2552101:1997	morex_contig_2552101	1997	2	146.388	2	149.437	C	A	ref	0	2	2	2	2	0	0	0	1	2	0		0	2	2	0	0	0	2	2	2	0	0	2	0	0	0	0	2	0	2	0	0	0	0	2	2	2	2	0
morex_contig_39447:5295	morex_contig_39447	5295	2	146.53	2	149.437	C	G	alt	0	2	2	2	2	0	0	0	0	2	0	0	0	2	2	0	0	0	2	2	2	0	0	2	0	0	0	0	2	0	2	0	0	0	0	2	2	2	2	0
morex_contig_42469:1158	morex_contig_42469	1158	2	146.53	2	149.437	T	A	alt	0	2		2	2	0	0	0	0		0	0	0	2	2	0	0	0	2		2	0	0		0	0	0	0	2	0		0	0	0	0	2	2	2	2	0
morex_contig_62168:2167	morex_contig_62168	2167	2	146.53	2	149.437	C	T	alt	0	2	2	2	2	0	0	0	0	2	0	0	0	2	2	0	0	0	2	2	2	0	0	2	0	0	0	0	2	0	2	0	0	0	0	2	2	2	2	0
morex_contig_158172:2943	morex_contig_158172	2943	2	147.309	2	149.952	T	C	alt	0	2	2	2	2	0	0	0	0		0	0	0	2	2	0	0		2		2	2	0		0	0	0	0	2	0	2	0	0	0	0		2	2	2	0
morex_contig_1582211:1008	morex_contig_1582211	1008	2	147.309	2	149.952	T	C	alt	0	2		2	2	0	0	0	0	2	0	0	0	2	2	0	0	0	2	2	2	2	0	2	0	0	0	0	2	0	2	0	0	0	0	1	2	2	2	0
morex_contig_296373:1447	morex_contig_296373	1447	2	146.53	2	149.952	A	G	alt	0	2	2	2	2	0	0	0		2	0	0	0	2	2	0	0	0	2	2	2	2	0	2		0	0		2	0	2	0	0	0	0	2	2	2	2	0
morex_contig_38342:30	morex_contig_38342	30	2	146.53	2	149.952	C	T	alt	0	2	2	2	2	0	0	0	0	2	0	0	0	2	2	0	0	0	2	2	2	2	0	2	0	0	0	0	2	0	2	0	0	0	0	2		2	2	0
morex_contig_47307:5641	morex_contig_47307	5641	2	146.53	2	149.952	A	T	alt	0	2	2	2	1	0	1	0	0	2	0	0	0	2	2	0	0	0	2	2	2	2	0	2	0	0	0	0	2	0	2	0	0	0	0	2		2	2	0
morex_contig_51438:3900	morex_contig_51438	3900	2	147.45	2	149.952	C	G	alt	0	2	2	2	2	0	0	0	0	2	0	0	0	2	2	0	0	0	2	2	2	2	0	2	0	0	0	0	2	0	2	0	0	0	0	2	2	2	2	0
morex_contig_8644:3098	morex_contig_8644	3098	2	146.53	2	149.952	G	T	ref	0	2	2	2	2	0	0	0	0	2	0	0	0	2	2	0	0	0	2	2	2	2	0	2	0	0	0	0	2	0	2	0	0	0	0	2	2	2	2	0
morex_contig_1575284:459	morex_contig_1575284	459	2	147.309	2	150.415	C	T	ref	0	2	2	0	2	0	0	0	0	2	0	0	0	2	2	0	0	0	2	2	2	2	0	2	0	0	0	0	2	0	2	0	0	0	0	2	2	2	2	0
morex_contig_2553712:1269	morex_contig_2553712	1269	2	146.53	2	150.415	G	T	ref	0	2	2	0	2	0	0	0	0	2	0	0	0		2	0	0	0	2	2	2	2	0	2	0	0	0	0	2	0	2	0	0	0	0	2	2	2	2	0
morex_contig_2579478:606	morex_contig_2579478	606	2	147.309	2	150.415	T	A	alt	0	2	2	0	2	0	0	0		2	0	0	0	2	2	0	0	0	2	2	2	2	0	2	0	0	0	0	2	0	2	0	0	0	0	2	2	2	2	0
morex_contig_38849:922	morex_contig_38849	922	2	147.38	2	150.415	C	T	ref	0	2	2	0	2	0	0	0	0	2	0	0	0	2	2	0	0		2	2	2	2	0	2	0	0	0	0		0	2	0	0	0	0	2	2	2	2	0
morex_contig_41082:3547	morex_contig_41082	3547	2	147.45	2	150.415	G	T	alt	0	2	2	0	2	0	0	0	1	2	0	0	0	2	2	0	0	0	2	2	2	2	0	2	0	0	0	0	2	0	2	0	0	0	0	2	2			0
[truncated: 4,967 more rows]
[truncated: 72 more columns]

## Sheet: Vada x SusBgtDC population
snp.id	contig	pos	popseq_chr	popseq_cM	mstmap_chr	mstmap_cM	ref_allele	alt_allele	vada_allele	Vada	SusBgtDC	DC1	DC10	DC100	DC101	DC102	DC103	DC104	DC105	DC106	DC107	DC108	DC109	DC11	DC110	DC111	DC112	DC113	DC114	DC115	DC12	DC13	DC14	DC15	DC16	DC17	DC18	DC19	DC2	DC20	DC21	DC22	DC23	DC24	DC25	DC26	DC27	DC28	DC29
morex_contig_39267:3928	morex_contig_39267	3928	1	0.106232	1	0	C	A	ref	0	2	0	0	2	2	2	0	2	0	2	2	0	0	0	0	0	2	2	0	0	0	2	2	0	0	0	2	2	0	2	2	0	2	0	2	0	2	0	2
morex_contig_145061:731	morex_contig_145061	731	1	0.212465	1	0.447	T	C	ref	0	2	0	0	2	2	2	0	2	0	2	2	0	0	0	0	0	2	2	0	0	0	2	2	0	0	0	2	2	0	2	2	0	2	0	2	0	2	0	2
morex_contig_49842:10820	morex_contig_49842	10820	1	0.212465	1	0.447	T	C	ref	0	2	0	0	2	2	2	0	2	0	2	2	0	0	0	0	0	2	2	0	0	0	2	2	0	0	0	2	2	0	2	2	0	2	0	2	0	2	0	2
morex_contig_61534:10467	morex_contig_61534	10467	1	0.212465	1	0.447	G	C	alt	0	2	0	0	2	2	2	0	2	0	2	2	0	0	0	0	0	2	2	0	0	0	2	2	0	0	0	2	2	0	2	2	0	2	0	2	0	2	0	2
morex_contig_1569837:1397	morex_contig_1569837	1397	1	0.106232	1	0.932	C	G	ref	0	2	0	0			2	0	2	0		2	0	0	0		0	2	2	0	0	0	2	2	0	0	0	2	2	0	2	2	0	2	0	2		2	0	2
morex_contig_1571058:456	morex_contig_1571058	456	1	0.212465	1	0.932	C	A	alt	0	2	0	0	2	2	2	0	2	0	2	2	0	0	0	0	0	2	2	0	0	0	2	2	0	0	0	2	2	0	2	2	0	2	0	2	0	2	0	2
morex_contig_1571479:480	morex_contig_1571479	480	1	0.106232	1	0.932	T	A	ref	0	2	0	0	2	2	2	0	2	0	2	2	0	0	0	0	0	2	2	0	0	0	2	2	0	0	0	2	2	0	2	2	0	2	0	2	0	2	0	2
morex_contig_162996:1796	morex_contig_162996	1796	1	0.212465	1	0.932	A	T	ref	0	2	0	0	2	2	2	0	2	0	2	2	0	0	0	0	0	2	2	0	0	0	2	2	0	0	0	2	2	0	2	2	0	2	0	2	0	2	0	2
morex_contig_181709:1748	morex_contig_181709	1748	1	0.212465	1	0.932	A	G	ref	0	2	0	0	2	2	2	0	2	0	2	2	0	0	0	0	0	2	2	0	0	0	2	2	0	0	0	2	2	0	2	2	0	2	0	2	0	2	0	2
morex_contig_38462:4393	morex_contig_38462	4393	1	0.212465	1	0.932	A	C	ref	0	2	0	0	2		2	0	2	0	2		0	0	0	0	0	2	1	0	0	0	2	2	0	0	0	2	2	0	2	2	0	2	0	2	0	2	0	2
morex_contig_40797:8755	morex_contig_40797	8755	1	0.212465	1	0.932	G	T	ref	0	2	0	0	2	2	2	0	2	0	2	2	0	0	0	0	0	2	2	0	0	0	2	2	0	0	0	2	2	0	2	2	0	2	0	2	0	2	0	2
morex_contig_413087:874	morex_contig_413087	874	1	0.212465	1	0.932	C	T	alt	0	2	0	0	2	2	2		2	0	2		0	0	0	0	0	2	2	0	0	0	2	2	0	0	0	2	2	0	2	2	0	2	0	2	0	2	0	2
morex_contig_273346:5220	morex_contig_273346	5220	1	2.33711	1	2.933	T	A	ref	0	2	0	0	2	2	2	0	2	0	2	2	0	0	0	0	0	2	2	0	0	0	2	2	0	0	0	2	2	0	2	2	0	0	0	0	0	2	0	2
morex_contig_38852:1723	morex_contig_38852	1723	1	3.18697	1	3.4	T	C	alt	0	2	0	0	2	2	2	0	2	0	2	2	0	0	0	1	0	2	2	0	0	0	2	2	0	0		2	2	0	2	2	0	0	0	0	0	2	0	2
morex_contig_158805:4610	morex_contig_158805	4610	1	4.10765	1	4.344	A	G	alt	0	2	0	0	2	2	2	0	2	2	2	2	0	0	0	0	0	2	2	0	0	0	2	2	0	0	0	2	2	0	2	2	0	0	0	0	0	2	0	2
morex_contig_292651:630	morex_contig_292651	630	1	3.18697	1	4.344	A	T	ref	0	2	0	0	2	2	2	0	2	2		2	0	0	0	0	0	2	2	0	0	0	2	2	0	0	0	2	2	0	2	2	0	0	0	0	0	2	0	2
morex_contig_48231:5877	morex_contig_48231	5877	1	4.10765	1	4.344	A	G	alt	0	2	0	0	2	2	2	0	2	2	2	2	0	0	0	0	0	2	2	0	0	0	2	2	0	0	0	2	2	0	2	2	0	0	0	0	0	2	0	2
morex_contig_52005:11677	morex_contig_52005	11677	1	4.10765	1	4.344	G	T	ref	0	2	0	0	2		2	0	2	2		2	0	0	0	0	0	2	2	0	0	0	2	2	0	0	0	2	2	0	2	2	0	0	0	0		2	0	2
morex_contig_55680:1261	morex_contig_55680	1261	1	4.10765	1	4.344	C	A	alt	0	2	0	0	2	2	2	0	2	2	2	2	0	0	0	0	0	2	2	0	0	0	2	2	0	0	0	2	2	0	2	2	0	0	0	0	0	2	0	2
morex_contig_136493:6895	morex_contig_136493	6895	1	4.10765	1	4.79	G	A	ref	0	2	0	0	2	2	2		2	2	2	2	0	0	0	0	0	2	2	0	0	0	2	2	0	0	0	2	2	0	2	2	0	0	0	0	0	2	0	2
morex_contig_10766:491	morex_contig_10766	491	1	4.95751	1	5.271	A	G	ref	0	2	0	0	2	2	2	0	2	2	2	2	0	0	0	0	0	2	0	0	0	0	2	2	0	0	0	2	2	0	2	2	0	0	0	0	0	2	0	2
morex_contig_136261:2512	morex_contig_136261	2512	1	4.95751	1	5.271	G	A	ref	0	2	0	0	2	2	2	0	2	1	2	2	0	0	0	0	0	2	0	0	0	0	2	2	0	0	0	2	2	0	2	2	0	0	0	0	0	2	0	2
morex_contig_137467:8056	morex_contig_137467	8056	1	4.95751	1	5.271	G	A	alt	0	2	0	0	2	2	2	0	2			2	0	0	0	0	0	2	0	0	0	0	2	2	0	0	0	2	2	0	2	2	0	0	0	0		2	0	2
morex_contig_1567735:1261	morex_contig_1567735	1261	1	4.95751	1	5.271	G	C	alt	0	2	0	0	2	2	2	0	2	2	2	2	0	0	0	0	0	2	0	0	0	0	2	2	0	0	0	2	2	0	2	2	0	0	0	0	0	2	0	2
morex_contig_1602864:700	morex_contig_1602864	700	1	4.95751	1	5.271	A	C	ref	0	2	0	0	2		2	0	2	2	2	2	0	0	0	0	0	2	0	0	0	0	2	2	0	0	0	2	2	0	2	2	0	0	0	0	0	2	0	2
morex_contig_266635:167	morex_contig_266635	167	1	3.64731	1	5.271	A	G	alt	0	2	0	0	2	2	2	0	2		2		0	0	0	0	0	2	0	0	0	0	2	2	0	0	0	2	2	0	2	2	0	0	0	0	0	2	0	2
morex_contig_267887:1649	morex_contig_267887	1649	1	4.95751	1	5.271	A	C	alt	0	2	0	0	2	2				2		2	0	0	0	0	0	2	0	0	0	0	2	2	0	0	0	2	2	0	2	2	0	0	0	0		2	0	2
morex_contig_366998:367	morex_contig_366998	367	1	4.10765	1	5.271	C	A	alt	0	2	0	0	2	2	2	0	2	2	2	2	0	0	0	0	0	2	0	0	0	0	2	2	0	0	0	2	2	0	2	2	0	0	0	0	0	2	0	2
morex_contig_37853:7174	morex_contig_37853	7174	1	4.95751	1	5.271	C	T	alt	0	2	0	0	2	2	2	0	2	2	2	2	0	0	0	0	0	2	0	0	0	0	2	2	0	0	0	2	2	0	2	2	0	0	0	0	0	2	0	2
morex_contig_41465:10414	morex_contig_41465	10414	1	4.10765	1	5.271	C	T	ref	0	2	0	0	2	2	2		2		2	1	0	0	0	0	0	2		0	0	0	2	2	0	0	0	2	2	0	2	2	0	0	0	0		2	0	2
morex_contig_43888:6098	morex_contig_43888	6098	1	4.10765	1	5.271	G	T	alt	0	2	0	0	2	2	2	0	2	2	2	2	0	0	0	0	0	2	0	0	0	0	2	2	0	0	0	2	2	0	2	2	0	0	0	0	0	2	0	2
morex_contig_68948:1229	morex_contig_68948	1229	1	4.10765	1	5.271	G	A	ref	0	2	0	0	2	2	2	0				2	0	0	0	0	0		0	0	0	0	2	2	0	0	0	2	2	0	2	2	0	0	0	0	0	2	0	2
morex_contig_78377:293	morex_contig_78377	293	1	4.10765	1	5.271	G	T	alt	0	2	0	0	2	2	2	0	2	2	2	2	0	0	0	0	0	2	0	0	0	0	2	2	0	0	0	2	2	0	2	2	0	0	0	0	0	2	0	2
morex_contig_9699:967	morex_contig_9699	967	1	4.95751	1	5.271	G	A	ref	0	2	0	0	2	2	2	0	2	2	2	2	0	0	0	0	0	2	0	0	0	0	2	2	0	0	0	2	2	0	2	2	0	0	0	0	0	2	0	2
morex_contig_10020:1195	morex_contig_10020	1195	1	4.10765	1	5.787	T	C	ref	0	2	0	0	2		2	0	2		2	2		0	0	0	0		0	0	0	0	2	2	0	0	0	2	2	0	2	2	0	0	0	0		2	0	2
morex_contig_161399:903	morex_contig_161399	903	1	4.10765	1	5.787	T	C	ref	0	2	0	0	2		2	0	2	2		2	0	0	0	0	0	2	0	0	0	0	2	2	0	0	0	2	2	0	2	2	0	0	0	0		2	0	2
morex_contig_232422:844	morex_contig_232422	844	1	4.95751	1	5.787	G	A	ref	0	2	0	0	2	2	2	0	2	2	2	2	0	0	0	0	0	2	0	0	0	0	2	2	0	0	0	2	2	0	2	2	0	0	0	0	0	2	0	2
morex_contig_2129394:115	morex_contig_2129394	115			1	6.302	T	A	ref	0	2	0	0	2	2		0	2			2		0	0	0	0	2	0	0	0	0	2	2	0	0	0	2	2	0	2	2	0	0	0	0	0	2	0	2
morex_contig_28497:136	morex_contig_28497	136			1	6.302	G	A	alt	0	2	0	0	2	2	2		2	2	2	2	0	0	0	0	0	2	0	0	0	0	2	2	0	0	0	2	2	0	2	2	0	0	0	0		2	0	2
morex_contig_136741:1883	morex_contig_136741	1883	1	4.10765	1	7.745	C	T	alt	0	2	0	0	2	2	2	0	2	2	2	2	0	0	0	0	0	2	0	0	0	0	0	2	0	0	0	2	2	0	2	2	0	0	0	0	0	2	0	2
morex_contig_165316:970	morex_contig_165316	970	1	4.10765	1	7.745	C	T	alt	0	2	0	0		2	2	0		2	2	2	0	0	0	0	0	2	0	0	0	0	0	2	0		0	2	2	0	2		0	0	0	0		2	0
morex_contig_1727228:69	morex_contig_1727228	69			1	7.745	A	G	alt	0	2	0	1	2	2	2	0	2	2		2	0	0	0	0	0	2	0	0	0	0	0	2	0	0	0	2	2	0	2	2	0	0	0	0	0	2	0	2
morex_contig_201009:2592	morex_contig_201009	2592	1	4.10765	1	7.745	A	G	ref	0	2	0	0	2	2	2	0			2	2	0	0	0	0	0	2	0	0	0	0	0	2		0	0	2	2	0	2	2	0	0	0		0	2	0	2
morex_contig_244297:1140	morex_contig_244297	1140	1	4.10765	1	7.745	G	A	alt	0	2	0	0	2	2	2	0	2	2	2	2	0	0		0	0	2	0	0	0	0	0	2	0	0	0	2	2	0	2	2	0	0	0	0		2	0	2
morex_contig_2548390:3170	morex_contig_2548390	3170	1	4.95751	1	7.745	A	G	alt	0	2	0	0	2	2	2	0	2	2	2	2	0	0	0	0	0	2	0	0	0	0	0	2	0	0	0	2	2	0	2	2	0	0	0	0	0	2	0	2
morex_contig_300683:110	morex_contig_300683	110	1	4.10765	1	7.745	G	A	alt	0	2	0	0	2	2	2	0	2	2	2	2		0	0	0	0	2	0	0	0	0	0	2	0	0	0	2	2	0	2	2	0	0	0	0	0	2	0	2
morex_contig_56235:1429	morex_contig_56235	1429	1	4.95751	1	7.745	C	T	ref	0	2	0	0		2	2	0	2			2	0	0	0	0	0	2	0	0	0	0	0	2	0	0	0	2	2	0	2	2	0	0	0	0	0	2	0	2
morex_contig_66015:3668	morex_contig_66015	3668	1	4.95751	1	7.745	G	A	alt	0	2	0	0	2	2	2	0	2	2		2	0	0	0	0	0	2	0	0	0	0	0	2	0	0	0	2	2	0	2	2	0	0	0	0	0	2	0	2
morex_contig_66472:4735	morex_contig_66472	4735	1	4.10765	1	7.745	G	A	ref	0	2	0	0	2	2	2	0	2		2	2	0	0	0	0	0	2	0	0	0	0	0	2	0	0	0	2	2	0	2	2	0	0	0	0	0	2	0	2
morex_contig_275128:1935	morex_contig_275128	1935			1	8.195	T	G	alt	0	2	0	0	2	2	1	0	2	2	2	2	0	0	0	0	0	2	0	0	0	0	0	2	0	0	0	2	2	0	2	2	0	0	0	0	0	2	0	2
morex_contig_39097:7866	morex_contig_39097	7866	1	6.01983	1	8.195	G	A	alt	0	2	0	0		2	2	0	2	2	2	2	0	0	0	0	0	2	0	0	0	0	0	2	0	0	0	2	2	0	2	2	0	0	0	0		2	0	2
morex_contig_1599009:1504	morex_contig_1599009	1504	1	8.42776	1	8.646	C	T	alt	0	2	0	0	2	2	2	0	2	2	2	2	0	0	0	0	0	2	0	0	0	0	0	2	0	0	0	2	2	0	2	2	0	0	0	0	0	2	0	2
morex_contig_179597:646	morex_contig_179597	646	1	8.42776	1	8.646	G	C	ref	0	2	0	0	2	2	2	0	2	1	2	2	0	0	0	0	0	2	0	0	0	0	0	2	0	0	0	2	2	0	2	2	0	0	0	0	0	2	0	2
morex_contig_38318:15368	morex_contig_38318	15368	1	8.42776	1	8.646	C	A	ref	0	2	0	0	2	2	2	0	2	2		2	0	0	0	0	0	2	0	0	0	0	0	2	0	0	0	2	2	0	2	2	0	0	0	0	0	2	0	2
morex_contig_39247:1417	morex_contig_39247	1417	1	8.49858	1	8.646	A	G	ref	0	2	0	0	2	2	2	0	2	2	2		0	0	0	0	0	2	0	0	0	0	0	2	0	0	0	2	2	0	2	2	0	0	0	0	0	2	0	2
morex_contig_1565388:447	morex_contig_1565388	447	1	8.56941	1	9.1	C	T	ref	0	2	0	0	2	2	2	0	2	2		2	0	0	0	0	0	2	0	0	0	0	0	2	0	0	0	2	2	0	2	2	0	0	0	0	0	2	0	2
morex_contig_2557293:3405	morex_contig_2557293	3405	1	8.42776	1	9.1	G	A	alt	0	2	0	0	2	2	2	0	2	2	2	2	0	0	0	0	0	2	0	0	0	0	0	2	0	0	0	2	2	0	2	2	0	0	0	0	1	2	0	2
morex_contig_341887:454	morex_contig_341887	454	1	9.91501	1	9.1	A	T	alt	0	2	0	0	2	2	2	0	2			2	0	0	0		0	2	0	0	0	0	0	2	0	0	0	2	2	0	2	2	0	0	0	0	0	2	0	2
morex_contig_368825:43	morex_contig_368825	43	1	11.2494	1	9.1	C	T	ref	0	2	0	0	2	2	2	0	2	2	2	2	0	0	0	0	0	2	0	0	0	0	0	2	0	0	0	2	2	0	2	2	0	0	0	0		2	0	2
morex_contig_41008:5456	morex_contig_41008	5456	1	11.7564	1	9.1	T	A	ref	0	2	0	0	2	2	2	0	2	2	2	2	0	0	0	1	0	2	0	0	0	0	0	2	0	0	0	2	2	0	2	2	0	0	0	0	0	2	0	2
morex_contig_42369:2814	morex_contig_42369	2814	1	8.64023	1	9.1	C	T	alt	0	2	0	0	2	2	2	0			2	2	0	0	0	0	0	2	0	0	0	0	0	2	0	0	0	2	2	0	2	2	0	0	0	0		2	0	2
morex_contig_50516:4390	morex_contig_50516	4390	1	10.9065	1	9.1	T	C	ref	0	2	0	0	2	2	2	0	2	2	2	2	0	0	0	0	0	2	0	0	0	0	0	2	0	0	0	2	2	0	2	2	0	0	0	0	0	2	0	2
morex_contig_51378:4282	morex_contig_51378	4282	1	9.91501	1	9.1	G	A	alt	0	2	0	0	2	2	2	0	2	2	2	2	0	0	0	0	0	2	0	0	0	0	0	2	0	0	0	2	2	0	2	2	0	0	0	0	0	2	0	2
morex_contig_56567:3436	morex_contig_56567	3436	1	8.64023	1	9.1	G	A	ref	0	2	0	0	2	2	2	0	2	2	2	2	0	0	0	0	0	2	0	0	0	0	0	2	0	0	0	2	2	0	2	2	0	0	0	0		2	0	2
morex_contig_68153:251	morex_contig_68153	251	1	9.91501	1	9.1	G	T	alt	0	2	0	0	2		2	0	2	2	2	2	0	0	0	0	0	2	0	0	0	0	0	2	0	0	0	2	2	0	2	2	0	0	0	0	0	2	0	2
morex_contig_98500:5429	morex_contig_98500	5429	1	12.4646	1	9.1	C	T	alt	0	2	0	0	2	2	2	1	2	2	2		0	0	0	0	0	2	0	0	0	0	0	2	0	0	0	2	2	0	2	2	0	0	0	0	0	2	0	2
morex_contig_120837:288	morex_contig_120837	288	1	12.4646	1	10.571	C	G	alt	0	2	0	0	2	0	2	0	2		2	2	0	0	0	0	0	2	0	0	0	0	2	2	0	0	0	2	2	0		2	0	0	0	0	0	2	0	2
morex_contig_135647:4504	morex_contig_135647	4504			1	10.571	G	T	ref	0	2	0	0	2	0	2	0	2		2	2	0	0	0	0	0		0	0	0	0		2	0	0	0	2	2	0	2	2	0	0	0	0	0	2	0	2
morex_contig_138260:297	morex_contig_138260	297	1	12.4646	1	10.571	A	T	alt	0	2	0	0	2	0		0	2				0	0	0	0	0	2	0	0	0	0	2	2	0	0	0	2	2	0	2	2	0	0	0	0		2	0	2
morex_contig_275198:1039	morex_contig_275198	1039			1	10.571	C	T	alt	0	2	0	0	2	1	1	0	2	1	2	2	0	0	0	0	0	2	0	0	0	0	2	2	0	0	0	2	2	0	2	2	0	0	0	0	0	2	0	2
morex_contig_43221:4044	morex_contig_43221	4044	1	12.4646	1	10.571	C	T	ref	0	2	0	0	2	0	2	0	2	1	2	2	0	0	0	0	0	2	0	0	0	0	2	2	0	0	0	2	2	0	2	2	0	0	0	0	0	2	0	2
morex_contig_45294:3389	morex_contig_45294	3389	1	12.4646	1	10.571	T	C	ref	0	2	0	0	2	0	2	0	2	1	2	2	0	0	0	0	0	2	0	0	0	0	2	2	0	0	0	2	2	0	2	2	0	0	0	0	0	2	0	2
morex_contig_48651:476	morex_contig_48651	476			1	10.571	G	A	alt	0	2	0	0	2	0	2	0	2	1	2	2	0	0	0	0	0	2	0	0	0	0	2	2	0	0	0	2	2	0	2	2	0	0	0	0	0	2	0	2
morex_contig_64509:2108	morex_contig_64509	2108	1	11.7564	1	10.571	G	A	alt	0	2	0	0	2	0	2	0	2		2	2	0	1	0	0	0	2	0	0	0	0	2	2	0	0	0	2	2	0	2	2	0	0	1	0			0	2
morex_contig_72362:13346	morex_contig_72362	13346	1	11.7564	1	10.571	C	T	alt	0	2	0	0		0		0	2	0			0	0	0	0	0	2	0	0	0	0	2		0	0	0	1	2	0	2	2	0	0	0	0	0	2	0	2
morex_contig_1592996:915	morex_contig_1592996	915	1	15.085	1	11.043	C	T	alt	0	2	0	0	2	0	2	0	2	2	2	2	0	0	0	0	0	2	0	0	0	0	2	2	0	0	0	2	2	0	2	2	0	0	0	0		2	0	2
morex_contig_2557098:1077	morex_contig_2557098	1077	1	11.7564	1	11.043	G	T	alt	0	2	0	0	2	0	2	0	2	1	2	2	0	0	0		0	2	0	0	0	0	2	2	0	0	0	2	2	0	2	2	0	0	0	0	0	2	0	2
morex_contig_43782:5595	morex_contig_43782	5595	1	15.085	1	11.043	C	G	ref	0	2	0	0	2	0	2	0	2		2	2	0	0	0	0	0	2	0	0	0	0	2	2	0	0	0	2	2	0	2	2	0	0	0	0	0	2	0	2
morex_contig_1558776:17081	morex_contig_1558776	17081	1	15.085	1	11.497	C	T	alt	0	2	0	0	2	0	2	0	2	1	2	2	0	0	0	0	0	2	0	0	0	0	2	2	0	0	0	2	2	0	2	2	0	0	0	0		2	0	2
morex_contig_1559288:1990	morex_contig_1559288	1990	1	15.085	1	11.497	G	A	alt	0	2	0	0	2	0	2	0	2	1	2	2	0	0	0	0	0	2	0	0	0	0	2	2	0	0	0	2	2	0	2	2	0	0	0	0		2	0	2
morex_contig_1575155:5170	morex_contig_1575155	5170	1	15.085	1	11.956	T	C	alt	0	2	0	0	2	0	2	0	2			2	0	0	0	0	0	2	0	0	0	0	2	2	0	0	0	2	2	0	2	2	0	0	0	0		2	0	1
morex_contig_275399:1169	morex_contig_275399	1169	1	15.085	1	11.956	C	A	alt	0	2	0	0	2	0	2	0	2	1	2	2	0	0	0	0	0	2	0	0	0	0	2	2	0	0	0	2	2	0	2	2	0	0	0	0		2	0	2
morex_contig_45546:2107	morex_contig_45546	2107	1	15.085	1	11.956	G	C	ref	0	2	0	0	2	0	2	0	2			2	0	0	0	0	0	2	0	0	0	0	2	2	0	0	0	2	2	0	2	2	0	0	0	0		2	0	2
morex_contig_1559644:1941	morex_contig_1559644	1941	1	17.2805	1	13.427	G	A	alt	0	2	0	0	2	0	2	0	2	1	2	2	0	0	0	0	0	0	0	0	0	0	2	2	0	0	0	2	2	0	2	2	0	0	2	0	2	2	0	2
morex_contig_41381:3949	morex_contig_41381	3949	1	17.2805	1	13.427	A	G	alt	0	2	0	0	2	0	2	0	2	1		2		0	0	0	0	0	0	0	0	0		2	0	0	0	2		0	2	2	0	0	2	0		2	0	2
morex_contig_50382:4662	morex_contig_50382	4662	1	17.2805	1	13.427	A	C	alt	0	2	0	0	2	0	2	0	2	1	2	2	0	0	0	0	0	0	0	0	0	0	2	2	0	0	0	2	2	0	2	2	0	0	2	0		2	0	2
morex_contig_59596:10370	morex_contig_59596	10370	1	17.2805	1	14.398	G	T	alt	0	2	2	0	2	0	2	0	2	1		2	0	0	0	0	0	0	0	0	0	0	2	2	0	0	0	2	2	0	2	2	0	0	2	0	2	2	0	2
morex_contig_159124:1666	morex_contig_159124	1666	1	17.7762	1	14.857	G	A	alt	0	2	2	0	2	0	2	0	2	1	2	2	0	0	0	0	0	0	0	0	0	0	2	2	0	0	0	2	2	0	2	2	0	0	2	0	2	2	0	2
morex_contig_43534:833	morex_contig_43534	833	1	17.2805	1	14.857	G	A	alt	0	2	2	0	2	0	2	0	2		2	2	0	0	0	0	0	0	0	0	0	0	2	2	0	0	0	2	2	0	2	2	0	0	2	0	2	2	0	2
morex_contig_70275:489	morex_contig_70275	489	1	17.2805	1	14.857	C	T	ref	0	2	2	0	2	0	2	0	2	1	2	2	0	0	0	0	0	0	0	0	0	0	2	2	0	0	0	2	1	0	2	2	0	0	2	0		2	0	2
morex_contig_10961:290	morex_contig_10961	290	1	19.9765	1	17.24	T	G	alt	0	2	2	0	2	0	0	0	2	1	2	2	0	0	0	0	0	0	0	0	0	0	2	2	0	0	0	2	1	2	2	2	0	0	2	0		2	0	2
morex_contig_166893:1626	morex_contig_166893	1626	1	19.83	1	17.24	A	T	alt	0	2	2	0	2	0	0	0	2	1		2	0	0	0	0	0	0	0	0	0	0	2	2	0	0	0	2	1	2	2	2	0	0	2	0	2	2	0	2
morex_contig_248826:682	morex_contig_248826	682			1	17.24	G	C	ref	0	2	2	0	2	0	0	0	2	1	2	2	0	0	0	0	0	0	0	0	0	0	2	2	0	0	0	2	1	2	2	2	0	0	2	0	2	2	0	2
morex_contig_40168:634	morex_contig_40168	634	1	17.847	1	17.24	G	A	alt	0	2	2	0	2	0	0		2	2	2	2	0	0	0	0	0	0	0	0	0		2	2	0	0	0	2	2	2	2	2	0	0	2	0	2	2		2
morex_contig_58832:1221	morex_contig_58832	1221	1	17.847	1	17.24	C	G	alt	0	2	2	0	2	0	0	0	2		2	2	0	0	0	0	0	0	0	0	0	0	2	2	0	0	0	2	1	2	2	2	0	0	2	0		2	0	2
morex_contig_6227:643	morex_contig_6227	643	1	17.7762	1	17.24	G	C	alt	0	2	2	0	2	0	0	0	2			2		0		0	0	0	0	0	0	0	2	2	0	0	0	2		2	2	2	0	0	2	0		2	0
morex_contig_2554433:358	morex_contig_2554433	358	1	21.1756	1	19.645	G	T	ref	0	2	2	0	2	0	0	0	2	1			0	0	0	0	0	0	0	0	2	0	2	2	0	2	0	2	2	2	2	2	0	0	2	0		2	0	2
morex_contig_46061:7699	morex_contig_46061	7699	1	21.1756	1	19.645	T	C	ref	0	2	2	0	2		0	0	2	1		2	0	0	0	0	0	0	0	0	2	0	2	2	0	2	0	2	2	2	2	2	0	0	2	0	2	2	0	2
morex_contig_1587946:2528	morex_contig_1587946	2528	1	18.272	1	22.028	T	C	alt	0	2	2	0	2	0	0	2	2		2	2	0	0	0	0	0	0	0	2	2	0	2	2	0	2	0	0	0	2	2	2	0	0	2	0	2	2	0	2
morex_contig_57052:960	morex_contig_57052	960			1	22.028	C	A	ref	0	2	2	0	2	0	0	2	2	2	2	2	0	0	0	0	0	0	0	2	2	0	2	2	0	2	0	0	0	2	2	2	0	0	2	0		2	0	2
morex_contig_44780:230	morex_contig_44780	230	1	18.8197	1	22.937	A	G	ref	0	2	2	0	2	0	0	2	2	1	2	2	0	0	0	0	0	0	0	2	2	0	2	2	0	2	0	0	0	2	2	2	0	0	2	0		2	0	2
morex_contig_47258:2060	morex_contig_47258	2060	1	27.2663	1	24.861	T	C	ref	0	2	2	0	2	0	0	2	1	2			0	0	0	0	0	0	0	1	2	0	2	2	0	2	1	0	0	2	2	2	0	0	2	0		0	0	0
morex_contig_1562915:466	morex_contig_1562915	466	1	27.4079	1	25.333	T	C	ref	0	2	2	0	2	0	0	2	2	1	2	2	0	0	0	0	0	0	0	2	2	0	2	2	0	2	0	0	0	2	2	2	0	0	2	0	2	0	0	0
morex_contig_162121:2134	morex_contig_162121	2134	1	27.4079	1	25.333	C	T	alt	0	2	2	0	2		0	2	2		2	2	0	0	0	0	0	0	0	2	2	0	2	2	0	2	0	0	0	2	2	2	0	0	2	0	2	0	0	0
morex_contig_1716137:639	morex_contig_1716137	639	1	27.2663	1	25.333	A	T	alt	0	2	2	0	2	0	0	2	2		2		0		0	0	0	0	0	2	2	0	2	2	0	2	0	0	0	2	2	2	0	0	2	0		0	0	0
morex_contig_246531:683	morex_contig_246531	683	1	25.9119	1	25.333	G	C	ref	0	2	2	0	2	0	0	2	2			2	0		0	0	0	0	0	2	2	0	2	2	0	2	0	0	0	2	2	2	0	0	2	0		0	0	0
morex_contig_2549726:1962	morex_contig_2549726	1962	1	27.4079	1	25.333	G	A	ref	0	2	2	0	2	0	0	2	2	1	2	2	0	0	0	0	0	0	0	2	2	0	2	2	0	2	0	0	0	2	2	2	0	0	2	0	2	0	0	0
morex_contig_2549809:2501	morex_contig_2549809	2501	1	27.2663	1	25.333	A	T	ref	0	2	2	0	2	0	0	2	2		2	2	0	0	0	0	0	0	0	2	2	0	2	2	0	2	0	0	0	2	2	2	0	0	2	0	2	0	0	0
morex_contig_40057:4272	morex_contig_40057	4272	1	27.4079	1	25.333	G	T	ref	0	2	2	0	2	0	0	2	2	1	2	2	0	0	0	0	0	0	0	2	2	0	2	2	0	2	0	0	0	2	2	2	0	0	2	0	2	0	0	0
morex_contig_50658:453	morex_contig_50658	453	1	27.2663	1	25.333	C	T	alt	0	2	2	0	2	0	0	2	2	1	2	2	0	0	0	0	0	0	0	2	2	0	2	2	0	2	0	0	0	2	2	2	0	0	2	0	2	0	0	0
morex_contig_59640:2201	morex_contig_59640	2201	1	27.4079	1	25.333	G	T	ref	0	2	2	0	2	0	0	2	2	1	2	2	0	0	0	0	0	0	0	2	2	0	2	2	0	2	0	0	0	2	2	2	0	0	2	0	2	0	0	0
morex_contig_159022:3337	morex_contig_159022	3337	1	27.2663	1	25.784	T	C	alt	0	2	2	0	2	0	0	2	2	1	2	2	0	0	0	0	0	0	0	2	2	0	0	2	0	2	0	0	0	2	2	2	0	0	2	0	2	0	0	0
morex_contig_258739:462	morex_contig_258739	462			1	25.784	C	T	alt	0	2	2	0	2		0	2	2		2	2	0	0	0	0	0	0	0	2	2	0	0	2	0	2	0	0	0	2	2	2	0	0		0		0		0
morex_contig_271076:336	morex_contig_271076	336	1	27.4079	1	25.784	C	T	alt	0	2	2	0	2	0	0		2			2	0	0	0	0	0	0	0	2	2	0	0	2	0	2	0	0	0	2	2	2	0	0	2	0		0	0	0
morex_contig_38200:2406	morex_contig_38200	2406	1	27.3371	1	25.784	C	G	ref	0	2	2	0	2	0	0	2	2	1	2	2	0	0	0	0	0	0	0	2	2	0	0	2	0	2	0	0	0	2	2	2	0	0	2	0	2	0	0	0
morex_contig_160402:4382	morex_contig_160402	4382	1	27.2663	1	26.774	C	T	alt	0	2	2	0	2	0	0		2		2	2			0	0	0		2	2	2	0	0	2		2	0	0	0	2	2	2	0	0	2			0	0	0
morex_contig_45607:10544	morex_contig_45607	10544	1	27.2663	1	26.774	C	A	ref	0	2	2	0	2	0	0	2	2	1	2	2	0	0	0	0	0	0	2	2	2	0	0	2	0	2	0	0	0	2	2	2	0	0	2	0		0	0	0
morex_contig_6563:738	morex_contig_6563	738	1	27.2663	1	26.774	C	T	ref	0	2	2	0	2	0	0	2	2		2	2	0	0	0	0	0	0	2	2	2	0	0	2	0	2	0	0	0	2	2	2	0	0	2	0		0	0	0
morex_contig_1585810:868	morex_contig_1585810	868			1	27.259	A	G	ref	0	2	2	0	2	0	0	2	2	1	2	2	0	0	0	0	0	0	2	2	2	0	0	2	0	2	0	0	0	2	2	2	0	0	2	0	2	0	0	0
morex_contig_246370:706	morex_contig_246370	706	1	27.4079	1	27.259	T	C	ref	0	2	2	0	2	0	0	2	2	1	2	2	0	0	0	0	0	0	2	2	2	0	0	2	0	2	0	0	0	2	2	2	0	0	2	0	2	0	0	0
morex_contig_41255:104	morex_contig_41255	104	1	27.5496	1	27.259	T	C	ref	0	2	2	0	2	0	0	2	2	2		2	0	0	0	0	0	0	2	2	2	0	0	2	0	2	0	0	0	2	2	2	0	0	2	0		0	0	0
morex_contig_60868:6560	morex_contig_60868	6560	1	27.4079	1	27.259	G	C	ref	0	2	2	0	2	0	0	2	2		2	2	0	0	0	0	0	0	2	2	2	0	0	2	0	2	0	0	0	2	2	2	0	0	2	0		0	0	0
morex_contig_94916:1359	morex_contig_94916	1359	1	27.2663	1	27.259	G	A	ref	0	2	2	0	2	0	0		2	1	2	2	0	0	0	0	0	0	2	2	2	0	0	2	0	2	0	0	0	2	2	2	0	0	2	0	2	0	0	0
morex_contig_2551522:1267	morex_contig_2551522	1267	1	27.5496	1	27.706	T	C	ref	0	2	2	0	2	0	0	2	2	1	2	2	0	0	0	0	0	0	2	2	2	0	0	2	0	2	0	0	0	2	2	2	0	0	2	0	1	0	0	0
morex_contig_2552234:2053	morex_contig_2552234	2053	1	27.4079	1	27.706	T	G	alt	0	2	2	0	2	0	0	2	2	1	2	2	0	0	0	0	0	0	2	2	2	0	0	2	0	2	0	0	0	2	2	2	0		2	0		0	0	0
morex_contig_53438:3532	morex_contig_53438	3532	1	28.1161	1	27.706	G	T	ref	0	2	2	0	2	0	0	2	2	1	2	2	0	0	0	0	0	0	2	2	2	0	0	2	0	2	0	0	0	2	2	2	0	0	2	0		0	0	0
morex_contig_61802:1405	morex_contig_61802	1405	1	27.5496	1	27.706	T	C	ref	0	2	2	0	2	0	0	2	2	1	2	2	0	0	0	0	0	0	2	2	2	0	0	2	0	2	0	0	0	2	2	2	0	0	2	0		0	0	0
morex_contig_50959:1451	morex_contig_50959	1451	1	28.1161	1	28.156	G	A	ref	0	2	2	0	2	0	0		2		2	2	0	0	0	0	0	0	2	2	2	0	0	2	0	2	0	0	0	2	2	2	0	0	2	0	2	0	0	0
morex_contig_2550734:1511	morex_contig_2550734	1511	1	27.8329	1	28.623	C	A	ref	0	2	2	0	2	0	0	2	2	1	2	2	0	0	0	0	0	0	2	2	2	0	0	2	0	2	0	0	0	2	2	2	0	0	2	0	2	0	0	0
morex_contig_365228:2262	morex_contig_365228	2262	1	28.1161	1	28.623	C	G	ref	0	2	2	0	2	0	0	2	2	1		2	0	0	0	0	0	0	2	2	2	0	0	2	0	2	0		0	2	2	2	0	0	2	0	2	0	0	0
morex_contig_41836:6911	morex_contig_41836	6911	1	25.9119	1	28.623	C	T	ref	0	2	2	0	2	0	0	2	2	1	2	2	0	0	0	0	0	0	2	2	2	0	0	2	0	2	0	0	0	2	2	2	0	0	2	0	2	0	0	0
morex_contig_244912:4371	morex_contig_244912	4371	1	30.4533	1	29.558	G	A	ref	0	2	2	0	2	0	0	2	2	1	2	2	0	0	0	0	0	0	2	2	2	0	0	2	0	2	0	0	0	2	2	2	0	0	2	0	2	0	0	0
morex_contig_304683:634	morex_contig_304683	634	1	28.1161	1	29.558	T	G	ref	0	2	2	0	2	0	0	2	2	1	2	2		0	0	0	0	0	2	2	2	0	0	2	0	2	0	0	0	2	2	2	0	0	2	0	2	0	0	0
morex_contig_65763:3029	morex_contig_65763	3029	1	28.3994	1	29.558	A	C	ref	0	2	2	0	2	0	0	2	2	1	2	2	0	0	0	0	0	0	2	2	2	0	0	2	0	2	0	0	0	2	2	2	0	0	2	0	2	0	0	0
morex_contig_1567732:3690	morex_contig_1567732	3690	1	32.153	1	30.451	A	G	ref	0	2	2	0	2	0	0	2	2	1	2	2	0	0	0	0	0	0	2	2	2	0	0	2	0	2	0	0	0	2	2	2	0	0	2	0	2	0	0	0
morex_contig_2294358:63	morex_contig_2294358	63			1	30.451	G	A	ref	0	2	2	0	2	0	0	2	2	1	2	2	0	0	0	0	0	0	2	2	2	0	0	2	0	2	0	0	0	2	2	2	0	0	2	0	2	0	0	0
morex_contig_2595623:150	morex_contig_2595623	150			1	30.451	C	A	ref	0	2	2	0		0	0		2	1	2	2		0	0	0	0	0	2	2	2	0	0	2	0	2	0	0	0	2	2	2	0	0	2	0	2	0	0
morex_contig_163057:374	morex_contig_163057	374	1	25.9119	1	31.344	C	G	alt	0	2	2	0	2	0	0	2	2		2	2	0	0	0	0	0	0	2	2	2	0	0	2	0	2	0	0	0	2	2	2	0	0	2	0	2	0	2	0
morex_contig_1576310:2115	morex_contig_1576310	2115	1	32.153	1	31.787	T	C	alt	0	2	2	0	2	0	0	2	2	1	2	2	0	0	0	0	0	0	2	2	2	0	0	2	0	2	0	0	0	2	2	2	0	0	2	0	2	0	2	0
morex_contig_57792:2859	morex_contig_57792	2859			1	32.241	G	C	ref	0	2	2	0	2	0	0	2	2	1		2	0	0	0	0	0	0	2	2	2	0	0	2	0	2	0	0	0	2	2	2	0	0	2	0		0	2	0
morex_contig_279829:178	morex_contig_279829	178	1	47.1671	1	32.704	C	T	alt	0	2	2	0	2	0	0	2	2	2	2	2	0	0	0	0	0	0	2	2	2	0	0	2	0	2	0	0	0	2	2	2	0	0	2	0	2	0	2	1
morex_contig_372771:105	morex_contig_372771	105			1	32.704	G	A	ref	0	2	2	0	2		0	2	2	2	2	2		0	0	0	0	0	2	2	2	0		2	0	2	0	0		2	2	2	0	0	2	0	2	0	2
morex_contig_38846:1411	morex_contig_38846	1411	1	32.153	1	32.704	T	A	ref	0	2	2	0	2	0	0	2	2	1	2	2	0	0	0	0	0	0	2	2	2	0	0	2	0	2	0	0	0	2	2	2	0	0	2	0		0	2	0
morex_contig_53236:2873	morex_contig_53236	2873	1	32.153	1	32.704	G	T	alt	0	2	2	0	2	0	0	2	1	1	2	2	0	0	0	0	0	0	2	2	2	0	0	2	0	2	0	0	0	2	2	2	0	0	2	0	2	0	2	0
morex_contig_12164:814	morex_contig_12164	814			1	33.639	C	T	ref	0	2	2	0	2	0		2	2	2	2	2	0	0	0	0	0	0	2	2	2	0	0	2	0	2	0	0	0	2	2	2	0	0	2	0		0	2	0
morex_contig_1585174:2558	morex_contig_1585174	2558			1	33.639	C	G	ref	0	2	2	0	2	0	0	2	2	1	2	2	0	0	0	0	0	0	2	2	2	0	0	2	0	2	0	0	0	2	2	2	0	0	2	0	2	0	2	0
morex_contig_52560:4299	morex_contig_52560	4299			1	33.639	G	T	ref	0	2	2	0		0	0		2		2	2	0	0	0	0	0	0	2	2	2	0	0	2	0	2		0	0	2	2	2	0	0	2	0	1	0	2	0
morex_contig_468510:1547	morex_contig_468510	1547			1	35.054	G	C	alt	0	2	2	0	2	0	0	2	2	1	2	2	0	0	0		0	0	2	2	2	0	0	2	0	2	0	0	0	2	2	2	0	0	2	0	2	0	2	0
morex_contig_139575:2294	morex_contig_139575	2294			1	35.963	C	G	ref	0	2	2	0	2	0	0	2	2		2	2	0	0	0	2	0	0	2	2	2	0	0	2	0	2	0	0	0	2	2		0	0	2	0		0	2	0
morex_contig_1563095:3125	morex_contig_1563095	3125			1	35.963	C	T	ref	0	2	2	0	2	0	0	2	2		2			0	0	2	0	0	2	2	2	0	0	2	0	2		0	0	2	2	2	0	0	2	0	2	0	2	0
morex_contig_1600975:2742	morex_contig_1600975	2742			1	35.963	C	A	ref	0	2	2		2		0	2	2	2	2	2	0	0	0	2	0	0	2	2	2	0		2	0	2	0	0	0	2	2	2	0	0	2	0	2	0	2	0
morex_contig_1843793:264	morex_contig_1843793	264			1	35.963	G	A	ref	0	2	2	0		0	0	2	2		2			0	0	2	0	0	2	2	2	0	0	2	0	2	0	0	0	2	2	2	0	0	2	0		0	2	0
morex_contig_274248:3044	morex_contig_274248	3044			1	35.963	T	C	ref	0	2	2	0	2	0	0	2	2	1	2	2	0	0	0	2	0	0	2	2	2	0	0	2	0	2	0	0	0	2	2	2	0	0	2	0	2	0	2	0
morex_contig_50465:3588	morex_contig_50465	3588			1	36.454	C	T	ref	0	2	2	0		0	0				2	2	0	0	0	2	0		2	2	2	0	1	2	0	2	0	0	0	2	2	2	0	0	2	0		0	2	0
morex_contig_62731:2396	morex_contig_62731	2396	1	42.0968	1	37.444	A	G	ref	0	2	2	0	2	0	0	2	2	1	2	2	0	0	0	2	0	0	2	2	2	0	1	2	0	2	0	0	0	2	2	2	0	0	2	2		0	2	0
morex_contig_1593853:212	morex_contig_1593853	212			1	38.387	C	T	alt	0	2	2	0	2	0	0	2	2	1	2	0	0	0	0	2	0	0	2	2	2	1	1	2	0	2	0	0	0	2	2	2	0	0	2	2	2	0	2	0
morex_contig_45830:4701	morex_contig_45830	4701	1	43.3323	1	38.387	T	G	alt	0	2	2	0	2	0	0	2	2	2	2	0	0	0	0	2	0	0	2	2	2	0	1	2	0	2	0	0	0	2	2	2	0	0	2	2	1	0	2	0
morex_contig_60184:6773	morex_contig_60184	6773			1	38.387	C	A	ref	0	2	2	0	2	0	0	2	2	1	2	0	0	0	0	2	0	0	2	2	2	0	1	2	0	2	0	0	0	2	2	2	0	0	2	2	2	0	2	0
morex_contig_34207:239	morex_contig_34207	239			1	38.855	C	T	ref	0	2	2	0	2	0	0	2	2	1	2	0	0	0	0	2	0	0	2	2	2	0	2	2	0	2	0	0	0	2	2	2	0	0	2	2	2	0	2	0
morex_contig_43334:14873	morex_contig_43334	14873			1	38.855	G	C	ref	0	2	2	0	2	0	0	2	2	1	2	0	0	0	0	2	0	0	2	2	2	0	1	2	0	2	0	0	0	2	2	2	0	0	2	2		0	2	0
morex_contig_136918:2311	morex_contig_136918	2311	1	49.6412	1	40.231	T	C	ref	0	2	2	0	2	0	0	2	2	1	2	0	0	0	0	2	0	0	2	2	2	0	2	2	2	2	0	0	0	2	2	2	0	0	2	0	2	2	2	0
morex_contig_158710:1499	morex_contig_158710	1499	1	45.8152	1	40.231	G	A	ref	0	2	2	0	2	0	0	2	2	1	2	0	0	0	0	2	0	0	2	2	2	0	2	2	2	2	0	0	0	2	2	2	0	0	2	0		2	2	0
morex_contig_276868:3627	morex_contig_276868	3627			1	40.678	A	C	ref	0	2	2	0	2	0	0	2	2		2	0	0	0	0	2	0	0	2	2	2	0	2	2	2	2	0	0	0	2	2	2	0	0	2	0		2	2	0
morex_contig_45753:2886	morex_contig_45753	2886			1	40.678	C	T	ref	0	2	2	0	2	0	0		2	2	2	0	0	0	0	2	0	0	2	2	2	0	2	2	2	2	0	0	0	2	2	2	0	0	2	0	2	2	2	1
morex_contig_51287:4568	morex_contig_51287	4568			1	40.678	G	T	ref	0	2	2	0	2	0	0	2	2	1	2	0	0	0	0	2	0	0	2	2	2	0	2	2	2	2	0	0	0	2	2	2	0	0	2	0	2	2	2	0
morex_contig_69833:2764	morex_contig_69833	2764	1	43.3323	1	40.678	G	T	ref	0	2	2	0	2	0	0	2	2	1	2	0	0	0	0	2	0	0	2	2	2	0	2	2	2	2	0	0	0	2	2	2	0	0	2	0	2	2	2	0
morex_contig_162299:1046	morex_contig_162299	1046			1	41.124	A	G	ref	0	2	2	0	2	0	0	2	2	1	2	0	0	0	0	2	0	0	2	2	2	0	2	2	2	2	0	0	0	2	2	2	0	0	2	0	2	2	2	0
morex_contig_9498:100	morex_contig_9498	100	1	43.3323	1	41.587	T	C	ref	0	2	2	0	2	0	0	2	2		2	0	0	0	0	2	0	0	2	2	2	0	2	2	2	2	0	0	0	2	2	2	0	0	2	0		2	2	0
morex_contig_41234:5332	morex_contig_41234	5332			1	43.103	A	G	ref	0	2		0	2	0	0	2	2	2	2		0	0	0	2	0	0	2	2	2	0	2	2	2	2	0	0	0	2	2	2	0	0	2	0	2	2	2	0
morex_contig_1561783:5022	morex_contig_1561783	5022	1	42.3513	1	44.055	G	A	alt	0	2	2	0	2	0	0	2	2	1	2	0	0	0	0	2	0	0	2	2	2	0	2	2	2	2	0	0	0	2	2	2	0	2	2	0	2	2	2	0
morex_contig_1570948:2183	morex_contig_1570948	2183	1	41.9263	1	44.055	C	T	alt	0	2	2	0	2	0	0	2	2	1	2	0	0	0	0	2	0	0	2	2	2	0	2	2	2	2	0	0	0	2	2	2	0	2	2	0	2	2	2	0
morex_contig_1575811:1195	morex_contig_1575811	1195			1	44.055	A	T	alt	0	2	2	0	2	0	0	2	2	2	2	0	0	0	0	2	0	0	2	2	2	0	2	2	2	2	0	0	0	2	2	2	0	2	2	0	2	2	2	0
morex_contig_1577051:6931	morex_contig_1577051	6931	1	41.9263	1	44.055	C	G	alt	0	2	2	0	2	0	0	2	2	1	2	0	0	0	0	2	0	0	2	2	2	0	2	2	2	2	0	0	0	2	2	2	0	2	2	0	2	2	2	0
morex_contig_1602360:2647	morex_contig_1602360	2647			1	44.055	G	A	alt	0	2	2	0	2	0	0	2	2	0	2	0	0	0	0	2	0	0	2	2	2	0	2	2	2	2	0	0	0	2	2	2	0	2	2	0	2	2	2	0
morex_contig_1620230:437	morex_contig_1620230	437	1	42.2096	1	44.055	G	A	alt	0	2	2	0	2	0	0	2	2	1	2		0	0	0	2	0	0	2	2	2	0	2	2	2	2	0	0	0	2	2	2	0	2	2	0	2	2	2	0
morex_contig_2549656:2052	morex_contig_2549656	2052	1	43.4844	1	44.055	G	A	alt	0	2	2	0	2	0	0	2	2		2	0	0	0	0	2	1	0	2	2	2	0	2	2	2	2	0	0	0	2		2	0	2	2	0	2	2	2
morex_contig_298990:227	morex_contig_298990	227	1	47.9462	1	44.055	C	G	alt	0	2	2	0	2	0	0	2	2		2	0		0	0	2	0		2	2	2	0	2		2	2	0	0	0	2	2	2	0	2	2	0	2	2	2	0
morex_contig_34393:225	morex_contig_34393	225			1	44.055	G	T	ref	0	2	2	0	2	0	0		2	0	2	0	0	0	0	2	0	0	2	2	2	0	2	2	2	2	0	0	0	2	2	2	0	2	2	0		2	2	0
morex_contig_54974:3846	morex_contig_54974	3846			1	44.055	C	A	alt	0	2	2	0	2	0	0	2		2	2	0	0	0	0	2	0	0	2	2	2	0	2	2	2	2	0	0	0	2	2	2	0	2	2	0	2	2	2	0
morex_contig_61724:3147	morex_contig_61724	3147	1	43.3428	1	44.055	C	G	alt	0	2	2	0	2	0	0	2	2	1	2	0	0	0	0	2	0	0	2	2	2	0	2	2	2	2	0	0	0	2	2	2	0	2	2	0	2	2	2	0
morex_contig_63759:2909	morex_contig_63759	2909			1	44.055	A	G	ref	0	2	2	0	2	0	0	2	2	1	2	0	0	0	0	2	0	0	2	2	2	0	2	2	2	2	0	0	0	2	2	2	0	2	2	0	2	2	2	0
morex_contig_1559182:21599	morex_contig_1559182	21599			1	44.948	A	G	alt	0	2	2	0	2	0	0	2	2	1	2	2	0	0	0	2	0	0	2	2	2	0	2	2	2	2	0	0	0	2	2	2	0	2	2	0	2	2	2	0
morex_contig_1581133:175	morex_contig_1581133	175	1	43.2011	1	44.948	T	A	alt	0	2	2	0	2	0	0	2	2		2	2	0	0	0	2	0	0	2	2	2	0	2	2	2	2	0	0	0	2	2	2	0	2	2	0	2	2	2	0
morex_contig_58086:1684	morex_contig_58086	1684	1	43.0595	1	44.948	G	A	alt	0	2	2	0	2	0	0	2	2	1	2	2	0	0	0	2	0	0	2	2	2	0	2	2	2	2	0	0	0	2	2	2	0	2	2	0	2	2	2	0
morex_contig_244437:2688	morex_contig_244437	2688	1	43.2011	1	47.286	T	G	ref	0	2	2	0	2	0	0	2	2	1	2	2	0	0	0	2	0	0	2	2	2	0	2	2	0	2	0	0	0	2	2	2	0	2	2	0	2	2	2	0
morex_contig_1581979:216	morex_contig_1581979	216	1	46.9168	1	47.741	C	G	alt	0	2	2	0	2	0	0	2	2	1	2	2	0	0	0	2	0	0	2	2	2	0	2	2	0	2	0	0	0	2	2	2	0	2	2	0		2	2	0
morex_contig_1614619:3874	morex_contig_1614619	3874	1	47.8277	1	47.741	C	A	alt	0	2	2	0		0	0	2	2	0	2	2	0	0	0	2	0	0	2	2	2	0	2	2	0	2	0	0	0	2	2	2	0	2	2	0	2	2	2	0
morex_contig_274218:2380	morex_contig_274218	2380	1	47.8277	1	47.741	C	G	alt	0	2	2	0	2		0	2	2	1	2	2	0	0	0	2	0	0	2		2	0	2	2	0	2	0	0	0	2	2	2	0	2	2	0	2	2	2	0
morex_contig_55558:1172	morex_contig_55558	1172	1	47.8277	1	47.741	C	T	ref	0	2	2	0	2		0	2	2					0	0	2	0	0	2	2	2	0	2	2	0	2	0	0	0	2	2	2	0	2	2	0	2	2	2	0
morex_contig_1571493:1683	morex_contig_1571493	1683			1	48.195	T	A	ref	0	2	2	0	2	0	0	2	2		2	2	0	0	0	2	0	0	2	2	2	0	2	2	0	2	0	0	0	2	2	2	2	1	2	0	2	2	2	0
morex_contig_136526:1917	morex_contig_136526	1917	1	43.3428	1	48.69	C	T	ref	0	2	2	0	2	0	0	2	2	1		2	0	0	0		0	0		2	2	0	2	2	0	2	0	0	0	2	2	2		2	2	0		2	2	0
morex_contig_1562221:1571	morex_contig_1562221	1571	1	46.3173	1	48.69	C	T	ref	0	2	2	0	2	0	0	2	2	1	2	2	0	0	0	2	0	0	2	2	2	0	2	2	0	2	0	0	0	2	2	2	2	2	2	0	2	2	2	0
morex_contig_1565629:262	morex_contig_1565629	262			1	48.69	T	C	ref	0	2	2	0	2	0			2			2	0	0	0	2	0	0	2	2	2	0	2	2	0	2	0	0	0	2	2	2	2	2	2	0		2	2
morex_contig_1567819:702	morex_contig_1567819	702	1	47.9462	1	48.69	C	G	ref	0	2	2	0	2	0	0	2		0	2	2	0	0	0	2	0	0	2	2	2	0	2	2	0	2	0	0	0	2	2	2	2	2	2	0	2	2	2	0
morex_contig_1574254:3226	morex_contig_1574254	3226			1	48.69	G	A	ref	0	2	2	0	2	0	0	2	2	1	2	2	0	0	0	2	0	0	2	2	2	0	2	2	0	2	0	0	0	2	2	2	2	2	2	0	2	2	2	0
morex_contig_159830:4013	morex_contig_159830	4013	1	46.4589	1	48.69	G	C	ref	0	2	2	0	2	0	0	2	2	1	2	2	0	0	0	2	0	0	2	2	2	0	2	2	0	2	0	0	0	2	2	2	2	2	2	0	2	2	2	0
morex_contig_1601067:710	morex_contig_1601067	710			1	48.69	T	A	ref	0	2	2	0	2	0	0	2	2		2	2	0	0	0	2	0	0	2	2	2	0	2	2	0	2	0	0	0	2	2	2	2	2	2	0	2	2	2	0
morex_contig_162003:7124	morex_contig_162003	7124			1	48.69	G	T	ref	0	2	2	0	2	0	0	2	2		2	2	0	0	0	2	0	0	2	2	2	0	2	2	0	2	0	0	0	2	2	2	2	2	2	0	2	2	2	0
morex_contig_248708:1166	morex_contig_248708	1166			1	48.69	G	C	ref	0	2	2	0	2	0	0	2	2	0	2	2	0	0	0	2	0	0	2	2	2	0	2	2	0	2	0	0	0	2	2	2	2	2	2	0	2	2	2	0
morex_contig_2549600:6349	morex_contig_2549600	6349			1	48.69	C	T	ref	0	2	2	0	2	0	0	2	2	0	2	2	0		0	2	0	0	2	2	2	0	2	2	0	2	0	0	0	2	2	2	2	2	2	0	2	2	2	0
morex_contig_2572279:1428	morex_contig_2572279	1428			1	48.69	A	T	ref	0	2	2	0	2	0	0	2	2	0	2	2	0	0	0	2	0	0	2	2	2	0	2	2	0	2	0	0	0	2	2	2	2	2	2	0		2	2	0
morex_contig_274730:3625	morex_contig_274730	3625			1	48.69	G	C	ref	0	2	2	0	2	0	0	2	2	1	2	2	0	0	0	2	0	0	2	2	2	0	2	2	0	2	0	0	0	2	2	2	2	2	2	0	2	2	2	0
morex_contig_323650:625	morex_contig_323650	625			1	48.69	A	C	ref	0	2	2	0	2	0	0	2	2	1		2	0	0	0	2	0	0	2		2	0	2	2	0	2	0	0	0	2	2	2	2	2	2	0	2	2	2	0
morex_contig_47050:485	morex_contig_47050	485			1	48.69	G	C	ref	0	2	2	0	2	0	0		2	2		2	0	0	0	2	0	0	2	2	2	0	2	2	0	2	0	0	0	2	2	2	2	2	2	0	2	2	2	0
morex_contig_55310:3540	morex_contig_55310	3540			1	48.69	T	A	ref	0	2	2	0	2	0	0	2	2	1	2	2	0	0	0	2	0	0	2	2	2	0	2	2	0	2	0	0	0	2	2	2	2	2	2	0	2	2	2	0
morex_contig_55572:2266	morex_contig_55572	2266			1	48.69	C	T	ref	0	2	2	0	2	0	0	2	2	1	2	1	0	0	0	2	0	0	2	2	2	0	2	2	0	2	0	0	0	2	2	2	2	2	2	0		2	2	0
morex_contig_1561831:2303	morex_contig_1561831	2303	1	47.8277	1	49.176	G	A	ref	0	2	2	0	2	0	0	2	2	1	2	2	0	0	0	2	0	0	2	2	2	0	2	2	0	2	0	0	0	2	2	2	2	2	2	0	2	2	2	0
morex_contig_41249:7678	morex_contig_41249	7678	1	46.9168	1	49.176	T	C	ref	0	2	2	0	2	0	0	2	2	1	2	2	0	0	0	2	0	0	2	2	2	0	2	2	0	2	0	0	0	2	2	2	2	2	2	0	2	2	2	0
morex_contig_63806:9628	morex_contig_63806	9628	1	43.1303	1	49.176	C	A	ref	0	2	2	0	2	0	0	2	2	1	2	2	0	0	0	2	0		2	2	2	0		2	0	2	0	0	0	2	2	2	2	2	2	0	2	2	2	0
morex_contig_276873:1761	morex_contig_276873	1761	1	43.0595	1	49.618	C	G	ref	0	2	2	2	2	0	0	2	2	1	2	2	0	0	0	2	0	0	2	2	2	0	2	2	0	2	0	0	0	2	2	2	2	2	2	0	2	2	2	0
morex_contig_127376:1947	morex_contig_127376	1947	1	46.813	1	50.065	A	C	ref	0	2	2	2	2		0			0	2		0	0	0	2	0	0	2	2	2	0	2	2	0	2	0	0	0	2	2	2	2	2	2	0		2	2	0
morex_contig_2547990:4947	morex_contig_2547990	4947	1	46.6006	1	50.065	G	A	alt	0	2	2	2	2	0	0	2	2	1	2	2	0	0	0	2	0	0	2	2	2	0	2	2	0	2	0	0	0	2	2	2	2	2	2	0	2	2	2	0
morex_contig_37920:4424	morex_contig_37920	4424	1	46.4589	1	50.065	C	T	alt	0	2	2	2		0	0	2	2	1		2	0	0	0	2	0	0	2	2	2	0	2	2	0	2	0	0	0	2	2	2	2	2	2	0	2	2	2	0
morex_contig_38738:9096	morex_contig_38738	9096	1	46.4589	1	50.065	G	A	alt	0	2	2	2	2	0	0	2	2	2	2	2	0	0	0	2	0	0	2	2	2	0	2	2	0	2	0	0	0	2	2	2	2	2	2	0	2	2	2	0
morex_contig_54415:322	morex_contig_54415	322	1	46.4589	1	50.065	C	G	ref	0	2	2	2	2	0	0	2	2	1	2	2	0	0	0	2	0	0	2	2	2	0	2	2	0	2	0	0	0	2	2	2	2	2	2	0	2	2	2	0
morex_contig_77251:4973	morex_contig_77251	4973	1	46.6006	1	50.065	A	C	ref	0	2	2	2	2	0	0	2	2	1	2	2	0	0	0	2	0	0	2	2	2	0	2	2	0	2	0	0	0	2	2	2	2	2	2	0	2	2	2	0
morex_contig_1567246:812	morex_contig_1567246	812	1	47.9462	1	50.982	T	A	ref	0	2	2	2	2	0	0	2		1	2	2	0	0	0	0	0	0	2	2	2	0	2	2	0	2	0	0	0	2	2	2	2	2	2	0	2	2	2	0
morex_contig_36803:10584	morex_contig_36803	10584	1	47.8045	1	50.982	G	A	alt	0	2	2	2	2	0	0	2	2	1	2	2	0	0	0	0	0	0	2	2	2	0	2	2	0	2	0	0	0	2	2	2	2	2	2	0	2	2	2	0
morex_contig_133866:1441	morex_contig_133866	1441	1	48.0878	1	51.45	G	A	alt	0	2	2	2	2	0	0	2	2	1	2	2	0	0	0	0	0	0	2	2	2	2	2	2	0	2	0	0	0	2	2	2	2	2	2	0		2	2	0
morex_contig_135234:3852	morex_contig_135234	3852	1	47.8277	1	51.45	T	C	ref	0	2	2	2	2	0	0	2	2	1	2	2	0	0	0	0	0	0	2	2	2	2	2	2	0	2	0	0	0	2	2	2	2	2	2	0	2	2	2	0
morex_contig_137418:1263	morex_contig_137418	1263	1	48.0878	1	51.45	A	T	alt	0	2	2	2	2	0		2	2		2		0	0	0	0	0	0	2	2	2	2	2	2	0	2	0	0	0	2	2	2	2	2	2	0	2	2	2	0
morex_contig_137956:954	morex_contig_137956	954	1	47.8277	1	51.45	T	A	ref	0	2	2	2		0	0	2	2			2	0	0	0	0	0		2	2	2	2	2	2	0	2	0	0	0	2	2	2	2	2	2	0	2	2	2	0
morex_contig_139357:584	morex_contig_139357	584	1	48.0878	1	51.45	G	A	alt	0	2	2	2	2		0	2	2	1	2	2	0	0	0	0	0	0	2	2	2	2	2	2	0	2	0	0	0	2	2	2	2	2	2	0	2	2		0
morex_contig_142210:2024	morex_contig_142210	2024	1	47.8045	1	51.45	T	C	alt	0	2	2	2	2	0	0	2	2	1	2	2	0	0	0	0	0	0	2	2	2	2	2	2	0	2	0	0	0	2	2	2	2	2	2	0		2	2	0
morex_contig_1563921:2549	morex_contig_1563921	2549	1	48.0878	1	51.45	G	A	alt	0	2	2	2	2	0	0	2	2	1	2	2	0	0	0	0	0	0	2	2	2	2	2	2	0	2	0	0	0	2	2	2	2	2	2	0		2	2	0
morex_contig_1566127:1630	morex_contig_1566127	1630			1	51.45	A	G	ref	0	2	2	2	2	0	0	2	2	1	2	2	0	0	0	0	0	0	2	2	2	2	2	2	0	2	0	0	0	2	2	2	2	2	2	0	2	2	2	0
morex_contig_1571146:899	morex_contig_1571146	899	1	46.813	1	51.45	G	A	alt	0	2	2	2	2	0	0		2	1		2	0	0	0	0	0	0	2	2	2	2	2	2	0	2	0	0	0	2	2	2	2	2	1	0	2	2	2	0
morex_contig_1571416:451	morex_contig_1571416	451	1	47.8045	1	51.45	A	G	alt	0	2	2	2	2	0	0	2	2	0	2	2	0	0	0	0	0	0	2	2	2	2	2	2	0	2	0	0	0	2	2	2	2	2	2	0	2	2	2	0
morex_contig_1571511:3267	morex_contig_1571511	3267	1	47.9462	1	51.45	G	A	ref	0	2	2	2	2	0	0	2	2	1	2	2	0	0	0	0	0	0	2	2	2	2	2	2	0	2	0	0	0	2	2	2	2	2	2	0		2	2	0
morex_contig_158335:1318	morex_contig_158335	1318	1	49.7167	1	51.45	A	G	ref	0	2	2	2	2	0	0	2	2	1	2	2	0	0	0	0	0	0	2	2	2	2	2	2	0	2	0	0	0	2	2	2	2	2	2	0	2	2	2	0
morex_contig_158387:10829	morex_contig_158387	10829	1	48.5127	1	51.45	G	C	ref	0	2	2	2	2	0	0	2	2	0	2	2	0	0	0	0	0	0	2	2	2	2	2	2	0	2	0	0	0	2	2	2	2	2	2	0	2	2	2	0
morex_contig_158455:9106	morex_contig_158455	9106	1	46.4589	1	51.45	T	C	ref	0	2	2	2	2	0	0	2	2	1	2	2	0	0	0	0	0	0	2	2	2	2	2	2	0	2	0	0	0	2	2	2	2	2	2	0	2	2	2	0
morex_contig_1590260:1591	morex_contig_1590260	1591	1	47.8277	1	51.45	T	C	ref	0	2	2	2	2	0			2	0	2	2	0	0	0	0	0	0	2	2	2	2	2	2	0	2	0	0	0	2	2	2	2	2	2	0	2	2	2	0
morex_contig_1590644:105	morex_contig_1590644	105			1	51.45	C	T	ref	0	2	2	2	2		0	2	2		2	2	0	0	0	0	0	0	2	2	2	2	2	2	0	2	0	0	0	2	2	2	2	2	2	0		2	2	0
morex_contig_237263:983	morex_contig_237263	983	1	47.8277	1	51.45	C	T	ref	0	2	2	2	2	0	0	2	2		2	2	0	0	0	0	0	0	2	2	2	2	2	2	0	2	0	0	0	2	2	2	2	2	2	0		2	2	0
morex_contig_244254:1796	morex_contig_244254	1796	1	47.8277	1	51.45	A	C	ref	0	2	2	2	2	0	0	2	2	1	2	2	0	0	0	0	0	0	2	2	2	2	2	2	0	2	0	0	0	2	2	2	2	2	2	0	2	2	2	0
morex_contig_244518:1380	morex_contig_244518	1380	1	48.0878	1	51.45	A	T	alt	0	2	2	2	2	0	0	2	2	1	2	2	0	0	0	0	0	0	2	2	2	2	2	2	0	2	0	0	0	2	2	2	2	2	2	0	2	2	2	0
morex_contig_2548818:571	morex_contig_2548818	571	1	46.9168	1	51.45	C	G	ref	0	2	2	2	2	0	0	2	2	1	2	2	0	0	0	0	0	0	2	2	2	2	2	2	0	2	0	0	0	2	2	2	2	2	2	0	2	2	2	0
morex_contig_2553428:1718	morex_contig_2553428	1718	1	48.017	1	51.45	T	G	alt	0	2	2	2	2		0	2	2	1	2	2	0	0	0	0	0	0	2	2	2	2	2	2	0	2	0	0	0	2	2	2	2	2	2	0	2	2	2	0
morex_contig_274896:5017	morex_contig_274896	5017	1	48.0878	1	51.45	C	T	alt	0	2	2	2	2	0	0	2	2	1	2	2	0	0	0	0	0	0	2	2	2	2	2	2	0	2	0	0	0	2	2	2	2	2	2	0	2	2	2	0
morex_contig_37765:1180	morex_contig_37765	1180	1	48.017	1	51.45	G	A	ref	0	2	2	2			0	2	2	1	2	2	0	0	0	0	0	0	2	2	2	2	2		0	2	0	0		2	2	2	2	2	2	0	2	2		0
morex_contig_40313:6070	morex_contig_40313	6070	1	47.9462	1	51.45	A	C	alt	0	2	2	2	2	0	0	2	2	1	2	2	0	0	0		0	0	2	2	2	2	2	2	0	2	0	0	0	2	2	2	2	2	2	0	2	2	2	0
morex_contig_41943:1019	morex_contig_41943	1019	1	47.9462	1	51.45	G	A	ref	0	2	2	2	2	0	0	2	2	1	2	1	0	0	0	0	0	0	2	2	2	2	2	2	0	2	0	0	0	2	2	2	2	2	2	0	2	2	2	0
morex_contig_45552:3803	morex_contig_45552	3803			1	51.45	G	A	ref	0	2	2	2	2	0	0	2	2	1	2	2	0	0	0	0	0	0	2	2	2	2	2	2	0	2	0	0	0	2	2	2	2	2	2	0		2	2	0
morex_contig_54172:612	morex_contig_54172	612	1	47.9462	1	51.45	C	G	alt	0	2	2	2	2	0	0		2	1	2	2	0	0	0	0	0	0	2	2	2	2	2	2	0	2	0	0	0	2	2	2	2	2	2	0		2	2	0
morex_contig_61588:2656	morex_contig_61588	2656	1	47.8277	1	51.45	T	G	ref	0	2	2	2	2	0	0		2			2	0	0	0	0	0	0	2	2	2	2	2	2	0	2	0	0	0	2	2	2	2	2	2	0		2	2	0
morex_contig_61593:3281	morex_contig_61593	3281	1	46.4589	1	51.45	C	G	ref	0	2	2	2	2	0	0	2	2	2	2	2	0	0	0	0	1	0	2	2	2	2	2	2	0	2	0	0	0	2	2	2	2	2	2	0	2	2	2	0
morex_contig_6596:1020	morex_contig_6596	1020	1	48.3003	1	51.45	A	T	ref	0	2	2	2	2	0	0	2	2	1	2	2	0	0	0	0	0	0	2	2	2	2	2	2	0	2	0	0	0	2	2	2	2	2	2	0		2	2	0
morex_contig_85340:4077	morex_contig_85340	4077	1	47.8277	1	51.45	G	C	ref	0	2	2	2			0		2			2		0	0	0	0	0	2	2	2	2	2	2	0	2	0	0	0	2	2		2	2	2	0		2	2	0
morex_contig_94223:3694	morex_contig_94223	3694	1	47.8277	1	51.45	C	T	ref	0	2	2	2		0	0		2	0	2	2	0	0	0	0	0	0	2	2	2	2	2	2	0	2	0	0	0	2	2	2	2	2	2	0		2	2	0
morex_contig_133071:493	morex_contig_133071	493	1	47.9462	1	51.921	T	G	alt	0	2	2	2	2	0	0	2	2	1	2	2	0	0	0	0	0	0	2	2	2	2	2	2	0	2	0	0	0	2	2	2	2	2	2	0	2	2	2	0
morex_contig_1571118:2885	morex_contig_1571118	2885	1	48.0878	1	51.921	A	C	ref	0	2	2	2	2	0	0	2	2	1	2	2	0	0	0	0	0	0	2	2	2	2	2	2	0	2	0	0	0	2	2	2	2	2	2	0	2	2	2	0
morex_contig_1587789:1396	morex_contig_1587789	1396	1	47.8045	1	51.921	G	A	alt	0	2	2	2	2		0	2	2	1	2	2	0	0	0	0	0	0	2	2	2	2	2	2	0	2	0	0	0	2	2	2	2	2	2	0	2	2	2	0
morex_contig_160024:2934	morex_contig_160024	2934	1	47.7337	1	51.921	C	T	alt	0	2	2	2	2	0	0	2	2	1	2	2	0	0	0	0	0	0	2	2	2	2	2	2	0	2	0	0	0	2	2	2	2	2	2	0	2	2	2	0
morex_contig_17023:153	morex_contig_17023	153	1	46.813	1	51.921	T	A	ref	0	2	2	2	2	0	0	2	2	0	2	2	0	0	0	0	0	0	2	2	2	2	2	2	0	2	0	0	0	2	2	2	2	2	2	0		2	2	0
morex_contig_1840217:278	morex_contig_1840217	278			1	51.921	T	C	ref	0	2	2	2	2		0	2				2	0	0	0	0	0	0	2	2	2	2	2	2	0	2	0	0	0	2	2	2	2	2	2	0		2	2	0
morex_contig_2547798:2650	morex_contig_2547798	2650	1	47.9462	1	51.921	G	A	ref	0	2	2	2	2	0	0	2	2		2	2	0	0	0	0	0	0	2	2	2	2	2	2	0	2	0	0	0	2	2	2	2	2	2	0	2	2	2	0
morex_contig_2550675:1745	morex_contig_2550675	1745	1	46.6006	1	51.921	C	G	ref	0	2	2	2	2		0	2	2		2	2	0	0	0	0	0	0	2	2	2	2	2	2	0	2	0	0	0	2	2	2	2	2	2	0	2	2	2	0
morex_contig_36871:3284	morex_contig_36871	3284	1	48.0878	1	51.921	T	C	ref	0	2	2	2	2	0		2	2		2	2	0	0	0	0	0	0	2	2	2	2	2	2	0	2	0	0	0	2	2	2	2	2	2	0		2	2	0
morex_contig_39501:5852	morex_contig_39501	5852	1	48.0878	1	51.921	C	G	ref	0	2	2	2	2	0	0	2	2	1	2	2	0	0	0	0	0	0	2	2	2	2	2	2	0	2	0	0	0	2	2	2	2	2	2	0		2	2	0
morex_contig_41688:8023	morex_contig_41688	8023	1	48.0878	1	51.921	T	G	alt	0	2	2	2	2	0	0	2	2		2	2	0	0	0	0	0	0	2	2	2	2	2	2	0	2	0	0	0	2	2	2	2	2	2	0	2	2	2	0
morex_contig_43188:1777	morex_contig_43188	1777	1	48.0878	1	51.921	C	A	alt	0	2	2	2	2	0	0	2	2	2	2	2	0	0	0	0	0	0	2	2	2	2	2	2	0	2	0	0	0	2	2	2	2	2	2	0		2	2	0
morex_contig_44449:3833	morex_contig_44449	3833	1	48.0878	1	51.921	A	T	alt	0	2	2	2	2	0	0	2	2	2	2	2	0	0	0	0	0	0	2	2	2	2	2	2	0	2	0	0	0	2	2	2	2	2	2	0	2	2	2	0
morex_contig_49246:2834	morex_contig_49246	2834	1	48.0878	1	51.921	C	T	ref	0	2	2	2	2	0			2	2	2	2	0	0	0	0	0	0	2	2	2	2	2	2	0	2	0	0	0	2	2	2	2	2	2	0	2	2	2	0
morex_contig_49507:1924	morex_contig_49507	1924	1	48.5836	1	51.921	C	T	ref	0	2	2	2	2	0	0	2	2	1	2	2	0	0	0	0	0	0	2	2	2	2	2	2	0	2	0	0	0	2	2	2	2	2	2	0		2	2	0
morex_contig_52069:6636	morex_contig_52069	6636	1	48.0878	1	51.921	G	A	alt	0	2	2	2	2	0	0	2	2	1	2	2	0	0	0	0	0	0	2	2	2	2	2	2	0	2	0	0	0	2	2	2	2	2	2	0	2	2	2	0
morex_contig_58387:4307	morex_contig_58387	4307	1	48.0878	1	51.921	G	A	alt	0	2	2	2	2	0	0	2	2	1	2	2	0	0	0	0	0	0	2	2	2	2	2	2	0	2	0	0	0	2	2	2	2	2	2	0	2	2	2	0
morex_contig_63231:3214	morex_contig_63231	3214	1	48.0878	1	51.921	A	T	ref	0	2	2	2	2	0	0	2	2		2	1	0	0	1	0	0	0	2	2	2	2	2	2	0	2	0	0	0	2	2	2	2	2	2	0	2	2	2	0
morex_contig_6641:920	morex_contig_6641	920	1	48.0878	1	51.921	T	A	ref	0	2	2	2	2	0	0	2	2	0	2	2	0	0	0	0	0	0	2	2	2	2	2	2	0	2	0	0	0	2	2	2	2	2	2	0	2	2	2	0
morex_contig_67129:2604	morex_contig_67129	2604	1	48.0878	1	51.921	T	C	alt	0	2	2	2	2	0	0	2	2	0	2	2	0	0	0	0	0	0	2	2	2	2	2	2	0	2	0	0	0	2	2	2	2	2	2	0		2	2	0
morex_contig_94208:729	morex_contig_94208	729	1	48.0878	1	51.921	C	A	alt	0	2	2	2	2	0	0	2	2	1	2	2	0	1	0	0	0	0	2	2	2	2	2	2	0	2	0	0	0	2	2	2	2	2	2	0	2	2	2	0
morex_contig_134837:1058	morex_contig_134837	1058	1	48.0878	1	52.389	A	G	ref	0	2	2	2	2	0	0	2	2	2	2	2	0	0	0	0	0	0	2	2	2	2	2	2	0	2	0	0	0	2	2	0	2	2	2	0	2	2	2	0
morex_contig_1471244:100	morex_contig_1471244	100			1	52.389	C	T	ref	0	2	2	2	2		0	2	2	2	2	2		0	0	0	0	0	2	2	2	2	2	2	0	2	0	0	0	2	2	0	2	2	2	0		2	2	0
morex_contig_1559238:3614	morex_contig_1559238	3614	1	47.8277	1	52.389	G	C	ref	0	2	2	2	2	0	0	2	2	1	2	2	0	0	0	0	0	0	2	2	2	2	2	2	0	2	0	0	0	2	2	0	2	2	2	0	2	2	2	0
morex_contig_1579400:1705	morex_contig_1579400	1705	1	47.8277	1	52.389	T	A	ref	0	2	2	2	2	0	0	2	2	1	2	2	0	0	0	0	0	0	2	2	2	2	2	2	0	2	0	0	0	2	2	0	2	2	2	0		2	2	0
morex_contig_1580309:1363	morex_contig_1580309	1363	1	48.2295	1	52.389	G	A	ref	0	2	2	2	2	0	0	2	2	2	2	2	0	0	0	0	0	0	2	2	2	2	2	2	0	2	0	0	0	2	2	0	2	2	2	0	2	2	2	0
morex_contig_1587765:1123	morex_contig_1587765	1123	1	47.9462	1	52.389	T	C	alt	0	2	2	2	2	0	0	2	2	2	2	2	0	0	0	0	0	0	2	2	2	2	2	2	0	2	0	0	0	2	2	0	2	2	2	0		2	2	0
morex_contig_1588980:1617	morex_contig_1588980	1617	1	47.8045	1	52.389	C	T	alt	0	2	2	2	2	0	0	2	2	2	2	2	0	0	0	0	0	0	2	2	2	2	2	2	0	2	0	0	0	2	2	0	2	2	2	0	2	2	2	0
morex_contig_1592468:507	morex_contig_1592468	507	1	48.0878	1	52.389	T	A	ref	0	2	2	2	2	0	0	2	2		2	2	0	0	0	0	0	0	2	2	2	2	2	2	0	2	0	0	0	2	2	0	2	2	2	0		2	2	0
morex_contig_161251:2791	morex_contig_161251	2791	1	47.9462	1	52.389	G	C	ref	0	2	2	2	2	0	0	2	2			2	0	0	0	0	0	0	2	2	2	2	2	2	0	2	0	0	0	2	2	0	2	2	2	0		2	2	0
morex_contig_1682266:306	morex_contig_1682266	306	1	46.6006	1	52.389	C	T	alt	0	2	2	2	2	0	0	2	2	2	2	2	0	0	0	0	0	0	2	2	2	2	2	2	0	2	0	0	0	2	2	0	2	2	2	0	2	2	2	0
morex_contig_184324:689	morex_contig_184324	689	1	48.0878	1	52.389	A	G	ref	0	2	2	2	2	0	0	2	2	2	2	2	0	0	0	0		0	2	2	1	2	2	2	0	2	0	0	0	2	2	0	2	2	2	0	2	2	2	0
morex_contig_2551284:2820	morex_contig_2551284	2820	1	47.8277	1	52.389	A	G	ref	0	2	2	2	2		0	2	2	2		2	0	0	0	0	0	0	2	2	2		2	2	0	2	0	0	0	2	2	0	2	2	2	0	2	2	2	0
morex_contig_2555795:158	morex_contig_2555795	158	1	47.9462	1	52.389	T	C	ref	0	2	2	2	2	0	0	2	2	2	2	2	0	0	0	0	0	0	2	2	2	2	2	2	0	2	0	0	0	2	2	0	2	2	2	0	2	2	2	0
morex_contig_36815:3681	morex_contig_36815	3681	1	48.0878	1	52.389	C	A	ref	0	2	2	2	2	0	0	2	2	2	2	2	0	0	0	0	0	0	2	2	2	2	2	2	0	2	0	0	0	2	2	0	2	2	2	0		2	2	0
morex_contig_37355:6773	morex_contig_37355	6773	1	48.0878	1	52.389	G	C	alt	0	2	2	2	2	0	0	2	2	2	2	2	0	0	0	0	0	0	2	2	2	2	2	2	0	2	0	0	0	2	2	0	2	2	2	0	2	2	2	0
morex_contig_37910:3070	morex_contig_37910	3070	1	48.0878	1	52.389	G	A	ref	0	2	2	2	2	0	0	2	2	1	2	2	0	0	0	0	0	0	2	2	2	2	2	2	0	2	0	0	0	2	2	0	2	2	2	0	2	2	2	0
morex_contig_40040:4272	morex_contig_40040	4272	1	48.0878	1	52.389	A	C	alt	0	2	2	2	2		0	2	2	2	2	2	0	0	0	0	0	0	2	2	2	2	2	2	0	2	0	0	0	2	2	0	2	2	2	0	2	2	2	0
morex_contig_40829:2439	morex_contig_40829	2439	1	48.0878	1	52.389	G	A	alt	0	2	2	2	2	0	0	2	2	2	2	2	0	0	0	0	0	0	2	2	2	2	2	2	0	2	0	0	0	2	2	0	2	2	2	0	2	2	2	0
morex_contig_409176:649	morex_contig_409176	649	1	48.0878	1	52.389	C	T	alt	0	2	2	2	2	0	0	2	2	2	2	2	0	0	0	0	0	0	2	2	2		2	2	0	2	0	0	0	2	2	0	2	2	2	0	2	2	2	0
morex_contig_43141:4730	morex_contig_43141	4730			1	52.389	C	T	ref	0	2	2	2	2	0	0	2	2	1	2	2	0	0	0	0	0	0	2	2	2	2	2	2	0	2	0	0	0	2	2	0	2	2	2	0	2	2	2	0
morex_contig_43297:1655	morex_contig_43297	1655	1	48.0878	1	52.389	T	C	alt	0	2	2	2	2		0	2	2	2		2		0	0	0	0	0	2	2	2	2	2	2	0	2		0	0	2	2	0	2	2	2	0		2	2	0
morex_contig_43644:1470	morex_contig_43644	1470	1	48.0878	1	52.389	T	C	alt	0	2	2	2	2	0	0	2	2	2	2	2	0	0	0	0	0	0	2	2	2	2	2	2	0	2	0	0	0	2	2	0	2	2	2	0		2	2	0
morex_contig_43924:5206	morex_contig_43924	5206	1	48.0878	1	52.389	C	T	alt	0	2	2	2	2	0	0	2	2	2	2	2	0	0	0	0	0	1	2	2	2	2	2	2	0	2	0	0	0	2	2	0	2	2	2	0		2	2	0
morex_contig_45117:1993	morex_contig_45117	1993	1	47.9462	1	52.389	C	G	ref	0	2	2	2	2	0	0	2	2	2	2	2	0	0	0	0	0	0	2	2	2	2	2	2	0	2	0	0	0	2	2	0	2	2	2	0	2	2	2	0
morex_contig_49190:6873	morex_contig_49190	6873	1	47.8277	1	52.389	C	G	ref	0	2	2	2	2	0	0	2	2	2	2	2	0	0	0	0	0	0	2	2	2	2	2	2	0	2	0	0	0	2	2	0	2	2	2	0	2	2	2	0
morex_contig_49971:3181	morex_contig_49971	3181	1	47.5212	1	52.389	C	A	ref	0	2	2	2	2	0	0	2	2	2	2	2	0	0	0	0	0	0	2	2	2	2	2	2	0	2	0	0	0	2	2	0	2	2	2	0	2	2	2	0
morex_contig_56699:5840	morex_contig_56699	5840	1	47.8277	1	52.389	A	G	ref	0	2	2	2	2	0	0	2	2	1	2	2	0	0	0	0	0	0	2	2	2	2	2	2	0	2	0	0	0	2	2	0	2	2	2	0	2	2	2	0
morex_contig_57989:5374	morex_contig_57989	5374	1	48.0878	1	52.389	G	A	alt	0	2	2	2	2	0	1	2	2	2	2	2	0	0	0	0	0	0	2	2	2	2	2	2	0	2	0	0	0	2	2	0	2	2	2	0	2	2	2	0
morex_contig_64601:2465	morex_contig_64601	2465	1	47.9462	1	52.389	A	G	ref	0	2	2	1	2	0	0	2	2	2	2	2	0	0	0	0	0	1	2	2	2	2	2	2	0	2	0	0	0	2	2	0	2	2	2	0		2	2	0
morex_contig_64877:1478	morex_contig_64877	1478	1	46.9168	1	52.389	G	A	ref	0	2	2	2	2	0	0	2	2	1	2	2	0	0	0	0	0	0	2	2	2	2	2	2	0	2	0	0	0	2	2	0	2	2	2	0	2	2	2	0
morex_contig_7011:177	morex_contig_7011	177	1	48.0878	1	52.389	C	A	alt	0	2	2	2	2	0	0	2	2	2	2	2	0	0	0	0	0	0	2	2	2	2	2	2	0	2	0	0	0	2	2	0	2	2	2	0	1	2	2	0
morex_contig_72017:2660	morex_contig_72017	2660	1	47.8277	1	52.389	G	C	ref	0	2	2	2	2	0	0	2	2	2	2	2	0	0	0	0	0	0	2	2	2	2	2	2	0	2	0	0	0	2	2	0	2	2	2	0	2	2	2	0
morex_contig_86339:891	morex_contig_86339	891	1	46.9168	1	52.389	C	G	ref	0	2	2	2	2	0	0	2	2	2		2	0	0	0	0	0	0	2	2	2	2	2	2	0	2	0	0	0	2	2	0	2	2	2	0		2	2	0
morex_contig_136117:6937	morex_contig_136117	6937	1	48.0878	1	53.332	C	T	alt	0	2	2	2	2	0	0	2	2	2	2	2	0	0	0	0	0	0	2	2	2	2	2	2	0	2	0	2	0	2	2	0	2	2	2	0		2	2	0
morex_contig_138669:2314	morex_contig_138669	2314	1	47.9462	1	53.332	T	A	ref	0	2	2	2	2	0	0	2	2	2		2	0	0	0	0	0	0	2	2	2	2	2	2	0	2	0	2	0	2	2	0	2	2	2	0		2	2	0
morex_contig_244433:1846	morex_contig_244433	1846	1	48.0878	1	53.332	G	A	alt	0	2	2	2	2	0	0	2	2	2	2	2	0	0	0	0	0	0	2	2	2	2	2	2	0	2	0	2	0	2	2	0	2	2	2	0		2	2	0
morex_contig_38794:11717	morex_contig_38794	11717	1	48.0878	1	53.332	C	A	alt	0	2	2	2	2	0	0	2	2	2	2	2	0	0	0	0	0	0	2	2	2	2	2	2	0	2	0	2	0	2	2	0	2	2	2	0	2	2	2	0
morex_contig_40470:2969	morex_contig_40470	2969	1	48.0878	1	53.332	A	G	alt	0	2	2	2	2	0	0	2	2	2	2	2	0	0	0	0	0	0	2	2	2	2	2	2	0	2	0	2	0	2	2	0	2	2	2	0		2	2	0
morex_contig_61738:1465	morex_contig_61738	1465	1	49.5751	1	53.332	A	G	alt	0	2	2	2	2	0	0	2	2	2	2	2	0	0	0	0	0	0	2	2	2	2	2	2	0	2	0	2	0	2	2	0	2	2	2	0	2	2	2	0
morex_contig_11984:756	morex_contig_11984	756			1	53.804	C	T	alt	0	2	2	2	2	0	0	2	2	2	2	2	0	0	0	0	0	0	2	2	2	2	2	2	0	2	0	2	0	2	2	0	2	2	2	0	2	2	1	0
morex_contig_135125:813	morex_contig_135125	813	1	51.1331	1	53.804	T	C	ref	0	2	2	2	2	0	0	2	2	2		2	0	0	0	0	0	0	2	2	2	2	2	2	0	2	0	2	0	2	2	0	2	2	2	0		2	1	0
morex_contig_136896:4476	morex_contig_136896	4476	1	50.4249	1	53.804	G	A	alt	0	2	2	2	2	0	0	2	2	2	2	2	0	0	0	0	0	0	2	2	2	2	2	2	0	2	0	2	0	2	2	0	2	2	2	0	1	2	1	0
morex_contig_137378:1836	morex_contig_137378	1836	1	49.5751	1	53.804	A	C	alt	0	2	2	2	2	0	0	2	2	2	2	2	0	0	0	0	0	0	2	2	2	2	2	2	0	2	0	2	0	2	2	0	2	2		0		2	1	0
morex_contig_1449749:121	morex_contig_1449749	121			1	53.804	C	T	alt	0	2	2	2	2	0		2		2		2		0	0	0	0	0	2	2	2	2	2	2	0	2	0	2	0	2	2	0	2	2	2	0		2	1	0
morex_contig_1567938:5250	morex_contig_1567938	5250	1	50.1416	1	53.804	C	G	ref	0	2	2	2	2	0	0	2	2	2	2	2	0	0	0	0	0	0	2		2	2	2	2	0	2	0	2	0	2	2	0	2	2	2	0		2	1	0
morex_contig_1573987:4334	morex_contig_1573987	4334			1	53.804	G	C	ref	0	2	2	2	2	0	0	2	2	2	2	2	0	0	0	0	0	0	2	2	2	2	2	2	0	2	0	2	0	2	2	0	2	2	2	0		2		0
morex_contig_157544:3663	morex_contig_157544	3663	1	50.5666	1	53.804	A	C	alt	0	2	2	2	2	0	0	2	2	2	2	2	0	0	0	0	0	0	2	2	2	2	2	2	0	2	0	2	0	2	2	0	2	2	2	0	2	2	1	0
morex_contig_187173:831	morex_contig_187173	831	1	49.8584	1	53.804	A	G	alt	0	2	2	2	2	0	0	2	2	2	2	2	0	0	0	0	0	0	2	2	2	2	2	2	0	2	0	2	0	2	2	0	2	2	2	0	2	2	2	0
morex_contig_214390:2419	morex_contig_214390	2419	1	49.5042	1	53.804	C	G	ref	0	2	2	2	2	0	0	2	2	2	2	2	0	0	0	0	0	0	2	2	2	2	2	2	0	2	0	2	0	2	2	0	2	2	2	0	2	2	2	0
morex_contig_2372016:118	morex_contig_2372016	118			1	53.804	T	C	ref	0	2	2	2	2	0	0	2	2	2		2	0	0	0	0	0	0	2	2	2	2	2	2	0	2	0	2	0	2	2	0	2	2	2	0	2	2	1	0
morex_contig_2547901:3665	morex_contig_2547901	3665			1	53.804	C	G	ref	0	2	2	2	2	0	0	2	2	2	2	2	0	0	0	0	0	0	2	2	2	2	2	2	0	2	0	2	0	2	2	0	2	2	2	0		2	1	0
morex_contig_275279:3033	morex_contig_275279	3033			1	53.804	G	T	ref	0	2	2	2	2	0	0	2	2	2	2	2	0	0	0	0	0	0	2	2	2	2	2	2	0	2	0	2	0	2	2	0	2	2	2	0	2	2	1	0
morex_contig_38141:100	morex_contig_38141	100	1	50.4958	1	53.804	C	T	ref	0	2	2	2	2	0	0	2	2	2	2	2	0	0	0	0	0	0	2	2	2	2	2	2	0	2	0	2	0	2	2	0	2	2	2	0	2	2	1	0
morex_contig_38371:7070	morex_contig_38371	7070	1	50.5666	1	53.804	T	C	ref	0	2	2	2	2	0	0	2	2	2	2	2	0	0	0	0	0	0	2	2	2	2	2	2	0	2	0	2	0	2	2	0	2	2	2	0	2	2	1	0
morex_contig_41835:3189	morex_contig_41835	3189	1	49.8584	1	53.804	A	C	alt	0	2	2	2	2	0	0	2	2	2	2	2	0	0	0	0	0	0	2	2	2	2	2	2	0	2	0	2	0	2	2	0	2	2	2	0	2	2	1	0
morex_contig_42217:1811	morex_contig_42217	1811	1	49.8584	1	53.804	G	C	alt	0	2	2	2	2	0	0	2	2	2	2	2	0	0	0	0	0	0	2	2	2	2	2	2	0	2	0	2	0	2	2	0	2	2	2	0	2	2	2	0
morex_contig_43863:6488	morex_contig_43863	6488			1	53.804	C	T	ref	0	2	2	2	2		0	2	2	2	2	2	0	0	0	0	0	0	2	2	2	2	2	2	0	2	0	2	0	2	2	0	2	2	2	0	2	2	1	0
morex_contig_46025:396	morex_contig_46025	396	1	47.8277	1	53.804	G	C	ref	0	2	2	2	2		0	2	2	2	2	2	0		0	0	0	0	2	2	2	2	2	2	0	2	0	2	0	2	2	0	2	2	2	0	2	2	1
morex_contig_48259:5249	morex_contig_48259	5249	1	48.7606	1	53.804	T	C	ref	0	2	2	2	2	0	0	2	2	2	2	2		0	0	0	0	0	2	2	2	2	2	2	0	2	0	2	0	2	2	0	2	2	2	0		2	1	0
morex_contig_65077:1347	morex_contig_65077	1347	1	50.5666	1	53.804	C	G	alt	0	2	2	2	2	0	0	2	2	2	2	2	0	0	0	0	0	0	2	2	2	2	2	2	0	2	0	2	0	2	2	0	2	2	2	0	2	2	1	0
morex_contig_10521:635	morex_contig_10521	635			1	54.267	T	C	ref	0	2	2	2	2	0	0	2	2	2	2	2	0	0	0	0	0	0	2	2	2	2	2	2	0	2	0	2	0	2	2	0	2	2	2	0	2	2	1	0
morex_contig_2547717:4149	morex_contig_2547717	4149			1	54.267	T	C	ref	0	2	2	2	2	0	0	2	2	2	2	2	0	0	0	0	0	0	2	2	2	2	2	2	0	2	0	2	0	2	2	0	2	2	2	0	2	2	1	0
morex_contig_7376:2302	morex_contig_7376	2302	1	47.8277	1	54.267	T	C	ref	0	2	2	2	2	0	0	2	2	2	2	2	0	0	0	0	0	0	2	2	2	2	2	2	0	2	0	2	0	2	2	0	2	2	2	0	2	2	1	0
morex_contig_76508:1978	morex_contig_76508	1978			1	54.267	G	A	ref	0	2	2	2	2	0	0		2	2	2	2	0	0	0	0	0	0	2	2	2	2	2	2	0	2	0	2	0	2	2	0	2	2	2	0	2	2	1	0
morex_contig_1572142:2366	morex_contig_1572142	2366	1	49.4334	1	54.739	T	C	alt	0	2	2	2	2	0	0	2	2	2	2	2	0	0	0	0	0	0	2	2	2	2	2	2	0	2	0	2	0	2	2	0	2	2	2	2	2	2	1	0
morex_contig_1588332:955	morex_contig_1588332	955	1	50.8499	1	54.739	A	G	alt	0	2	2	2	2	0	0	2	2	2	2	2		0	0	0	0	0	2	2	2	2	2	2	0	2	0	2	0	2	2	0	2	2	2	2	2	2	1	0
morex_contig_229900:882	morex_contig_229900	882	1	50.8499	1	54.739	G	T	ref	0	2	2	2	2		0	2	2	2	2	2	0	0	0	0	0	0	2	2	2	2		2	0	2	0	2	0	2	2	0	2	2	2	2	2	2	1	0
morex_contig_44998:6268	morex_contig_44998	6268	1	49.8584	1	54.739	A	G	alt	0	2	2	2	2	0	0	2	2	2	2	2	0	0	0	0	0	0	2	2	2	2	2	2	0	2	0	2	0	2	2	0	2	2	2	2	2	2	0	0
morex_contig_47732:1521	morex_contig_47732	1521	1	51.5581	1	54.739	T	C	alt	0	2	2	2	2	0	0	2	2	2	2	2	0	0	0	0	0	0	2	2	2	2	2	2	0	2	0	2	0	2	2	0	2	2	2	2	2	2	1	0
morex_contig_48819:1843	morex_contig_48819	1843	1	50.4249	1	54.739	A	T	alt	0	2	2	2	2	0	0	2	2	2	2	2	0	0	0		0	0	2	2	2	2	1	2	0	2	0	2	0	2	2	0	2	2	2	2	2	2	1
morex_contig_57603:832	morex_contig_57603	832	1	50.8499	1	54.739	G	A	alt	0	2	2	2	2	0	0	2	2	2	2	2	0	0	0	0	0	0	2	2	2	2	2	2	0	2	0	2	0	2	2	0	2	2	2	2	2	2	1	0
morex_contig_135022:1909	morex_contig_135022	1909	1	52.2663	1	55.71	T	C	ref	0	2	2	2	2	0	0	2	2		2	2	0	0	0	0	0	0	2	2	2	2	2	2	0	2	0	2	0	2	2	0	2	2	2	2		2	1	0
morex_contig_1562202:2412	morex_contig_1562202	2412	1	51.5581	1	55.71	C	G	ref	0	2	2	2	2	0	0	2	2	2	2	2	0	0	0	0	0	0	2	2	2	2	2	2	0	2	0	2	0	2	2	0	2	2	2	2		2	1	0
morex_contig_1588445:550	morex_contig_1588445	550	1	52.4788	1	55.71	T	G	alt	0	2	2	2	2	0	0		2			2	0	0	0	0	0	0	2	2	2	2	2	2	0	2	0	2	0	2	2	0	2	2	2	2	2	2	1	0
morex_contig_420747:2200	morex_contig_420747	2200	1	52.5496	1	55.71	C	T	alt	0	2	2	2	2	0	0	2	2	2	2	2	0	0	0	0	0	0	2	2	2	2	2	2	0	2	0	2	0	2	2	0	2	2	2	2		2	1	0
morex_contig_992:223	morex_contig_992	223			1	55.71	A	T	alt	0	2	2	2	2	0	0	2	2	2		2	0	0	0	0	0	0	2	2	2	2	2	2	0	2	0	2	0	2	2	0	2	2	2	2	2	2	1	0
morex_contig_40237:3491	morex_contig_40237	3491	1	52.5496	1	56.186	C	T	alt	0	2	2	2	2	0	0	2	2	2	2	2		0	0	0	0	0	2	2	2	2	2	2	0	2	0	2	0	2	2	0	2	2	2	2	2	2	2	0
morex_contig_58825:230	morex_contig_58825	230	1	52.5496	1	56.186	C	G	alt	0	2	2	2	2	0	0	2	2	2	2	2	0	0	0	0	0	0	2	2	2	2	2	2	0	2	0	2	0	2	2	0	2	2	2	2	1	2	1	0
morex_contig_137007:1153	morex_contig_137007	1153	1	52.5496	1	56.657	C	T	alt	0	2	2	2	2	0	0	2	2	2	2	2	0	0	0	0	0	0	2	2	2	2	2	2	0	2	0	2	0	2	2	0	2	2	2	2		2	1	0
morex_contig_167840:5705	morex_contig_167840	5705	1	52.4788	1	56.657	C	A	alt	0	2	2	2	2	0			2			2	0	0	0	0	0	0	2	2	2	2	2	2	0	2	0	2	0	2	2	0	2	2	2	2		2	1	0
morex_contig_2549195:2924	morex_contig_2549195	2924	1	52.6912	1	56.657	G	A	alt	0	2	2	2	2	0	0	2	2	2	2	2	0	0	0	0	0	0	2	2	2	2	2	2	0	2	0	2	0	2	2	0	2	2	2	2	2	2	1	0
morex_contig_2552481:939	morex_contig_2552481	939	1	52.5496	1	56.657	C	T	alt	0	2	2	2	2	0				2		2	0	0	0	0	0	0	2	2	2	2	2	2	0	2	0	2	0	2	2	0	2	2	2	2	2	2	1	0
morex_contig_37672:1340	morex_contig_37672	1340			1	56.657	C	G	ref	0	2	2	2	2	0	0	2	2	2	2	2	0	0	0	0	0	0	2	2	2	2	2	2	0	2	0	2	0	2	2	0	2	2	2	2	2	2	1	0
morex_contig_39504:3676	morex_contig_39504	3676	1	52.5496	1	56.657	A	G	alt	0	2	2	2	2	0	0	2	2	2		2	0	0	0	0	0	0	2	2	2	2	2	2	0	2	0	2	0			0	2	2	2	2	2	2	1
morex_contig_45890:2516	morex_contig_45890	2516	1	52.5496	1	56.657	A	G	ref	0	2	2	2	2	0		2	2	2	2	2	0			0	0	0	2	2	2	2	1	2	0	2	0	2	0	2	2	0	2	2	2	2	2	2	1	0
morex_contig_48490:1542	morex_contig_48490	1542	1	52.5496	1	56.657	G	A	alt	0	2	2	2	2	0	0		2	2	2	2	0	0	0	0	0	0	2	2	2	2	2	2	0	2	0	2	0	2	2	0	2	2	2	2	2	2	1	0
morex_contig_51507:833	morex_contig_51507	833			1	56.657	G	A	ref	0	2	2	2	2	0	0	2	2	2	2	2	0	0	0	0	0	0	2	2	2	2	2	2	0	2	0	2	0	2	2	0	2	2	2	2		2	1	0
morex_contig_51626:10194	morex_contig_51626	10194	1	54.3909	1	56.657	T	C	ref	0	2	2	2	2	0	0	2	2	2	2	2	0	0	0	0	0	0	2	2	2	2	2	2	0	2	0	2	0	2	2	0	2	2	2	2	2	2	1	0
morex_contig_67944:2038	morex_contig_67944	2038			1	56.657	T	G	ref	0	2	2	2	2	0		2	2				0	0	0	0	0	0	2	2	2	2	2	2	0	2	0	2	0	2	2	0	2	2	2	2		2	1	0
morex_contig_1558545:1916	morex_contig_1558545	1916			1	57.558	G	A	ref	0	2	2	2	2	0	2	2	2	2	2	2	0	0	0	0	0	0	2	2	2	2	2	2	0	2	0	2	0	2	2	0	2	2	2	2	1	2	1	0
morex_contig_1562087:4929	morex_contig_1562087	4929	1	54.3909	1	57.558	A	G	ref	0	2	2	2	2	0	2	2	2	2	2	2	0	0	0	0	0	0	2	2	2	2	2	2	0	2	0	2	0	2	2	0	2	2	2	2	2	2	1	0
morex_contig_44098:3313	morex_contig_44098	3313			1	57.558	G	A	ref	0	2	2	2	2	0	2	2	2	2	2	2	0	0	0	0	0	0	2	2	2	2	2	2	0	2	0	2	0	2	2	0	2	2	2	2	2	2	1	0
morex_contig_1558555:463	morex_contig_1558555	463	1	52.5142	1	58.935	G	T	ref	0	2	2	2	0	0	2	2	2	2	2	2	0	0	0	0	0	0	2	2	2	2	2	2	0	2	0	2	0	2	2	0	2	2	2	2	2	2	1	0
morex_contig_1562713:2290	morex_contig_1562713	2290			1	58.935	C	T	ref	0	2	2	2	0	0	2	2	2	2	2	2	0	0	0	0	0	0	2	2	2	2	2	2	0	2	0	2	0	2	2	0	2	2	2	2	2	2	1	0
morex_contig_2551170:106	morex_contig_2551170	106			1	58.935	T	C	ref	0	2	2	2	0	0	2		2		2		0	0	0	0	0	0	2	2	2	2	2	2	0	2	0	2	0	2	2	0	2	2	2	2		2	1	0
morex_contig_39509:7809	morex_contig_39509	7809			1	58.935	T	C	ref	0	2	2	2	0	0	2	2	2	2	2	2	0	0	0	0	0	0	2	2	2	2	2	2	0	2	0	2	0	2	2	0	2	2	2	2	2	2	1	0
morex_contig_65477:3539	morex_contig_65477	3539			1	58.935	G	C	ref	0	2	2	2	0	0	2		2		2	2	0	0	0	0	0	0	2	2	2	2	2	2	0	2	0	2	0	2	2	0	2	2	2	2	2	2	1	0
morex_contig_1557838:3730	morex_contig_1557838	3730	1	54.5326	1	59.385	G	A	ref	0	2	2	2	0	0	2	2	2	2	2	2	0	0	0	1	0	0	2	2	2	2	2	2	0	2	0	2	0	2	2	0	2	2	2	2	2	2	1	0
morex_contig_43197:3858	morex_contig_43197	3858	1	53.4703	1	59.385	G	A	alt	0	2	2	2	0	0	2	2	2	2	2	2	0	0	0	0	0	0	2	2	2	2	2	2	0	2	0	2	0	2	2	0	2	2	2	2		2	1	0
morex_contig_5618:3352	morex_contig_5618	3352	1	54.4618	1	59.385	C	A	ref	0	2	2	2	0	0	2	2	2	2	2	2	0	0	0	0	0	0	2	2	2	2	2	2	0	2	0	2	0	2	2	0	2	2	2	2		2	1	0
morex_contig_126404:298	morex_contig_126404	298	1	54.5326	1	59.853	G	C	ref	0	2	2	2	0		2	2	2	2	2	2		0	0	0	0	0	2	2	2	2	2	2	0	2	0	2	0	2	2	0	2	2	2	2	2	2		0
morex_contig_135071:6126	morex_contig_135071	6126	1	54.5326	1	59.853	C	T	ref	0	2	2	2	0	0				2		2	0	0	0	0	0	0	2	2	2	2	2	2	0	2	0	2	0	2	2	0	2	2	2	2	2	2	1	0
morex_contig_137129:4887	morex_contig_137129	4887	1	54.5326	1	59.853	A	C	ref	0	2	2	2	0		2	2	2	2	2	2	0	0	0		0	0	2	2	2	2	2	2	0	2	0	2	0	2	2	0	2	2	2	2	2	2	1	0
morex_contig_139648:3412	morex_contig_139648	3412			1	59.853	A	G	ref	0	2	2	2	0		2	2	2		2	2	0	0	0	0	0	0	2	1	2	2	2	2	0	2	0	2	0	2	2	0	2	2	2	2		2	1	0
morex_contig_140361:95	morex_contig_140361	95	1	54.8867	1	59.853	T	G	alt	0	2	2	2	0	0	2	2	2	2	2	2	0	0	0	0	0	0	2	2	2	2	2	2	0	2	0	2	0	2	2	0	2	2	2	2		2	1	0
morex_contig_2549189:372	morex_contig_2549189	372	1	53.6827	1	59.853	T	G	ref	0	2	2	2	0	0	2	2	2	2	2	2	0	0	0	0	0	0	2	2	2	2		2	0	2	0	2	0	2	2	0	2	2	2	2		2	1	0
morex_contig_2551052:7302	morex_contig_2551052	7302	1	54.5326	1	59.853	C	T	ref	0	2	2	2	0	0	2	2	2	2	2	2	0	0	0	0	0	0	2	2	2	2	2	2	0	2	0	2	0	2	2	0	2	2	2	2	2	2	1	0
morex_contig_276115:751	morex_contig_276115	751			1	59.853	T	G	ref	0	2	2	2	0	0	2	2	2	1	2	2	0	0	0	0	0	0	2	2	2	2	2	2	0	2	0	2	0	2	2	0	2	2	2	2	2	2	1	0
morex_contig_276925:3460	morex_contig_276925	3460	1	54.5326	1	59.853	G	A	ref	0	2	2	2	0	0	2	2	2	2	2	2	0	0	0	0	0	0	2	2	2	2	2	2	0	2	0	2	0	2	2	0	2	2	2	2		2	1	0
morex_contig_43019:2998	morex_contig_43019	2998	1	54.3909	1	59.853	T	A	ref	0	2	2	2	0	0	2	2	2	2	2	2	0	0	0	0	0	0	2	2	2	2	2	2	0	2	0	2	0	2	2	0	2	2	2	2	2	2	1	0
morex_contig_43072:3020	morex_contig_43072	3020	1	54.7096	1	59.853	G	T	ref	0	2	2	2	0	0	2	2	2	2	2	2	0	0	0	0	0	0	2	2	2	2	2	2	0	2	0	2	0	2	2	0	2	2	2	2	2	2	1	0
morex_contig_46926:4950	morex_contig_46926	4950	1	54.3909	1	59.853	G	C	alt	0	2	2	2	0		2	2	2	2		2	0	0	0	0	0	0	2		2	2	2	2	0	2	0	2	0	2	2	0	2	2	2	2		2	1	0
morex_contig_47724:2427	morex_contig_47724	2427			1	59.853	G	T	ref	0	2	2	2	0	0	2	2	2	2	2	2	0	0	0	0	0	0	2	2	2	2	2	2	0	2	0	2	0	2	2	0	2	2	2	2	2	2	1	0
morex_contig_7793:3019	morex_contig_7793	3019	1	54.8867	1	59.853	C	T	alt	0	2	2	2	0	0	2	2	2	2	2	2	0	0	0	0	0	0	2	2	2	2	2	2	0	2	0	2	0	2	2	0	2	2	2	2	2	2	1	0
morex_contig_1564701:5011	morex_contig_1564701	5011	1	54.8867	1	60.329	T	C	alt	0	2	2	2	0	0	2	2	2		2	2	0	0	0	0	0	0	2	2	2	2	2	2	0	2	0	2	0	2	2	0	2	2	2	2	2	2	1	0
morex_contig_2549106:183	morex_contig_2549106	183	1	55.3824	1	60.329	T	C	alt	0	2	2	2	0	0	2	2	2	2		2	0	0	0	0	0		2	2	2	2	2	2	0	2	0	2	0	2	2	0	2	2	2	2	2	2	1	0
morex_contig_2554656:795	morex_contig_2554656	795	1	53.6827	1	60.329	C	G	alt	0	2	2	2	0		2	2		2		2	0	0	0	0	0	0	2	2	2	2	2	2	0	2	0	2	0	2	2	0	2	2	2	2	2	2	1	0
morex_contig_273697:3886	morex_contig_273697	3886	1	54.8867	1	60.329	A	G	ref	0	2	2	2	0	0	2	2	2	2	2	2		0	0	0	0	0	2	2	2	2	2	2	0	2	0	2	0	2	2	0	2	2	2	2	2	2	1	0
morex_contig_38308:907	morex_contig_38308	907	1	54.5326	1	60.329	G	A	ref	0	2	2	2	0	0	2	2	2	2	2	2	0	0	0	0	0	0	2	2	2	2	2	2	0	2	0	2	0	2	2	0	2	2	2	2	2	2	1	0
morex_contig_2549203:7821	morex_contig_2549203	7821	1	54.5326	1	61.744	T	C	alt	0	2	2	2	0	0	2	2	2	2		2	0	0	0	0	0	0	2	2	2	2	2	2	2	2	0	2	0	2	2	0	2	2	2	2	2	2	1	0
morex_contig_136360:3900	morex_contig_136360	3900			1	62.195	A	G	ref	0	2	2	2	0	0	2	2	2	2	2	2	0	0	0	0	0	0	2	2	2	2	1	2	2	2	0	2	0	2	2	0	2	2	2	2	2	2	0	0
morex_contig_138532:5359	morex_contig_138532	5359			1	62.195	T	C	alt	0	2	2	2	0	0	2	2	2	2	2	2	0	0	0	0	0	0	2	2	2	2	2	2	2	2	0	2	0	2	2	0	2	2	2	2		2	0	0
morex_contig_1563154:2330	morex_contig_1563154	2330	1	54.5326	1	62.195	G	A	alt	0	2	2	2	0	0		2	2	2	2	2	0	0	0	0	0	0	2	2	2	2	2	2	2	2	0	2	0	2	2	0	2	2	2	2	2	2	1	0
morex_contig_1564278:3591	morex_contig_1564278	3591	1	54.3909	1	62.195	A	G	alt	0	2	2	2	0	0	2	2	2	2	2	2	0	0	0	0	0	0	2	2	2	2	2	2	2	2	0	2	0	2	2	0	2	2	2	2		2	1	0
morex_contig_170603:3116	morex_contig_170603	3116	1	55.3824	1	62.195	C	T	ref	0	2	2	2	0		2	2	2	2	2	2	0	0	0	0	0	0	2	2	2	2	2	2	2	2	0	2	0	2	2	0	2	2	2	2		2	0	0
morex_contig_38279:2497	morex_contig_38279	2497			1	62.195	C	T	ref	0	2	2	2	0		2	2	2	2	2	2	0	0	0	0	0	0	2	2	2	2	2	2	2	2	0	2	0	2	2	0	2	2	2	2	1	2	1	0
morex_contig_44689:4589	morex_contig_44689	4589	1	55.949	1	62.195	A	T	alt	0	2	2	2	0	0	2	2	2	2	2	2		0	0	0	0	0	2	2	2	2	2	2	2	2	0	2	0	2	2	0	2	2	2	2	2	2	0	0
morex_contig_55504:2431	morex_contig_55504	2431	1	54.8867	1	62.195	C	T	alt	0	2	2	2	0	0	2	2	2				0	0	0	0	0	0	2	2	2	2	2	2	2	2	0	2	0	2	2	0	2	2	2	2	2	2	1	0
morex_contig_58321:8239	morex_contig_58321	8239	1	55.949	1	62.195	C	A	ref	0	2	2	2	0	0	2	2	2	2	2	2	0	0	0	0	0	0	2	2	2	2	2	2	2	2	0	2	0	2	2	0	2	2	2	2	2	2	0	0
morex_contig_69600:2817	morex_contig_69600	2817	1	54.8867	1	62.195	A	C	ref	0	2	2	2	0	0	2	2	2		2	2	0	0	0	0	0	0	2	2	2	2	2	2	2	2	0	2	0	2	2	0	2	2	2	2	2	2	0	0
morex_contig_940910:151	morex_contig_940910	151			1	62.195	G	A	alt	0	2	2	2	0	0	2	2	2	2		2	0	0	0	0	0	0	2	2	2	2	2	2	2	2	0	2	0	2	2	0	2	2	2	2	2	2	1	0
morex_contig_53157:5912	morex_contig_53157	5912	1	57.755	1	64.031	G	A	alt	0	2	2	2	0	0	2	2	2	2	2	2	0	2	0	0	0	0	2	2	2	2	2	2	2	2	0	2	0	2	0	0	2	2	2	2	2	2	0	0
morex_contig_12848:77	morex_contig_12848	77	1	61.8272	1	67.401	C	T	ref	0	2	2	0	0	0	2	2	2	2	2	2	0	2	0	0	0	0	2	2	2	2	2	2	2	2	0	2	0	2	0	2	2	2	2	2	2	2	0	0
morex_contig_129838:968	morex_contig_129838	968			1	67.401	A	G	ref	0	2	2	0	0		2		2	2	2		0	2	0	0	0		2		2	2	2	2	2	2	0	2	0	2	0	2	2	2	2	2		2	0	0
morex_contig_139329:1214	morex_contig_139329	1214	1	61.8272	1	67.401	C	T	alt	0	2	2	0	0	0	2	2	2	2	2	2	0	2	0	0	0	0	2	2	2	2	2	2	2	2	0	2	0	2		2	2	2	2	2		2	0	0
morex_contig_139399:6556	morex_contig_139399	6556	1	61.5439	1	67.401	C	G	ref	0	2	2	0	0		2	2	2	2		2	0	2	0	0	0	0	2	2	2	2	2	2	2	2	0	2	0	2	0	2	2	2	2	2	2	2	0	0
morex_contig_1559596:4518	morex_contig_1559596	4518	1	60.8357	1	67.401	T	C	alt	0	2	2	0	0		2	2	2		2	2	0	2	0	0	0	0	2	2	2	2	2	2	2	2	0	2	0	2	0	2	2	2	2	2		2	0	0
morex_contig_1586667:117	morex_contig_1586667	117			1	67.401	C	G	ref	0	2	2				2	2	2	2	2	2		2	1	0			2	2	2	2	2	2	2	2	0	2	0	2	0	2	2	2	2	2	2	2	0	0
morex_contig_2547099:918	morex_contig_2547099	918	1	59.136	1	67.401	T	C	alt	0	2	2	0	0	0	2	2	2	2	2	2	0	2	0	0	0	0	2	2	2	2	2	2	2	2	0	2	0	2	0	2	2	2	2	2	2	2	0	0
morex_contig_271551:3617	morex_contig_271551	3617	1	61.8272	1	67.401	C	T	ref	0	2	2	0	0	0	2	2	2	2	2	2	0	2	0	0	0	0	2	2	2	2	2	2	2	2	0	2	0	2	0	2	2	2	2	2	2	2	0	0
morex_contig_39113:3649	morex_contig_39113	3649	1	61.4731	1	67.401	G	C	ref	0	2	2	0	0		2	2	2	2	2	2	0	2	0	0	0	0	2	2	2	2	2	2	2	2	0	2	0	2	0	2	2	2	2	2	2	2	0	0
morex_contig_44540:2648	morex_contig_44540	2648	1	60.8357	1	67.401	G	T	ref	0	2	2	0	0	0	2	2	2	2	2	2	0	2	0	0	0	0	2	2	2	2	2	2	2	2	0	2	0	2	0	2	2	2	2	2		2	0	0
morex_contig_45530:4399	morex_contig_45530	4399	1	61.8272	1	67.401	G	C	alt	0	2	2	0	0	0	2	2	2	2	2	2	0	2	0	0	0	0	2	2	2	2	2	2	2	2	0	2	0	2	0	2	2	2	2	2		2	0	0
morex_contig_47916:4012	morex_contig_47916	4012	1	59.136	1	67.401	G	C	alt	0	2	2	0	0	0	2	2	2	2	2	2	0	2	0	0	0	0	2	2	2	2	2	2	2	2	0	2	0	2	0	2	2	2	2	2	2	2	0	0
morex_contig_48101:8255	morex_contig_48101	8255	1	61.8272	1	67.401	T	A	ref	0	2	2	0	0	0	2	2	2	2	2	2	0	2	0	0	0	0	2	2	2	2	2	2	2	2	0	2	0	2	0	2	2	2	2	2	2	2	0	0
morex_contig_49491:5757	morex_contig_49491	5757	1	61.8272	1	67.401	G	A	alt	0	2	2	0	0	0	2		2	2		2	0	2	0	0	0	0		2	2	2	2	2	2	2	0	2	0	2	0	2	2	2	2	2		2	0	0
morex_contig_50116:3476	morex_contig_50116	3476	1	59.4193	1	67.401	A	G	alt	0	2	2	0	0	0	2	2	2	2	2	2	0	2	0	0	0	0	2	2	2	2	2	2	2	2	0	2	0	2	0	2	2	2	2	2	2	2	0	0
morex_contig_50751:4327	morex_contig_50751	4327	1	61.4731	1	67.401	C	A	ref	0	2	2	0	0	0	2	2	2	2	2	2	0	2	0	0	0	0	2	2	2	2	2	2	2	2	0	2	0	2	0	2	2	2	2	2	2	2	0	0
morex_contig_56703:9735	morex_contig_56703	9735	1	61.8272	1	67.401	T	C	alt	0	2	2	0	0	0	2	2		2	2	2	0	2	0	0	0	0	2	2	2	2	2	2	2	2	0	2	0	2		2	2	2	2	2	2	2	0	0
morex_contig_57379:1584	morex_contig_57379	1584	1	60.8357	1	67.401	C	T	alt	0	2	2	0	0	0	2	2	2	2	2	2	0	2	0	0	0	0	2	2	2	2	2	2	2	2	0	2	0	2	0	2	2	2	2	2		2	0	0
morex_contig_8963:1612	morex_contig_8963	1612	1	62.6886	1	67.401	T	C	ref	0	2	2	0		0	2	2	2	2	2	2	0	2	0	0	0	0	2	2	2	2	2	2	2	2	0	2	0	2	0	2	2	2	2	2	2	2	0	0
morex_contig_137115:1086	morex_contig_137115	1086	1	62.3229	1	68.844	G	T	alt	0	2	2	0	0	0	2	2	2	2	2	2		2	0	0	0	0	0	2	2	2		2	2	2	0	2	0	2	0	2	2	2	2	2	2	2		0
morex_contig_1974510:529	morex_contig_1974510	529	1	62.3229	1	68.844	A	G	ref	0	2	2	0	0	0		2	2	2	2	2	0	2	0	0	0	0	0	2	2	2	2	2	2	2	0	2	0	2	0	2	2	2	2	2	2	2	0	0
morex_contig_274252:1795	morex_contig_274252	1795	1	62.3229	1	69.302	G	A	alt	0	2	2	0	0	0	2	2	2	2	2	2	1	2	0	0	0	0	0	2	2	2	2	2	2	2	0	2	0	2	0	2	2	2	2	2	2	2	0	0
morex_contig_1559614:4232	morex_contig_1559614	4232	1	62.8187	1	69.761	T	A	alt	0	2	2	0	0	0	2	2	2	2	2	2	1	2	0	0	0	0	0	2	0		2	2	2	2	0	2		2	0	2	2	2	2	2	2	2	0	0
morex_contig_1616824:928	morex_contig_1616824	928	1	58.6827	1	69.761	C	T	alt	0	2	2	0	0	0	2	2	2	2	2	2	1	2	0	0	0	0	0	2	0	2	2	2	2	2	0	2	0	2	0	2	2	2	2	2	2	2	0	0
morex_contig_46701:6171	morex_contig_46701	6171	1	62.8187	1	69.761	A	G	alt	0	2	2	0	0	0	2	2		2	2	2	1	2	0	0	0	0	0	2	0	2	2	2	2	2	0	2	0	2	0	2	2	2	2	2	2	2	0	0
morex_contig_52332:10758	morex_contig_52332	10758	1	62.3229	1	69.761	C	T	alt	0	2		0	0	0		2	2		2	2	1	2	0	0	0	0	0	2	0	2	2	2	2	2	0	2	0	2	0	2	2	2		2	2	2	0	0
morex_contig_87987:27	morex_contig_87987	27	1	62.6886	1	69.761	T	A	alt	0	2	2	0		0	2	2	2		2	2	1	2	0	0		0	0	2	0	2	2	2	2	2	0	2	0	2	0	2	2	2	2	2	2	2	0	0
morex_contig_1577407:173	morex_contig_1577407	173	1	64.0227	1	72.167	T	C	ref	0	2	2	0	0	0	2		2	2	2	2	1	2	0	0	0	0	0	2	0	2	2	2	0	2	0	2	0	2	0	2	2	2	2	2		2	0	0
morex_contig_78405:4089	morex_contig_78405	4089	1	66.289	1	72.167	G	A	alt	0	2	1	0	0	0	2	2	2	2	2	2	1	2	0	0	0	0	0	2	0	2	2	2	0	2	0	2	0	2	0	2	2	2	2	2	2	2		0
morex_contig_135559:4908	morex_contig_135559	4908	1	66.8555	1	72.621	C	T	ref	0	2	2	0			2	2	2	2	2	2	2	2	0	0	0	0	0	2	0	2	2	2	0	2	0	2	0	2	0	2	2	2	2	2	2	2	0	0
morex_contig_161373:1414	morex_contig_161373	1414	1	66.8555	1	72.621	C	T	ref	0	2	2	0	0	0	2	2	2	2	2	2	1	2	0	0	0	0	0	2	0	2	2	2	0	2	0	2	0	2	0	2	2	2	2	2		2	0	0
morex_contig_161451:4533	morex_contig_161451	4533	1	66.289	1	72.621	G	A	alt	0	2	2	0	0	0	2	2	2	2	2	2	1	2	0	0	0	0	0	2	0	2	2	2	0	2	0	2	0	2	0	2	2	2	2	2	2	2	0	0
morex_contig_38800:10417	morex_contig_38800	10417	1	66.289	1	72.621	A	C	alt	0	2	2	0	0	0	2		2	2	2	2	1	2	0	0	0	0	0	2	0	2	2	2	0	2	0	2	0	2	0	2	2	2	2	2	2	2	0	0
morex_contig_39321:1858	morex_contig_39321	1858	1	66.289	1	72.621	T	C	alt	0	2	2	0	0	0	2	2	2	2	2	2	1	2	0	0	0	0	0	2	0	2	2	2	0	2	0	2	0	2	0	2	2	2	2	2	2	2	0	0
morex_contig_41854:4244	morex_contig_41854	4244	1	66.289	1	72.621	C	T	alt	0	2	2	0	0	0	2	1	2	2	2	2		2	0	0	0	0	0	1	0	2	2	2	0	2	0	2	0	2	0	2	2	2	2	2		2	0	0
morex_contig_43329:499	morex_contig_43329	499	1	66.5722	1	72.621	G	A	alt	0	2	2	0	0	0	2	2	2	2	2	2	1	2	0	0	0	0	0	2	0	2	2	2	0	2	0	2	0	2	0	2	2	2	2	2	2	2	0	0
morex_contig_45259:9871	morex_contig_45259	9871	1	66.289	1	72.621	A	G	alt	0	2	2	0	0		2	2	2	2	2	2	1	2	0	0	0	0	0	2	0	2	2	2	0	2	0	2	0	2	0	2	2	2	2	2	2	2	0	0
morex_contig_47669:4163	morex_contig_47669	4163	1	66.289	1	72.621	C	T	alt	0	2	2	0	0	0	2	2	2	2	2	2	1	2	0	0	0	0	0	2	0	2	2	2	0	2	0	2	0	2	0	2	2	2	2	2		2	0	0
morex_contig_5783:3347	morex_contig_5783	3347	1	64.0227	1	72.621	G	A	ref	0	2	2	0	0	0	2	2	2	2	2	2	2	2	0	0	0	0	0	2	0	2	2	2	0	2	0	2	0	2	0	2	2	2	2	2		2	0	0
morex_contig_6329:8561	morex_contig_6329	8561	1	66.289	1	72.621	A	G	ref	0	2	2	0	0	0			2					2	0	0		0	0	2	0	2	2	2	0	2	0	2	0	2	0	2	2	2	2	2	2	2	0	0
morex_contig_64741:1028	morex_contig_64741	1028	1	66.1473	1	72.621	G	A	alt	0	2	2	0	0		2	2	2	2	2	2	1	2	0	0	0	0	0	2	0	2	2	2	0	2	0	2	0	2	0	2	2	2	2	2	2	2	0	0
morex_contig_67142:2118	morex_contig_67142	2118	1	65.2266	1	72.621	C	A	alt	0	2	2	0	0	0	2	2	2	2	2	2	1	2	0	0	0	0	0	2	0	2	2	2	0	2	0	2	0	2	0	2	2	2	2	2		2	0	0
morex_contig_6886:1731	morex_contig_6886	1731	1	66.289	1	72.621	G	C	alt	0	2	2	0	0	0	2	2	2	2	2	2		2	0	0	0	0	0	2	0	2	2		0	2	0	2	0	2	0	2		2	2	2		2	0	0
morex_contig_71807:5524	morex_contig_71807	5524	1	66.289	1	72.621	G	A	alt	0	2	2	0	0	0	2	2	2	2	2	2	1	2	0	0	0	0	0	2	0	2	2	2	0	2	0	2	0	2	0	2	2	2	2	2	2	2	0	0
morex_contig_92904:3630	morex_contig_92904	3630	1	66.289	1	72.621	C	G	alt	0	2	2	0	0	0	2	2	2	2	2	2	1	2	0	0	0	0	0	2	0	2	2	2	0	2	0	2	0	2	0	2	2	2	2	2	2	2	0	0
morex_contig_93019:176	morex_contig_93019	176	1	66.289	1	72.621	A	G	alt	0	2	2	0	0	0	2	2	2	2	2	2	1	2	0	0	0	0	0	2	0	2	2	2	0	2	0	2	0	2	0	2	2	2	2	2	2	2	0	0
morex_contig_110347:75	morex_contig_110347	75	1	66.8555	1	73.084	A	G	alt	0	2	2	0	1	0	2	2	2	2	2	1	1	2	0	0	0	0	0	2	0	2	2	2	0	2	0	2	0	2	0	2	2	2	2	2		2	0	0
morex_contig_132374:321	morex_contig_132374	321			1	73.084	G	A	alt	0	2	2	0	1	0	2	2	2	2	2	1	1	2	0	0	0	0	0	2	0	2	2	2	0	2	0	2	0	2	0	2	2	2	2	2	2	2	0	0
morex_contig_137036:896	morex_contig_137036	896	1	64.0574	1	73.084	A	G	alt	0	2	2	0	1	0	2	2	2	2	2	1	1	2	0	0	0	0	0	2	0	2	2	2	0	2	0	2	0	2	0	2	2	2	2	2	2	2	0	0
morex_contig_1587763:1904	morex_contig_1587763	1904	1	66.8555	1	73.084	G	A	alt	0	2	2	0	1	0	2	2	2	2		1	1	2	0	0	0	0	0	2	0	2	2	2	0	2	0	2	0	2	0	2	2	2	2	2		2	0	0
morex_contig_1614935:1148	morex_contig_1614935	1148	1	66.8555	1	73.084	G	A	alt	0	2	2	0	2		2	2	2			2		2	0		0			2	0	2	2	2	0	2	0	2	0	2	0	2	2	2	2	2		2	0	0
morex_contig_244536:2319	morex_contig_244536	2319	1	64.0574	1	73.084	T	C	alt	0	2	2	0	0	0	2	2		2		2	1	2	0	0	0	0	0	2	0	2	2	2	0	2	0	2	0	2	0	2	2	2	2	2		2	0	0
morex_contig_2525205:747	morex_contig_2525205	747	1	66.1473	1	73.084	C	T	alt	0	2	2	0	1	0	2	2	2	2	2	1	1	2	0	0	0	0	0	2	0	2	2	2	0	2	0	2	0	2	0	2	2	2	2	2		2	0	0
morex_contig_2547789:508	morex_contig_2547789	508	1	66.8555	1	73.084	A	G	alt	0	2	2	0	1	0	2	2	2	2	2	1	1	2	0	0	0	0	0	2	0	2	2	2	0	2	0	2	0	2	0	2	2	2	2	2	2	2	0	0
morex_contig_274134:8560	morex_contig_274134	8560	1	66.8555	1	73.084	G	C	alt	0	2	2	0	1	0	2	2	2	2	2	1	1	2	0	0	0	0	0	2	0	2	2	2	0	2	0	2	0	2	0	2	2	2	2	2		2	0	0
morex_contig_38664:601	morex_contig_38664	601	1	65.4603	1	73.084	C	G	alt	0	2	2	0	1	0	2	2	2	2	2	1	1	2	0	0	0	0	0	2	0	2	2	2	0	2	0	2	0	2	0	2	2	2	2	2	2	2	0	0
morex_contig_39952:4272	morex_contig_39952	4272	1	62.6886	1	73.084	A	G	ref	0	2	2	0	1	0	2	2	2		2	1	1	2	0	0	0	0	0	2	0	2	2	2	0	2	0	2	0	2	0	2	2	2	2	2		2	0	0
morex_contig_41138:3231	morex_contig_41138	3231	1	66.289	1	73.084	T	C	alt	0	2	2	0	1	0	2	2	2	2	2	1	1	2	0	0	0	0	0	2	0	2	2	2	0	2	0	2	0	2	0	2	2	2	2	2	2	2	0	0
morex_contig_43157:3792	morex_contig_43157	3792	1	66.289	1	73.084	T	C	alt	0	2	2	0	1	0	2	2	2	2	2	1	1	2	0	0	0	0	0	2	0		2	2	0	2	0	2	0	2	0	2	2	2	2	2		2	0	0
morex_contig_57468:1564	morex_contig_57468	1564	1	67.9178	1	73.084	T	A	alt	0	2	2	0	2	0	2	2	2	2	2	1		2	0	0		0	0	2	0	2	2	2	0	2	0	2	0	2	0	2	2	2	2	2	2	2	0	0
morex_contig_83448:6663	morex_contig_83448	6663			1	73.084	C	A	alt	0	2	2	0	1	0	2	2	2	2	2	1	1	2	0	0	0	0	0	2	0	2	2	2	0	2	0	2	0	2	0	2	2	2	2	2	2	2	0	0
morex_contig_40245:8089	morex_contig_40245	8089	1	70.3966	1	76.118	A	G	alt	0	2	2	0			2	2	2	2	2	1	1	2	0	0	0	0	0	2	0	2	2	2	0	2	0	2	2	2	0	2	2	2	2	0	2	2	0	2
morex_contig_137689:607	morex_contig_137689	607	1	72.5212	1	77.119	T	G	alt	0	2	2	0	2	0	2	2	2	1	2	1		2	0	0	0	0	0	2	0	2	2		0	2	0	2	2	2	0	2	2	2	2	0		2	0	2
morex_contig_1571061:4402	morex_contig_1571061	4402			1	78.09	T	C	alt	0	2	2	0	1	0		2	2	2	2	2	0	2	0	0	0	0	0	2	0	2	2	2	0	2	0	2	2	2	0	2	2	2	2	0	0	2	0	2
morex_contig_49486:9627	morex_contig_49486	9627	1	72.5212	1	78.09	T	C	ref	0	2	2	0	1	0	2	2	2		2	2	0	2	0	0	0	0	0	2	0	2	2	2	0	2	0	2	2	2	0	2	2	2	2	0	0	2	0	2
morex_contig_136223:9251	morex_contig_136223	9251			1	78.548	C	T	alt	0	2	2	0	1	0	2	2	2	2	2	2		2	0	0	0	0	0	2	2	2	2	2	0	2	0	2	2	2	0	2	2	2	2	0	0	2	0	2
morex_contig_1569322:6401	morex_contig_1569322	6401	1	64.0574	1	78.548	C	T	alt	0	2	2	0	1		2	2	2	2	2	2	0	2	0	0	0	0	0	2	2	2	2	2	0	2	0	2	2	2	0	2	2	2	2	0		2	0	2
morex_contig_1575851:2374	morex_contig_1575851	2374			1	78.548	G	A	alt	0	2	2	0	1			2		2		2	0	2	0	0	0	0	0	2	2	2		2	0	2	0	2	2	2	0	2	2	2	2	0		2	0	2
morex_contig_1575913:2199	morex_contig_1575913	2199			1	78.548	C	T	alt	0	2	2	0	1	0	2	2	2	2	2	2	0	2	0	0	0	0	0	2	2	2	2	2	0	2	0	2	2	2	0	2	2	2	2	0	0	2	0	2
morex_contig_320677:13715	morex_contig_320677	13715	1	72.5567	1	78.548	T	C	alt	0	2	2	0	1	0	2	2	2	2	2	2	0	2	0	0	0	0	0	2	2	2	2	2	0	2	0	2	2	2	0	2	2	2	2	0	0	2	0	2
morex_contig_43003:5263	morex_contig_43003	5263	1	65.4603	1	78.548	T	C	alt	0	2	2	0	1	0	2	2	2	2	2	2	0	2	0	0	0	0	0	2	2	2	2	2	0	2	0	2	2	2	0	2	2	2	2	0		2	0	2
morex_contig_51769:3505	morex_contig_51769	3505	1	72.5212	1	78.548	T	A	alt	0	2	2	0	1	0	2	2	2	2	2	2	0	2	0	0	0	0	0	2	2	2	2	2	0	2	0	2	2	2	0	2	2	2	2	0	0	2	0	2
morex_contig_54432:5098	morex_contig_54432	5098			1	78.548	A	G	alt	0	2	2	0	1	0	2	2	2	2	2	2	0	2	0	0	0	0	0	2	2	2	2	2	0	2	0	2	2	2	0	2	2	2	2	0	0	2	0	2
morex_contig_66327:11726	morex_contig_66327	11726	1	68.203	1	78.548	T	C	alt	0	2	2	0	1	0	2	2	2	2	2	2	0	2	0	0	0	0	0	2	2	2	2	2	0	2	0	2	2	2	0	2	2	2	2	0		2	0	2
morex_contig_164187:391	morex_contig_164187	391	1	65.4603	1	79.011	G	A	alt	0	2	2	0	1	0	2	2	2	2	2	2	0	2	0	0	0	0	0	2	2	2	2	2	0	2	0	2	2	2	0	2	2	2	2	0		2		2
morex_contig_1577086:3712	morex_contig_1577086	3712	1	76.8414	1	79.47	T	G	alt	0	2	2	0	2	0	2	2	2	2	2	2	0	2	0	0	0	0	0	2	2	2	0	2	0	2	0	2	2	2	0	2	2	2	2	0		2	0	2
morex_contig_2546847:4694	morex_contig_2546847	4694	1	76.8414	1	79.916	A	C	alt	0	2	2	0	2	0	2	2	2	2	2	2	0	2	0	0	0	0	0	2	2	2	0	2	0	2	0	2	2	2	0	2	2	2	2	2	0	2	0	2
morex_contig_137163:2644	morex_contig_137163	2644	1	76.8414	1	80.367	A	C	alt	0	2	2	0	2	0	2	2	2	2	2	2	0	2	0	0	0	0	0	2	2	2	0	2	0	2	2	2	2	2	0	2	2	2	2	2	0	2	0	2
morex_contig_57352:1895	morex_contig_57352	1895	1	76.8414	1	80.367	G	A	alt	0	2	2	0	2	0	2	2	2	2	2	2	0	2	0	0	0	0	0	2	2	2	0	2	0	2	2	2	2	2	0	2	2	2	2	2	0	2	0	2
morex_contig_37749:3798	morex_contig_37749	3798	1	76.8414	1	81.276	C	T	alt	0	2	2	0	2	0	2	2	2	2	2	2	0		0	0	0	2	0	2	2	2	0	2	1	2	2		2	2	0	2	2	2	1	2		1	0	2
morex_contig_39330:4957	morex_contig_39330	4957	1	76.8414	1	81.276	G	A	alt	0	2	2	0	2	0	2	2	2	2	2	2	0	2	0	0	0	2	0	2	2	2	0	2	0	2	2	2	2	2	0	2	2	2	2	2	0	2	0	2
morex_contig_46106:696	morex_contig_46106	696	1	76.8414	1	81.276	A	T	alt	0	2	2	0	2	0	2	2	2	2	2	2	0	2	0	0	0	2	0	2	2	2	0	2	0	2	2	2	2	2	0	2	2	2	2	2	0	2	0	2
morex_contig_67516:510	morex_contig_67516	510	1	76.8414	1	81.276	A	G	ref	0	2	2	0	2	0	2	2	2	2	2	2	0	2	0	0	0	2	0	2	2	2	0	2	0	2	2	2	2	2	0	2	2	2	2	2	0	2	0	2
morex_contig_1574560:447	morex_contig_1574560	447	1	76.8414	1	81.715	G	A	alt	0	2	2	0	2	0	2	2	2	2	2	2	0	2	0	0	0	2	0	2	2	2	0	2	0	2	2	2	2	2	0	2	2	2	2	2	0	2	0	2
morex_contig_1609453:179	morex_contig_1609453	179	1	82.3776	1	84.031	T	C	ref	0	2	2	0	2	0	0	2	2	2	2	2	0	2	0	0	0	2	0	2	2	2	0	2	0	2	2	2	2	2	0	2	2	2	2	2	0	2	1	2
morex_contig_53395:17576	morex_contig_53395	17576	1	84.7734	1	84.031	C	T	alt	0	2	2	0	2	0	0	2	2	2	2	2	0	2	0	0	0	2	0	2	2	2	0	2	0	2	2	2	2	2	0	2	2	2	2	2		2	1	2
morex_contig_76825:3411	morex_contig_76825	3411	1	82.3776	1	84.031	C	G	alt	0	2	2	0	2	0	0	2	2	2	2	2	0	2	0	0	0	2	0	2	2	2	0	2	0	2	1	2	2	2	0	2	2	2	2	2	0	2	1	2
morex_contig_79857:7725	morex_contig_79857	7725	1	81.728	1	84.031	G	A	ref	0	2	2	0	2		0	2	2	2	2	2	0	2	0	0	0	2	0	2	2	2	0	2	0	2	2	2	2	2	0	2	2	2	2	2		2	1	2
morex_contig_53709:4163	morex_contig_53709	4163	1	84.5704	1	84.94	T	C	alt	0	2	2	0	2	0	0	2	2	2	2	2	0	2	0	0	0	2	0	2	2	2	0	2	0	2	2	2	2	2	0	2	2	2	2	2		2	1	2
morex_contig_136669:5147	morex_contig_136669	5147	1	88.9354	1	88.247	T	G	ref	0	2	2	0	2	0	0	2	2	2	2	2	0	2	0	0	0	2	0	2	2	2	0	2	0	2	2	2	2	2	0	2	2	2	2	2	0	2	1	2
morex_contig_39951:7124	morex_contig_39951	7124	1	83.0028	1	88.247	G	A	ref	0	2	2	0	2	0	0	2	2	2	2	2	0	2	0	0	0	2	0	2	2	2	0	2	0	2	2	2	2	2	0	2	2	2	2	2		2	1	2
morex_contig_50074:1416	morex_contig_50074	1416	1	85.6367	1	88.247	C	T	ref	0	2	2	0	2		0	2	2	2	2	2	0		0	0	0	2	0	2	2	2	0	2	0	2	2	2	2	2	0	2	2	2	2	2		2	1	2
morex_contig_139682:603	morex_contig_139682	603	1	88.9354	1	90.653	C	A	alt	0	2	2	0	2	0	0	2	2	2	2	2	0	2	0	0	0	2	0	2	2	2	0	2	0	2	2	2	2	2	0	2	2	2	2	2	0	2	1	2
morex_contig_140670:3311	morex_contig_140670	3311	1	86.4731	1	90.653	C	T	alt	0	2	2	0	2	0			2		2	2	0	2	0	0	0	1	0	2	2	2	0	2	0	2	2	2	2	2	0	2	2	2	2	2		2	1	2
morex_contig_1557818:854	morex_contig_1557818	854	1	87.8746	1	90.653	C	A	alt	0	2	2	0	2	1	0	2	2	2	2	2	0	2	0	0	0	2	0	2	2	2	0	2	0	2	2	2	2	2	0	2	2	2	2	2	0	2	1	2
morex_contig_1602681:723	morex_contig_1602681	723	1	86.4731	1	90.653	G	T	ref	0	2	2	0	2	0	0	2	2	2	2	2	0	2	0	0	0	2	0	2	2	2	0	2	0	2	2	2	2	2	0	2	2	2	2	2	0	2	1	2
morex_contig_2551325:828	morex_contig_2551325	828	1	88.9354	1	90.653	A	G	ref	0	2	2	0	2	0	0	2	2	2		2	0	2	0	0	0		0	2	2	2	0	2	0	2	2	2	2	2	0	2	2	2	2	2	0	2	2	2
morex_contig_37278:1808	morex_contig_37278	1808	1	86.4731	1	90.653	G	A	ref	0	2	2	0	2	0	0	2	2	2		2	0	2	0	0	0	2	0	2	2	2	0	2	0	2	2	2	2	2	0	2	2	2	2	2		2	1	2
morex_contig_38899:2178	morex_contig_38899	2178			1	90.653	C	G	alt	0	2	2	0	2		0	2	2	2	2	2		2	0	0	0	2	0	2	2	2	0	2	0	2	2	2	2	2	0	2	2	2	2	2	0	2	1	2
morex_contig_39145:8433	morex_contig_39145	8433			1	90.653	A	G	alt	0	2	2	0	2	0	0	2	2	2	2	2	0	2	0	0	0	2	0	2	2	2	0	2	0	2	2	2	2	2	0	2	2	2	2	2	0	2	1	2
morex_contig_44505:1074	morex_contig_44505	1074	1	88.4205	1	90.653	G	A	ref	0	2	2	0	2	0	0	2	2	2	2	2	0		0	0	0	2	0	2	2	2	0	2	0	2	2	2	2	2	0	2	2	2	2	2	0	2	1	2
morex_contig_47646:4731	morex_contig_47646	4731	1	88.9354	1	90.653	T	C	alt	0	2	2	0	2	0	0	2	2	2	2	2	0	2	0	0	0	2	0	2	2	2	0	2	0	2	2	2	2	2	0	2	2	2	2	2	0	2	1	2
morex_contig_6455:3722	morex_contig_6455	3722	1	87.8746	1	90.653	A	G	alt	0	2	2	0	2	0			2			2	0	2	0	0	0	2	0		2	2	0	2	0	2	2	2	2	2	0	2	2	2	2	2		2	1	2
morex_contig_142546:1108	morex_contig_142546	1108	1	88.9354	1	91.12	C	G	alt	0	2	2	0	2	0	0	2	2	2		2	0	2	0	0	0	2	0	2	2	2	0	2	0	2	2	2	2	2	0	2	2	2	2	2		2	1	2
morex_contig_2548316:2481	morex_contig_2548316	2481	1	88.9354	1	91.12	A	G	alt	0	2	2	0	2	0	0	2	2	2	2	2	0	2	0	0	0	2	0	2	2	2	0	2	0	2	2	2	2	2	0	2	2	2	2	2		2	1	2
morex_contig_6271:5495	morex_contig_6271	5495	1	87.5354	1	91.12	C	A	alt	0	2	2	0	2	1	0	2	2	2	2	2	0	2	0	0	0	2	0	2	2	2	0	2	0	2	2	2	2	2	0	2	2	2	2	2		2	1	2
morex_contig_2550961:402	morex_contig_2550961	402			1	91.601	C	T	ref	0	2	2	0	2	0	0						0	2	0	0	0	2	0	2	2	2	0	2	0	2	2	2	2	2	0	2	2	2	2	2		2	1
morex_contig_42570:5245	morex_contig_42570	5245	1	86.5439	1	91.601	G	A	ref	0	2	2	0	2	0			2		2		0	2	0	0	0	2	0	2	2	2	0	2	0	2	2	2	2	2	0	2	2	2	2	2		2	1	2
morex_contig_2547328:3784	morex_contig_2547328	3784	1	87.8746	1	92.082	C	T	ref	0	2	2	0	2	0	0	2	2	2	2	2	0	2	0	0	0	2	0	2	2	2	0	2	0	2	2	0	2	2	0	2	2	2	2	2	0	2	1	2
morex_contig_2548122:684	morex_contig_2548122	684	1	86.5439	1	92.082	C	T	ref	0	2	2	0	2	0	0	2	2	2	2	2	0	2	0	0	0	2	0	2	2		0	2	0	2	2	0	2	2	0	2	2	2	2		0	2	0	2
morex_contig_364697:1013	morex_contig_364697	1013	1	86.5439	1	92.082	C	T	alt	0	2	2	0	2	0	0	2	2	2	2	2	0	2	0	0	0	2	0	2	2	2	0	2	0	2	2	0	2	2	0	2	2	2	2	2	0	2	1	2
morex_contig_38500:2746	morex_contig_38500	2746	1	87.8746	1	92.082	C	T	ref	0	2	2	0	2				2	2		2	0	2	0	0		2	0	1	2	2	0	2	0	2	2	0	2	2	0	2	2	2	2	2		2	1	2
morex_contig_41604:4332	morex_contig_41604	4332	1	86.5439	1	92.082	G	A	alt	0	2	2	0	2	0	0	2	2	2	2	2	0	2	0	0	0	2	0	2	2	2	0	2	0	2	2	0	2	2	0	2	2	2	2	2		2	1	2
morex_contig_419656:3726	morex_contig_419656	3726	1	88.9354	1	92.082	G	A	ref	0	2	2	0	2	0	0	2	2	2	2	2	0	2	0	0	0	2	0	2	2	2	0	2	0	2	2	0	2	2	0	2	2	2	2	2	0	2	1	2
morex_contig_43757:7493	morex_contig_43757	7493	1	87.8746	1	92.082	T	C	alt	0	2	2	0	2	0	0	2	2		2	2	0		0	0	0	2	0	2	2	2	0	2	0	2	2	0	2	2	0	2	2	2	2	2	0	2	1	2
morex_contig_84013:6481	morex_contig_84013	6481	1	86.5439	1	92.082	T	C	ref	0	2	2	0	2	0	0	2	2	2	2	2	0	2	0	0	0	2	0	2	2	2	0	2	0	2	2	0	2	2	0	2	2	2	2	2	0	2	1	2
morex_contig_158899:729	morex_contig_158899	729	1	86.5439	1	93.934	T	C	alt	0	2	2	0	2	0	0	2	2	2	2	2	0	2	0	0	0	2	0	2	2	2	0		2	2	2	0	2	2	0	2	2	2	2	2	0	2	2	0
morex_contig_1916916:205	morex_contig_1916916	205			1	93.934	G	T	alt	0	2	2	0	2	0		2	2	2				1	0	0	0	2	0	2	2	2	0	2	2	2	2	0	2	2		2	2	2	2	2	0	2	2	0
morex_contig_267625:1847	morex_contig_267625	1847	1	88.4205	1	93.934	C	G	ref	0	2	2	0	2	0	0	2	2	2		2	0	2	0	0	0	2	0	2	2	2	0	2	2	2	2	0	2	2	0	2	2	2	2	2	0	2	2	0
morex_contig_55350:2757	morex_contig_55350	2757	1	90.4391	1	93.934	G	A	alt	0	2	2	0	2	0	0	2	2	2	2	2	0	2	0	0	0	2	0	2	2	2	0	2	2	2	2	0	2	2	0	2	2	2	2	2		2	2	0
morex_contig_158631:4792	morex_contig_158631	4792	1	90.4391	1	94.397	C	T	alt	0	2	2	0	2	0	0	2	2	2	2	2		2	0	0	0	2	0	2	2	2	0	2	2	2	2	0	2	2	0	2	2	2	2	2		2	2	0
morex_contig_1589752:958	morex_contig_1589752	958	1	90.4391	1	94.397	G	A	alt	0	2	2	0	2	0	0	2	2	2	2	2	0	2	0	0	0	2	0	2	2	2	0	2	2	2	2	0	2	2	0	2	2	2	2	2	0	2	2	0
morex_contig_1622212:514	morex_contig_1622212	514	1	90.2975	1	94.397	A	G	alt	0	2	2	0	2	0	0	2	2	2	2	2	0	2	0	0	0	2	0	2	2	2	0	2	2	2	2	0	2	2	0	2	2	2	2	2	0	2	2	0
morex_contig_2552304:1193	morex_contig_2552304	1193	1	90.4391	1	94.397	T	C	alt	0	2	2	0	2	0	0	2	2	2	2	2	0	2	0	0	0	2	0	2	2	2	0	2	2	2	2	0	2	2	0	2	2	2	2	2			2	0
morex_contig_54970:4104	morex_contig_54970	4104	1	90.4391	1	94.397	C	T	alt	0	2	2	1	2	0	0	2	2			2	0	2	0	0	1	2	0	2	2	2	0	2	2	2	2	0	2	2	0	2	2	2	2	2		2	2	0
morex_contig_84773:2521	morex_contig_84773	2521	1	90.4391	1	94.397	C	T	alt	0	2	2	0	2	0	0	2	2	2	2	2	0	2	0	1	0	2	0	2	2	2	0	2	2	2	2	0	2	2	0	2	2	2	2	2		2	2	0
morex_contig_110810:2612	morex_contig_110810	2612	1	88.9354	1	94.856	G	T	alt	0	2	2	0	2	0	0	2	2	2	2	2	0	2	0	0	0	2	0	2	2	2	0	2	2	2	2	0	2	2	0	2	2	2	2	2		2	2	0
morex_contig_159116:790	morex_contig_159116	790	1	90.2975	1	94.856	C	T	ref	0	2	2	0	2	0	0	2	2	2	2	2	0	2	0	0	0	2	0	2	2	2	0	2	2	2	2	0	2	2	0	2	2	2	2	2	0	2	2	0
morex_contig_368559:545	morex_contig_368559	545	1	87.8746	1	94.856	C	G	alt	0	2	2	0	2		0	2	2			2	0	2	0	0	0	2		2	2	2	0	2		2	2	0	2	2	0	2	2	2	2	2	0	2	2	0
morex_contig_42720:788	morex_contig_42720	788	1	90.2975	1	94.856	C	T	ref	0	2	2	0	2	0	0	2	2	2	2	2	0	2	0	0	0	2	0	2	2	2	0	2	2	2	2	0	2	2	0	2	2	2	2	2	0	2	2	0
morex_contig_86985:1597	morex_contig_86985	1597	1	88.9354	1	94.856	T	A	alt	0	2	2	0	2	0	0	2	2	2	2	2	0	2	0	0	0	2	0	2	2	2	0	2	2	2	2	0	2	2	0	2	2	2	2	2		2	2	0
morex_contig_2547833:2783	morex_contig_2547833	2783	1	92.2096	1	96.675	C	T	ref	0	2	2	0	2	0	0	2	2	2	2	2	0	2	0	2	0	2	0	2	2	2	0	2	2	2	2	0	2	2	0	2	2	2	2	2	0	2	2	0
morex_contig_2552143:317	morex_contig_2552143	317	1	92.3513	1	96.675	T	C	alt	0	2	2	0	2	0	0	2	2	2	2	2	0	2	0	2	0	2	0	2	2	2		2	2	2	2	0	2	2	0	2	2	2	2	2	0	2	2	0
morex_contig_51994:2004	morex_contig_51994	2004	1	92.068	1	96.675	C	G	alt	0	2	2	0	2	0	0	2	2	2	2	2	0	2	0	2	0	2	0	2	2	2	0	2	2	2	2	0	2	2	0	2	2	2	2	2		2	2	0
morex_contig_139861:1220	morex_contig_139861	1220	1	90.4391	1	97.114	G	A	alt	0	2	2	0	2	0	0	2	2	2	2	2	0	2	0	2	0	2	0	2	2	2	0	2	2	2	2	0	2	2	0	2	2	2	2	2	0	2	2	0
morex_contig_1559177:2220	morex_contig_1559177	2220	1	93.0595	1	97.114	G	A	alt	0	2	2	0	2	0	0	2	2		2	2	0	2	0	2	0	2	0	2	2	2	0	2	2	2	2	0	2	2	0	2	2	2	2	2	0	2	2	0
morex_contig_1566429:2946	morex_contig_1566429	2946	1	93.0595	1	97.114	T	C	alt	0	2	2	0	2	0	0	2	2	2	2	2	0	2	0	2	0	2	0	2	2	2	0	2	2	2	2	0	2	2	0	2	2	2	2	2		2	2	0
morex_contig_158060:6059	morex_contig_158060	6059	1	92.2096	1	97.114	A	G	ref	0	2	2	0		0	0	2			2	2	0	2	0	2	0	2	0	2	2	2	0	2	2	2	2	0	2	2	0	2	2	2	2	2	0	2	2	0
morex_contig_218961:1333	morex_contig_218961	1333	1	92.068	1	97.114	G	A	alt	0	2	2	0	2		0	2	2	2	2	2	0	2	0	2	0	2	0	2	2	2	0	2	2	2	2	0	2	2	0	2	2	2	2	2	0	2	2	0
morex_contig_244679:2985	morex_contig_244679	2985	1	92.2096	1	97.114	C	G	alt	0	2	2	0	2	0	0	2	2	2	2	2	0	2	0	2	0	2	0	2	2	2	0	2	2	2	2	0	2	2	0	2	2	2	2	2		2	2	0
morex_contig_40224:357	morex_contig_40224	357	1	93.0595	1	97.114	C	A	alt	0	2	2	0	2	0	0	2	2	2	2	2	0	2	0	2	0	2	0	2	2	2	0	2	2	2	2	0	2	2	0	2	2	2	2	2	0	2	2	0
morex_contig_41361:1178	morex_contig_41361	1178	1	92.3513	1	97.114	C	T	ref	0	2	2	0	2	0		2					0	2	0	2	0	2	0	2	2	2	0	2	2	2	2	0	2	2	0	2	2	2	2	2		2	2	0
morex_contig_44012:12703	morex_contig_44012	12703	1	92.3513	1	97.114	A	G	ref	0	2	2	0	2	0	0	2	2	2	2	2	0	2	0	2	0	2	0	2	2	2	0	2	2	2	2	0	2	2	0	2	2	2	2	2	0	2	2	0
morex_contig_44595:4549	morex_contig_44595	4549	1	92.4929	1	97.114	G	A	alt	0	2	2	0	2	0	0	2	2	2	2	2	0	2	0	2	0	2	0	2	2	2	0	1	2	2	2	0	2	2	0	2	2	2	2	2	0	2	2	0
morex_contig_50505:10269	morex_contig_50505	10269	1	92.3513	1	97.114	A	G	alt	0	2	2	0	2	0	0	2	2	2	2	2	0	2	0	2	0	2	0	2	2	2	0	2	2	2	2	0	2	2	0	2	2	2	2	2	0	2	2	0
morex_contig_50545:6705	morex_contig_50545	6705	1	92.068	1	97.114	A	T	ref	0	2	2	0	2	0	0	2	2			2	0	2	0	2	0	2	0	2	2	2	0	2	2	2	2	0	2	2	0	2	2	2	2	2		2	2	0
morex_contig_135596:2262	morex_contig_135596	2262	1	93.0595	1	97.552	A	G	ref	0	2	2	0	2	0	0	2	2	2	2	2	0	2	0	2	0	2	0	2	2	2	0	0	2	2	2	0	2	2	0	2	2	2	2	2	0	2	2	0
morex_contig_2561438:37	morex_contig_2561438	37			1	97.552	G	C	ref	0	2	2	0	2	0	0	2	2	2	2	2	0	2	0	2	0	2	0	2	2	2	0	0	2	2	2	0	2	2	0	2	2	2	2	2	0	2	2	0
morex_contig_509832:256	morex_contig_509832	256			1	97.552	C	G	ref	0	2	2	0		0	0	2	2	2	2	2	0	2	0	2	0	2	0	2	2	2	0	0	2	2	2	0	2	2	0	2	2	2	2	2	0	2	2	0
morex_contig_122127:2282	morex_contig_122127	2282			1	98.038	G	A	ref	0	2	2	0			0	2	2	2	2		0	2	0	2	0	2	0	2	2	2	0	0	2	2	2	0	2	2	0	2	2	2	2	2	0	2	2	0
morex_contig_1560521:438	morex_contig_1560521	438			1	98.038	T	A	alt	0	2	2	0	2	0	0	2	2	2	2	2	0	2	0	2	0	2	0	2	2	2	0	0	2	2	2	0	2	2	0	2	2	2	2	2	0	2	2	0
morex_contig_1561594:1449	morex_contig_1561594	1449	1	94.9008	1	98.038	A	G	ref	0	2	2	0	2	0	0	2	2	2	2	2	0		0	2	0	2	0	2	2	2	0	0	2	2	2	0	2	2	0	2	2	2	2	2	0	2	2	0
morex_contig_1577143:1280	morex_contig_1577143	1280			1	98.038	G	A	alt	0	2	2	0	2	0	0	2	2	2	2	2	0	2	0	2	0	2	0	2	2	2	0	0	2	2	2	0	2	2	0	2	2	2	2	2		2	2	0
morex_contig_2548100:381	morex_contig_2548100	381	1	93.6969	1	98.038	A	G	alt	0	2	2	0	2	0	0	2	2	1	2	2	0	2	0	2	0	2	0	2	2	2	0	0	2	2	2	0	2	2	0	2	2	2	2	2	0	2	2	0
morex_contig_359389:231	morex_contig_359389	231	1	95.1841	1	98.038	C	T	ref	0	2	2	0	2	0	0	2	2	2	2	2	0	2	0	2	0	2	0	2	2	2	0	0	2	2	2	0	2	2	0	2	2	2	2	2	0	2	2	0
morex_contig_369220:1663	morex_contig_369220	1663	1	93.0595	1	98.038	G	A	alt	0	2	2	0	2	0	0	2	2	2	2	2	0	2	0	2	0	2	0	2	2	2	0	0	2	2	2	0	2	2	0	2	2	2	2	2		2	2	0
morex_contig_46008:4243	morex_contig_46008	4243			1	98.038	C	G	alt	0	2	2	0	2	0	0	2	2	2	2	2	0	2	0	2	0	2	0	2	2	2	0	0	2	2	2	0	2	2	0	2	2	2	2	2		2	2	0
morex_contig_47545:9820	morex_contig_47545	9820	1	95.1841	1	98.038	T	G	alt	0			0	2	0	0	2	2	2		2	0	2	0	2	0		0	2	2	2	0	0	2	2	2	0	2	2	0	2	2	2	2	2		2	2	0
morex_contig_57702:6026	morex_contig_57702	6026			1	98.038	G	A	alt	0	2	2	0	2	0	0	2	2	2	2	2	0	2	0	2	0	2	0	2	2	2	0	0	2	2	2	0	2	2	0	2	2	2	2	2	0	2	2	0
morex_contig_59146:3241	morex_contig_59146	3241			1	98.038	G	A	ref	0	2	2	0	2	0	0	2	2	2	2	2	0	2	0	2	0	2	0	2	2	2	0	0	2	2	2	0	2	2	0	2	2	2	2	2		2	2	0
morex_contig_8962:663	morex_contig_8962	663	1	94.6176	1	98.038	A	C	ref	0	2	2	0	2	0	0	2	2	2	2	2	0		0	2	0	2	0	2	2	2	0	0	2	2	2	0	2	2	0	2	2	2	2	2	0	2	2	0
morex_contig_158271:1026	morex_contig_158271	1026	1	95.8924	1	98.523	G	A	alt	0	2	2	0	2	0	0	2		2	2	2	2	2	0	2	0	2	0	2	2	2	0	0	2	2	2	0	2	2	0	2	2	2	2	2		2	2	0
morex_contig_1639103:35	morex_contig_1639103	35			1	98.523	G	A	alt	0	2	2	0	2	0	0	2	2	2	2	2	2	2	0	2	0	2	0	2	2	2	0	0	2	2	2	0	2	2	0	2	2	2	2	2	0	2	2	0
morex_contig_2554321:7606	morex_contig_2554321	7606	1	95.8215	1	98.523	C	T	alt	0	2	2	0		0	0		2	2	2	2	2	2	0	2	0	2	0	1	2	2	0	0	2	2	2	0	2	2	0	2	2	2	2	2		2	2	0
morex_contig_47076:2907	morex_contig_47076	2907	1	95.8924	1	98.523	T	C	ref	0	2	2	0	2	0		2	2	2	2	2	2	2	0	2	0	2	0	2	2	2	0	0	2	2	2	0	2	2	0	2	2	2	2	2		2	2	0
morex_contig_1570155:3464	morex_contig_1570155	3464	1	95.8924	1	98.97	G	C	alt	0	2	2	0	2	0	0	2	2	2	2		2	2	0	2	0	2	0	2	2	2	0	0	2	2	2	0	2	2	0	2	2	2	2	2	0	2	2	0
morex_contig_1586019:1405	morex_contig_1586019	1405	1	95.8924	1	98.97	A	G	alt	0	2	2	0	2	0	0	2	2	2	2	2	2	2	0	2	0	2	0	2	2	2	0	0	2	2	2	0	2	2	0	2	2	2	2	2	0	2	2	0
morex_contig_2547835:1020	morex_contig_2547835	1020	1	95.8215	1	98.97	G	A	alt	0	2	2	0	2	0	0	2	2	2	2	2	2	2	0	2	0	2	0	2	2	2	0	0	2	2	2	0	2	2	0	2	2	2	2	2		2	2	0
morex_contig_44740:285	morex_contig_44740	285	1	95.8924	1	98.97	T	C	ref	0	2	2	0	2	0	0	2	2		2	2	2	2	0	2	0	2	0	2	2	2	0	0	2	2	2	0	2	2	0	2	2	2	2	2	0	2	2	0
morex_contig_50797:6131	morex_contig_50797	6131	1	95.8215	1	98.97	C	T	alt	0	2	2	0	2	0	0	2	2	2	2	2	2	2	0	2	0	2	0	2	2	2	0	0	2	2	2	0	2	2	0	2	2	2	2	2		2	2	0
[truncated: 6,849 more rows]
[truncated: 77 more columns]
