# Supplementary material for: Mapping resistance to powdery mildew in barley reveals a large-effect nonhost resistance QTL
Source: Theor Appl Genet. 2018 Jan 25;131(5):1031–45. doi: 10.1007/s00122-018-3055-0 (PMC5895680; doi:10.1007/s00122-018-3055-0)
Supplement: Supplementary file 7 — Online Resource 7 (XLSX 30 kb) [file 122_2018_3055_MOESM7_ESM.xlsx]

## Sheet: VxSC recombinants
Saturation of Rbgnq1 locus in the Vada x SusBgtSC population with additional markers from the high-density genetic map
			mstmap position (cM)	134.218	134.686	134.686	134.686	134.686	134.686	134.686	135.149	135.149	135.149	135.149	135.149	135.149	135.149	135.149	135.625	135.625	135.625	135.625	135.625	135.625	135.625	136.101	136.101	136.101	136.101	136.101	136.101	136.101	136.101	138.007	138.007
			Morex contig	morex_contig_83461	morex_contig_1570128	morex_contig_1594784	morex_contig_235518	morex_contig_65368	morex_contig_67559	morex_contig_47725	morex_contig_277371	morex_contig_279574	morex_contig_40152	morex_contig_46503	morex_contig_157292	morex_contig_2550379	morex_contig_2567710	morex_contig_41924	morex_contig_12134	morex_contig_1562482	morex_contig_270786	morex_contig_42102	morex_contig_51103	morex_contig_52985	morex_contig_54112	morex_contig_634611	morex_contig_1571268	morex_contig_40582	morex_contig_420343	morex_contig_65527	morex_contig_687	morex_contig_7004	morex_contig_8885	morex_contig_165970	morex_contig_274209
VxSSC RILs	Bgt score	QTLsa
SC-83	4.3	- - -		S	S	S	S	S	S	S	S	S	S	S	S	S	S	S	S	S	S	S	S	S	S	S	S	S	S	S	S	S	S	S	S
SC-18	2.05	+ + -		V	S	S	S	S	S	S	S	S	S	S	S	S	S	S	S	S	S	S	S	S	S	S	S	S	S	S	S	S	S	S	S
SC-81*	3	+ + -		V	V	V	V	V	V	V	S	S	S	S	S	S	S	S	S	S	S	S	S	S	S	S	S	S	S	S	S	S		S	S
SC-08*	1.25	+ + -		V	V	V	V	V	V	V	V	V	V	V	V	V	V	V	V	V	V	V	V	V	V	S	S	S	S	S	S	S	S	S	S
SC-38	1.3	+ - -		V	V	V	V	V	V	V	V	V	V	V	V	V	V	V	V	V	V	V	V	V	V	V	V	V	V	V	V	V	V	V	V
										QTL interval = 1.4 cM
				legend:
				V	Vada allele
				S	SusBgtSC allele
					flanking markers
				morex_contig_83461: original Rbgnq1 peak marker
				SC-81* and SC-08*: RILs with recombination points that allowed the narrowing down of QTL interval
				a: indicates presence (+) or absence (-) of resistance allele of the other mapped QTLs, respectively Rbgnq1, Rbgnq2 and Rbgnq3

## Sheet: VxDC recombinants
Saturation of Rbgnq1 locus in the Vada x SusBgtDC population with additional markers from the high-density genetic map
			mstmap position (cM)	138.712	138.712	139.162	139.162	139.162	139.162	139.162	140.08	140.08	140.08	140.08	140.08	140.08	140.08	140.08	140.08	140.08	140.08	140.534	140.534	140.997	140.997	140.997	140.997	140.997	140.997	142.483	142.483	142.483	142.483	142.483	142.483	142.483	142.483	142.483	142.483
			Morex contig	morex_contig_83461	morex_contig_67559	morex_contig_47725	morex_contig_277371	morex_contig_279574	morex_contig_40152	morex_contig_46503	morex_contig_12134	morex_contig_1562482	morex_contig_157292	morex_contig_2550379	morex_contig_2567710	morex_contig_270786	morex_contig_41924	morex_contig_42102	morex_contig_51103	morex_contig_52985	morex_contig_54112	morex_contig_634611	morex_contig_7004	morex_contig_1571268	morex_contig_40582	morex_contig_420343	morex_contig_65527	morex_contig_687	morex_contig_8885	morex_contig_134013	morex_contig_136442	morex_contig_158642	morex_contig_165970	morex_contig_274209	morex_contig_36941	morex_contig_41827	morex_contig_51179	morex_contig_64870	morex_contig_86226
VxSDC RILs	Bgt score	QTLsa
DC-02	4.8	- -		S	S	S	S	S	S	S	S	S	S	S	S	S	S	S	S	S	S	S	S	S	S	S	S	S	S	S	S	S	S	S	S	S	S	S	S
DC-31*	1.125	- +		S	S	S	S	S	S	S	V	V	V	V	V	V	V	V	V	V	V	V	V	V	V	V	V	V	V	V	V	V	V	V	V	V	V	V	V
DC-20*	1	+ -		V	V	V	V	V	V	V	V	V	V	V	V	V	V	V	V	V	V	S	S	S	S	S	S	S	S	S	S	S	S	S	S		S	S	S
DC-17	1	+ -		V	V	V	V	V	V	V	V	V	V	V	V	V	V	V	V	V	V	V	V	V	V	V	V	V	V	S	S	S	S	S	S	S	S	S	S
DC-28	1	+ -		V	V	V	V	V	V	V	V	V	V	V	V	V	V	V	V	V	V	V	V	V	V	V	V	V	V	V	V	V	V	V	V	V	V	V	V
										QTL interval = 1.4 cM
				legend:
				V	Vada allele
				S	SusBgtDC allele
					flanking markers
				morex_contig_40152: original Rbgnq1 peak marker
				DC-31* and DC-20*: lines with recombination points that allowed the narrowing down of QTL interval
				a: indicates presence (+) or absence (-) of resistance allele of the other mapped QTLs, respectively Rbgnq1 and Rbgnq2

## Sheet: list predicted Morex genes
List of predicted genes in Morex for the Rbgnq1 interval based on VxSSC flanking markers; shaded area: list of predicted genes in Morex for the Rbgnq1 interval based on VxSDC flanking markers
gene	chr	start	end	gene_length	annotation
HORVU5Hr1G104030	5	618078253	618078702	450	unknown function
HORVU5Hr1G104040	5	618081820	618082536	717	undescribed protein
HORVU5Hr1G104050	5	618151991	618156546	4556	purine permease 3
HORVU5Hr1G104060	5	618153284	618153581	298	undescribed protein
HORVU5Hr1G104070	5	618156725	618157593	869	Protochlorophyllide reductase A, chloroplastic
HORVU5Hr1G104080	5	618178459	618188267	9809	Protein kinase superfamily protein
HORVU5Hr1G104090	5	618178494	618184282	5789	ubiquitin-conjugating enzyme 3
HORVU5Hr1G104100	5	618254010	618254561	552	undescribed protein
HORVU5Hr1G104110	5	618261339	618262834	1496	Replication protein A 32 kDa subunit B
HORVU5Hr1G104120	5	618284227	618286677	2451	ascorbate peroxidase 2
HORVU5Hr1G104130	5	618382820	618382972	153	undescribed protein
HORVU5Hr1G104140	5	618382930	618383748	819	40S ribosomal protein S3-3
HORVU5Hr1G104150	5	618383571	618383842	272	undescribed protein
HORVU5Hr1G104160	5	618525544	618533146	7603	Peptidase M50 family protein
HORVU5Hr1G104170	5	618528782	618528935	154	undescribed protein
HORVU5Hr1G104180	5	618529491	618529725	235	undescribed protein
HORVU5Hr1G104190	5	618533727	618536569	2843	BTB-POZ and MATH domain 4
HORVU5Hr1G104200	5	618537775	618542148	4374	Replication factor C subunit 5
HORVU5Hr1G104210	5	618573835	618581751	7917	Cytochrome P450 superfamily protein
HORVU5Hr1G104220	5	618623021	618623754	734	undescribed protein
HORVU5Hr1G104230	5	618624230	618631396	7167	Glucan endo-1,3-beta-glucosidase 8
HORVU5Hr1G104240	5	618628000	618628735	736	Zinc finger A20 and AN1 domain-containing stress-associated protein 6
HORVU5Hr1G104250	5	618662816	618663985	1170	undescribed protein
HORVU5Hr1G104260	5	618666642	618667758	1117	undescribed protein
HORVU5Hr1G104270	5	618671781	618672797	1017	early nodulin-like protein 19
HORVU5Hr1G104280	5	618838593	618842366	3774	Exostosin family protein
HORVU5Hr1G104290	5	618844418	618845704	1287	Phosphatidylinositol/phosphatidylcholine transfer protein SFH6
HORVU5Hr1G104300	5	618848841	618850052	1212	undescribed protein
HORVU5Hr1G104310	5	618851201	618851493	293	undescribed protein
HORVU5Hr1G104320	5	618851985	618852227	243	undescribed protein
HORVU5Hr1G104330	5	618919154	618919710	557	early nodulin-like protein 19
HORVU5Hr1G104340	5	618924302	618925336	1035	undescribed protein
HORVU5Hr1G104350	5	618997629	618999046	1418	Peroxidase superfamily protein
HORVU5Hr1G104360	5	619010342	619011228	887	Zinc finger AN1 domain-containing stress-associated protein 14
HORVU5Hr1G104370	5	619015954	619016468	515	early nodulin-like protein 17
HORVU5Hr1G104380	5	619072133	619076265	4133	evolutionarily conserved C-terminal region 3
HORVU5Hr1G104390	5	619077522	619083219	5698	evolutionarily conserved C-terminal region 3
HORVU5Hr1G104400	5	619140859	619142543	1685	unknown function
HORVU5Hr1G104410	5	619306219	619307929	1711	unknown function
HORVU5Hr1G104420	5	619310401	619312014	1614	RNA-directed DNA polymerase (Reverse transcriptase) domain containing protein
HORVU5Hr1G104430	5	619312311	619313580	1270	undescribed protein
HORVU5Hr1G104440	5	619328493	619329001	509	undescribed protein
HORVU5Hr1G104450	5	619359269	619365730	6462	casein kinase 1
HORVU5Hr1G104460	5	619384727	619385332	606	undescribed protein
HORVU5Hr1G104470	5	619404450	619407918	3469	casein kinase 1
HORVU5Hr1G104480	5	619431114	619432484	1371	F-box domain containing protein-like
HORVU5Hr1G104490	5	619436320	619436728	409	chaperonin 20
HORVU5Hr1G104500	5	619436904	619437499	596	undescribed protein
HORVU5Hr1G104510	5	619445436	619458085	12650	casein kinase 1-like protein 2
HORVU5Hr1G104520	5	619449601	619449813	213	undescribed protein
HORVU5Hr1G104530	5	619453023	619453232	210	Retrotransposon protein, putative, unclassified
HORVU5Hr1G104540	5	619453494	619453703	210	unknown function
HORVU5Hr1G104550	5	619453884	619455100	1217	unknown function
HORVU5Hr1G104560	5	619565126	619565338	213	undescribed protein
HORVU5Hr1G104570	5	619597501	619598123	623	Non-specific lipid-transfer protein-like protein
HORVU5Hr1G104580	5	619631286	619633576	2291	UDP-Glycosyltransferase superfamily protein
HORVU5Hr1G104590	5	619638113	619639100	988	undescribed protein
HORVU5Hr1G104600	5	619642204	619657372	15169	Non-specific lipid-transfer protein-like protein
HORVU5Hr1G104610	5	619697869	619700626	2758	Serine/threonine-protein kinase
HORVU5Hr1G104620	5	619716446	619721815	5370	Type IV inositol polyphosphate 5-phosphatase 7
HORVU5Hr1G104630	5	619783417	619785077	1661	Vicilin
HORVU5Hr1G104640	5	619816836	619817881	1046	ATP-dependent RNA helicase dhh1
HORVU5Hr1G104650	5	619818436	619820084	1649	undescribed protein
HORVU5Hr1G104660	5	619821644	619822590	947	Ripening related protein family
HORVU5Hr1G104670	5	619827822	619829258	1437	Glutathione S-transferase family protein
HORVU5Hr1G104680	5	619830816	619831921	1106	Bifunctional inhibitor/lipid-transfer protein/seed storage 2S albumin superfamily protein
HORVU5Hr1G104690	5	619888698	619891612	2915	Acetyltransferase (GNAT) domain protein
HORVU5Hr1G104700	5	619890138	619895338	5201	glutamate dehydrogenase 1
HORVU5Hr1G104710	5	619900091	619901035	945	undescribed protein
HORVU5Hr1G104720	5	619903649	619905479	1831	30S ribosomal protein S13
HORVU5Hr1G104730	5	619906320	619907024	705	Chitinase family protein
HORVU5Hr1G104740	5	619950619	619952557	1939	UDP-Glycosyltransferase superfamily protein
HORVU5Hr1G104750	5	619971870	619973316	1447	Bifunctional inhibitor/lipid-transfer protein/seed storage 2S albumin superfamily protein
HORVU5Hr1G104760	5	619973739	619974444	706	Bifunctional inhibitor/lipid-transfer protein/seed storage 2S albumin superfamily protein
HORVU5Hr1G104770	5	619974376	619974607	232	undescribed protein
HORVU5Hr1G104780	5	619974711	619975090	380	undescribed protein
HORVU5Hr1G104790	5	619975796	619976163	368	Protein kinase
HORVU5Hr1G104800	5	619984217	619985303	1087	Acyl-CoA N-acyltransferases (NAT) superfamily protein
HORVU5Hr1G104810	5	620058275	620156054	97780	unknown protein; BEST Arabidopsis thaliana protein match is: unknown protein .
HORVU5Hr1G104820	5	620106019	620106459	441	undescribed protein
HORVU5Hr1G104830	5	620106023	620106153	131	undescribed protein
HORVU5Hr1G104840	5	620162908	620165410	2503	receptor kinase 2
HORVU5Hr1G104850	5	620173771	620176278	2508	receptor kinase 2
HORVU5Hr1G104860	5	620189827	620199877	10051	5'-3' exoribonuclease 4
HORVU5Hr1G104870	5	620200510	620204043	3534	FRIGIDA-like protein
HORVU5Hr1G104880	5	620265692	620267875	2184	TD and POZ domain-containing protein 2
HORVU5Hr1G104890	5	620327668	620330019	2352	undescribed protein
HORVU5Hr1G104900	5	620330073	620331010	938	undescribed protein
HORVU5Hr1G104910	5	620396504	620402041	5538	Protein phosphatase 2C family protein
HORVU5Hr1G104920	5	620421494	620423163	1670	BTB/POZ domain-containing protein
HORVU5Hr1G104930	5	620514534	620515533	1000	undescribed protein
HORVU5Hr1G104940	5	620554118	620554684	567	BTB/POZ domain-containing protein
HORVU5Hr1G104950	5	620634258	620635713	1456	unknown function
HORVU5Hr1G104960	5	620634258	620635872	1615	BTB/POZ domain-containing protein
HORVU5Hr1G104970	5	620636941	620637999	1059	BTB/POZ domain-containing protein
HORVU5Hr1G104980	5	620638726	620643670	4945	ATPase family gene 2 protein
HORVU5Hr1G104990	5	620661239	620661505	267	undescribed protein
HORVU5Hr1G105000	5	620685844	620686889	1046	Speckle-type POZ protein-like
HORVU5Hr1G105010	5	620703837	620710332	6496	undescribed protein
HORVU5Hr1G105020	5	620706356	620708699	2344	Peroxidase
HORVU5Hr1G105030	5	620716291	620720908	4618	Folate-biopterin transporter
HORVU5Hr1G105040	5	620734634	620739948	5315	Queuine tRNA-ribosyltransferase
HORVU5Hr1G105050	5	620741011	620744180	3170	unknown function
HORVU5Hr1G105060	5	620794990	620796470	1481	Leucine-rich repeat receptor-like protein kinase family protein
HORVU5Hr1G105070	5	620794997	620796265	1269	undescribed protein
HORVU5Hr1G105080	5	620799741	620802383	2643	Pentatricopeptide repeat-containing protein
HORVU5Hr1G105090	5	620891293	620892320	1028	histone H2A 6
HORVU5Hr1G105100	5	620896246	620896805	560	undescribed protein
HORVU5Hr1G105110	5	620897655	620899166	1512	RNA-directed DNA polymerase (Reverse transcriptase)
HORVU5Hr1G105120	5	620899829	620901174	1346	Retrotransposon protein, putative, unclassified
HORVU5Hr1G105130	5	620902973	620903200	228	undescribed protein
HORVU5Hr1G105140	5	620930026	620934237	4212	Pentatricopeptide repeat-containing protein
HORVU5Hr1G105150	5	620942952	620943749	798	undescribed protein
HORVU5Hr1G105160	5	620954854	620955452	599	unknown function
HORVU5Hr1G105170	5	620955688	620956245	558	undescribed protein
HORVU5Hr1G105180	5	620958223	620958751	529	undescribed protein
HORVU5Hr1G105190	5	620961745	620962261	517	undescribed protein
HORVU5Hr1G105200	5	621045604	621046109	506	undescribed protein
HORVU5Hr1G105210	5	621048894	621049652	759	undescribed protein
HORVU5Hr1G105220	5	621049854	621050339	486	undescribed protein
HORVU5Hr1G105230	5	621061420	621061654	235	Polyprotein
HORVU5Hr1G105240	5	621065223	621065579	357	undescribed protein
HORVU5Hr1G105250	5	621065239	621075464	10226	methionine S-methyltransferase
HORVU5Hr1G105260	5	621068167	621068679	513	undescribed protein
HORVU5Hr1G105270	5	621074659	621075369	711	undescribed protein
HORVU5Hr1G105280	5	621075617	621076117	501	undescribed protein
HORVU5Hr1G105290	5	621078248	621079448	1201	undescribed protein
HORVU5Hr1G105300	5	621079499	621081540	2042	undescribed protein
HORVU5Hr1G105310	5	621081981	621084121	2141	undescribed protein
HORVU5Hr1G105320	5	621085612	621086662	1051	Mixed-linked glucan synthase 2
HORVU5Hr1G105330	5	621086737	621087279	543	undescribed protein
HORVU5Hr1G105340	5	621101082	621102671	1590	UDP-Glycosyltransferase superfamily protein
HORVU5Hr1G105350	5	621103224	621103728	505	undescribed protein
HORVU5Hr1G105360	5	621259414	621263324	3911	Protein of unknown function (DUF674)
HORVU5Hr1G105370	5	621260250	621263285	3036	undescribed protein
HORVU5Hr1G105380	5	621401703	621402731	1029	unknown function
HORVU5Hr1G105390	5	621475683	621479587	3905	Chromosome 3B, genomic scaffold, cultivar Chinese Spring
HORVU5Hr1G105400	5	621489611	621493670	4060	undescribed protein
HORVU5Hr1G105410	5	621489628	621493731	4104	undescribed protein
HORVU5Hr1G105420	5	621607765	621608089	325	undescribed protein
HORVU5Hr1G105430	5	621608844	621614301	5458	Ubiquitin carboxyl-terminal hydrolase 2
HORVU5Hr1G105440	5	621611274	621613796	2523	undescribed protein
HORVU5Hr1G105450	5	621667499	621668207	709	Expressed protein,3'-partial
HORVU5Hr1G105460	5	621674148	621674541	394	undescribed protein
HORVU5Hr1G105470	5	621685558	621686160	603	undescribed protein
HORVU5Hr1G105480	5	621736728	621738749	2022	alpha/beta-Hydrolases superfamily protein
HORVU5Hr1G105490	5	621739267	621740233	967	undescribed protein
HORVU5Hr1G105500	5	621750302	621752202	1901	undescribed protein
HORVU5Hr1G105510	5	621752497	621753618	1122	undescribed protein
HORVU5Hr1G105520	5	621753882	621755174	1293	undescribed protein
HORVU5Hr1G105530	5	621755277	621756249	973	undescribed protein
HORVU5Hr1G105540	5	621757471	621758575	1105	undescribed protein
HORVU5Hr1G105550	5	621758713	621759523	811	unknown function
HORVU5Hr1G105560	5	621766148	621767234	1087	undescribed protein
HORVU5Hr1G105570	5	621767659	621768128	470	undescribed protein
HORVU5Hr1G105580	5	621773849	621774513	665	undescribed protein
HORVU5Hr1G105590	5	621833747	621834972	1226	BED zinc finger family protein, expressed
HORVU5Hr1G105600	5	621859708	621860844	1137	undescribed protein
HORVU5Hr1G105610	5	621877288	621877957	670	embryo defective 2735
HORVU5Hr1G105620	5	621880970	621882013	1044	Transposon Ty1-BR Gag-Pol polyprotein
HORVU5Hr1G105630	5	621887904	621889262	1359	Chromosome 3B, genomic scaffold, cultivar Chinese Spring
HORVU5Hr1G105640	5	621892393	621892580	188	unknown function
HORVU5Hr1G105650	5	621894768	621900075	5308	F-box domain containing protein
HORVU5Hr1G105660	5	621918333	621925730	7398	Kinesin-like protein
HORVU5Hr1G105670	5	621926476	621927106	631	undescribed protein
HORVU5Hr1G105680	5	621931575	621933072	1498	undescribed protein
HORVU5Hr1G105690	5	621936478	621938366	1889	undescribed protein
HORVU5Hr1G105700	5	621950860	621951537	678	undescribed protein
HORVU5Hr1G105710	5	621965209	621966477	1269	Transcription initiation factor IIA subunit 1
HORVU5Hr1G105720	5	622003657	622005977	2321	undescribed protein
HORVU5Hr1G105730	5	622006488	622007596	1109	unknown function
HORVU5Hr1G105740	5	622107765	622109434	1670	Peptidyl-prolyl cis-trans isomerase
HORVU5Hr1G105750	5	622123929	622127221	3293	PITH domain-containing protein
HORVU5Hr1G105760	5	622126566	622134102	7537	Bax inhibitor-1 family protein
HORVU5Hr1G105770	5	622147282	622153230	5949	Heat stress transcription factor A-2e
HORVU5Hr1G105780	5	622153085	622272164	119080	Transmembrane protein 97, predicted
HORVU5Hr1G105790	5	622266475	622270739	4265	F-box domain containing protein
HORVU5Hr1G105800	5	622274521	622275024	504	undescribed protein
HORVU5Hr1G105810	5	622297770	622298685	916	unknown protein; BEST Arabidopsis thaliana protein match is: unknown protein .
HORVU5Hr1G105820	5	622359877	622360815	939	Transmembrane protein 97, predicted
HORVU5Hr1G105830	5	622362083	622364489	2407
HORVU5Hr1G105840	5	622368193	622370593	2401	Aluminium induced protein with YGL and LRDR motifs
HORVU5Hr1G105850	5	622520648	622523358	2711	undescribed protein
HORVU5Hr1G105860	5	622527328	622527627	300	Retrotransposon protein, putative, unclassified
HORVU5Hr1G105870	5	622808285	622810943	2659	60S ribosomal protein L4-1
HORVU5Hr1G105880	5	622815795	622819760	3966	Plant Tudor-like RNA-binding protein
HORVU5Hr1G105890	5	622819785	622820072	288	undescribed protein
HORVU5Hr1G105900	5	622819896	622820754	859	WW domain-binding protein 11
